# Supplementary material for: Crystal structure of a dimeric β-diketiminate magnesium complex
Source: Acta Crystallogr E Crystallogr Commun. 2016 Nov 4;72(Pt 12):1754–6. doi: 10.1107/S2056989016017394 (PMC5137601; doi:10.1107/S2056989016017394)
Supplement: Supplementary file 1 [file e-72-01754-sup1.cif]

##############################################################################
#                                                                            #
# This CIF contains the data in a paper accepted for publication in          #
# Acta Crystallographica Section E. It conforms to the requirements of       #
# Notes for Authors for Acta Crystallographica Section E, and has been       #
# peer reviewed under the auspices of the IUCr Commission on Journals.       #
#                                                                            #
# Full details of the Crystallographic Information File format               #
# are given in the paper "The Crystallographic Information File (CIF):       #
# a New Standard Archive File for Crystallography" by S. R. Hall, F. H.      #
# Allen and I. D. Brown [Acta Cryst. (1991), A47, 655-685].                  #
#                                                                            #
# The current version of the core CIF dictionary is obtainable from          #
# ftp://ftp.iucr.org/pub/cif_core.dic.                                       #
#                                                                            #
# Software is freely available for graphical display of the structure(s)     #
# in this CIF. For information consult the CIF software page                 #
# http://www.iucr.org/resources/cif/software.                                #
#                                                                            #
# This file may be used for bona fide research purposes within the           #
# scientific community so long as proper attribution is given to the journal # 
# article from which it was obtained.                                        #
#                                                                            #
##############################################################################
data_I
_database_code_depnum_ccdc_archive 'CCDC 1512965'
_audit_creation_method     SHELXL-2014/6
_journal_date_recd_electronic     2016-10-20
_journal_date_accepted     2016-10-28
_journal_name_full     'Acta Crystallographica, Section E'
_journal_year     2016
_journal_volume     72
_journal_issue     12
_journal_page_first     1754
_journal_page_last     1756
_journal_paper_category     GM
_journal_paper_doi     10.1107/S2056989016017394
_journal_coeditor_code     ZL2683
_publ_contact_author_name     'Ren\'e T. Boer\'e'
_publ_contact_author_address
;
Department of Chemistry & Biochemistry
University of Lethbridge
4401 University Drive
Lethbridge, AB, Canada T1K 3M4
;
_publ_contact_author_email     boere@uleth.ca
_publ_contact_author_fax     '+14033292057'
_publ_contact_author_phone     '+14033292045'
_publ_section_title
;
Crystal structure of a dimeric \b-diketiminate magnesium(II) complex
;
_publ_section_title_footnote     .
loop_
    _publ_author_name
    _publ_author_footnote
    _publ_author_address
    'MacNeil, Connor S.' .
;
Department of Chemistry and Biochemistry, University of Lethbridge, Lethbridge,
AB, T1K 3M4,
Canada
;
    'Johnson, Kevin R. D.' .
;
Department of Chemistry and Biochemistry, University of Lethbridge, Lethbridge,
AB, T1K 3M4,
Canada
;
    'Hayes, Paul G.' .
;
Department of Chemistry and Biochemistry, University of Lethbridge, Lethbridge,
AB, T1K 3M4,
Canada
;
    'Boer\'e, Ren\'e T.' .
;
Department of Chemistry and Biochemistry, University of Lethbridge, Lethbridge,
AB, T1K 3M4,
Canada
;
_publ_section_synopsis
;
The crystal structure of a dimeric \b-diketiminate magnesium(II) complex
crystallizes as two independent molecules, each with 2/<i>m</i>
crystallographic site symmetry, located at Wyckoff sites 2<i>c</i> and
2<i>d</i>. These have symmetry-equivalent magnesium atoms bridged by \m-iodide
ligands with very similar Mg---I distances.
;
_chemical_name_systematic
;\
Di-\m-iodido-bis[({4-amino-1,5-bis[2,6-bis(propan-2-yl)phenyl]pent-3-en-2-\
ylidene}azanido-\k^2^<i>N</i>,<i>N</i>')magnesium(II] toluene sesquisolvate
;
_chemical_name_common     ?
_chemical_formula_moiety     'C58 H82 I2 Mg2 N4, 1.5(C7 H8)'
_chemical_formula_sum     'C68.50 H94 I2 Mg2 N4'
_chemical_formula_iupac     '[Mg2 (C29 H41 N2)2 I2], 1.5C7 H8'
_chemical_formula_weight     1275.89
_chemical_melting_point     ?
_shelx_space_group_comment
;
The symmetry employed for this shelxl refinement is uniquely defined
by the following loop, which should always be used as a source of
symmetry information in preference to the above space-group names.
They are only intended as comments.
;
_space_group_crystal_system     monoclinic
_space_group_name_H-M_alt     'C 2/m'
_space_group_name_Hall     '-C 2y'
loop_
    _space_group_symop_operation_xyz
    'x, y, z'
    '-x, y, -z'
    'x+1/2, y+1/2, z'
    '-x+1/2, y+1/2, -z'
    '-x, -y, -z'
    'x, -y, z'
    '-x+1/2, -y+1/2, -z'
    'x+1/2, -y+1/2, z'
_cell_length_a     19.1596(15)
_cell_length_b     21.0532(16)
_cell_length_c     16.5711(13)
_cell_angle_alpha     90
_cell_angle_beta     99.9350(8)
_cell_angle_gamma     90
_cell_volume     6584.1(9)
_cell_formula_units_Z     4
_cell_measurement_reflns_used     9807
_cell_measurement_theta_min     2.16
_cell_measurement_theta_max     29.02
_cell_measurement_temperature     173(2)
_exptl_crystal_description     plate
_exptl_crystal_colour     colourless
_exptl_crystal_size_max     0.3
_exptl_crystal_size_mid     0.25
_exptl_crystal_size_min     0.05
_exptl_crystal_density_diffrn     1.287
_exptl_crystal_density_meas     .
_exptl_crystal_F_000     2652
_exptl_absorpt_coefficient_mu     1.015
_exptl_absorpt_correction_type     multi-scan
_exptl_absorpt_process_details
;
(SADABS; Bruker, 2008)
;
_shelx_estimated_absorpt_T_min     ?
_shelx_estimated_absorpt_T_max     ?
_exptl_absorpt_correction_T_min     0.6854
_exptl_absorpt_correction_T_max     0.7459
_exptl_special_details
;
 A crystal coated in Paratone (TM) oil was mounted on the end of a fine
 glass capillary and cooled in the gas stream of the diffractometer
 Kryoflex device.
;
_diffrn_ambient_temperature     173(2)
_diffrn_radiation_type     MoK\a
_diffrn_radiation_wavelength     0.71073
_diffrn_radiation_monochromator     graphite
_diffrn_measurement_device_type
;
Bruker APEXII CCD area-detector
;
_diffrn_measurement_method     '\f and \w scans'
_diffrn_detector_area_resol_mean     66.06
_diffrn_reflns_number     40851
_diffrn_reflns_av_R_equivalents     0.0388
_diffrn_reflns_theta_min     1.449
_diffrn_reflns_theta_max     29.211
_diffrn_reflns_theta_full     25.242
_diffrn_measured_fraction_theta_max     0.939
_diffrn_measured_fraction_theta_full     0.999
_diffrn_reflns_limit_h_min     -26
_diffrn_reflns_limit_h_max     25
_diffrn_reflns_limit_k_min     -28
_diffrn_reflns_limit_k_max     28
_diffrn_reflns_limit_l_min     -21
_diffrn_reflns_limit_l_max     22
_refine_special_details
;
 During refinement, peaks corresponding to about two toluene solvent molecules
 were found in two different locations in the lattice. The first is disposed
 about a site of mirror symmetry, whilst the second has 2/m symmetry. Both have
 been sucessfully modelled as a head-to-tail two-part disorders. Both were
 treated using the PART-1 instruction in SHELXL.
 The correctness of the model was checked by Platon 'squeeze' calculation (with
 the toluene molecules removed from the model). This confirmed the two cavities
 at (0 0 0) holding one solvent and at (0.5 0 0.5) holding two toluenes. The
 total electron count was 282 in excellent agreement with the model.
 The solvent disorder model is therefore considered to be acceptable and the
 observed large displacement elipsoids for solvent accord with the large
 cavities that they occupy [note that two toluene molecules occupy the large
 cavity (vol 420 A^3^) at (0.5 0 0.5) and are related centrosymmetrically]. In
 view of the satisfactory disorder model, the 'squeezed' alternative has not
 pursued further.
;
_reflns_number_total     8630
_reflns_number_gt     7569
_reflns_threshold_expression     'I > 2\s(I)'
_refine_ls_structure_factor_coef     Fsqd
_refine_ls_matrix_type     full
_refine_ls_R_factor_all     0.0339
_refine_ls_R_factor_gt     0.0292
_refine_ls_wR_factor_gt     0.0837
_refine_ls_wR_factor_ref     0.0867
_refine_ls_goodness_of_fit_ref     1.057
_refine_ls_restrained_S_all     1.086
_refine_ls_number_reflns     8630
_refine_ls_number_parameters     425
_refine_ls_number_restraints     150
_refine_ls_hydrogen_treatment     constr
_refine_ls_weighting_scheme     calc
_refine_ls_weighting_details
              'w=1/[\s^2^(Fo^2^)+(0.0470P)^2^+7.9930P] where P=(Fo^2^+2Fc^2^)/3'
_atom_sites_solution_hydrogens     geom
_atom_sites_solution_primary     dual
_atom_sites_solution_secondary     ?
_refine_ls_shift/su_max     0.001
_refine_ls_shift/su_mean     0.000
_refine_diff_density_max     1.100
_refine_diff_density_min     -0.853
_refine_ls_extinction_method     none
_refine_ls_extinction_coef     .
loop_
    _atom_type_symbol
    _atom_type_description
    _atom_type_scat_dispersion_real
    _atom_type_scat_dispersion_imag
    _atom_type_scat_source
    'C' 'C' 0.0033 0.0016
                         'International Tables Vol C Tables 4.2.6.8 and 6.1.1.4'
    'H' 'H' 0.0000 0.0000
                         'International Tables Vol C Tables 4.2.6.8 and 6.1.1.4'
    'I' 'I' -0.4742 1.8119
                         'International Tables Vol C Tables 4.2.6.8 and 6.1.1.4'
    'Mg' 'Mg' 0.0486 0.0363
                         'International Tables Vol C Tables 4.2.6.8 and 6.1.1.4'
    'N' 'N' 0.0061 0.0033
                         'International Tables Vol C Tables 4.2.6.8 and 6.1.1.4'
_computing_data_collection
;
APEX2 (Bruker, 2008)
;
_computing_cell_refinement
;
SAINT-Plus (Bruker, 2008)
;
_computing_data_reduction
;
SAINT-Plus (Bruker, 2008)
;
_computing_structure_solution
;
SHELXT (Sheldrick, 2015a)
;
_computing_structure_refinement
;
SHELXL2014 (Sheldrick, 2015b)
;
_computing_molecular_graphics
;
DIAMOND (Brandenburg, 1999)
;
_computing_publication_material
;
publCIF (Westrip, 2010)
;
loop_
    _atom_site_type_symbol
    _atom_site_label
    _atom_site_fract_x
    _atom_site_fract_y
    _atom_site_fract_z
    _atom_site_U_iso_or_equiv
    _atom_site_adp_type
    _atom_site_calc_flag
    _atom_site_occupancy
    _atom_site_disorder_assembly
    _atom_site_disorder_group
    I I1 0.46274(2) 0.5000 0.37517(2) 0.03058(6) Uani d 1 . .
    Mg Mg1 0.59211(4) 0.5000 0.48017(5) 0.02150(16) Uani d 1 . .
    N N1 0.65995(8) 0.57257(7) 0.47110(9) 0.0224(3) Uani d 1 . .
    C C1 0.72901(10) 0.56076(9) 0.49351(11) 0.0257(4) Uani d 1 . .
    C C2 0.75816(14) 0.5000 0.51065(17) 0.0284(5) Uani d 1 . .
    H H2 0.8058 0.5000 0.5387 0.034 Uiso calc 1 . .
    C C3 0.78216(11) 0.61457(10) 0.50034(14) 0.0358(4) Uani d 1 . .
    H H3A 0.7672 0.6454 0.4564 0.054 Uiso calc 1 . .
    H H3B 0.8289 0.5976 0.4954 0.054 Uiso calc 1 . .
    H H3C 0.7848 0.6355 0.5536 0.054 Uiso calc 1 . .
    C C4 0.63813(10) 0.63530(8) 0.44142(11) 0.0253(3) Uani d 1 . .
    C C5 0.62373(12) 0.64509(10) 0.35578(12) 0.0355(4) Uani d 1 . .
    C C6 0.60249(12) 0.70552(11) 0.32644(14) 0.0410(5) Uani d 1 . .
    H H6 0.5930 0.7128 0.2690 0.049 Uiso calc 1 . .
    C C7 0.59498(11) 0.75462(10) 0.37861(14) 0.0392(5) Uani d 1 . .
    H H7 0.5809 0.7954 0.3573 0.047 Uiso calc 1 . .
    C C8 0.60787(11) 0.74456(9) 0.46182(13) 0.0340(4) Uani d 1 . .
    H H8 0.6020 0.7787 0.4975 0.041 Uiso calc 1 . .
    C C9 0.62950(9) 0.68511(9) 0.49528(12) 0.0264(4) Uani d 1 . .
    C C10 0.63386(19) 0.59313(12) 0.29663(14) 0.0576(8) Uani d 1 . .
    H H10 0.6325 0.5517 0.3258 0.069 Uiso calc 1 . .
    C C11 0.7059(2) 0.5988(2) 0.27163(19) 0.0821(11) Uani d 1 . .
    H H11A 0.7110 0.6412 0.2490 0.123 Uiso calc 1 . .
    H H11B 0.7104 0.5666 0.2301 0.123 Uiso calc 1 . .
    H H11C 0.7429 0.5922 0.3196 0.123 Uiso calc 1 . .
    C C12 0.5753(2) 0.59180(17) 0.22101(17) 0.0808(12) Uani d 1 . .
    H H12A 0.5293 0.5861 0.2382 0.121 Uiso calc 1 . .
    H H12B 0.5838 0.5565 0.1854 0.121 Uiso calc 1 . .
    H H12C 0.5755 0.6319 0.1910 0.121 Uiso calc 1 . .
    C C13 0.64282(10) 0.67773(9) 0.58785(12) 0.0275(4) Uani d 1 . .
    H H13 0.6631 0.6345 0.6017 0.033 Uiso calc 1 . .
    C C14 0.69583(12) 0.72759(10) 0.62973(13) 0.0361(4) Uani d 1 . .
    H H14A 0.7395 0.7255 0.6065 0.054 Uiso calc 1 . .
    H H14B 0.7068 0.7189 0.6887 0.054 Uiso calc 1 . .
    H H14C 0.6750 0.7701 0.6207 0.054 Uiso calc 1 . .
    C C15 0.57359(12) 0.68351(11) 0.62128(14) 0.0383(5) Uani d 1 . .
    H H15A 0.5547 0.7266 0.6115 0.058 Uiso calc 1 . .
    H H15B 0.5825 0.6749 0.6803 0.058 Uiso calc 1 . .
    H H15C 0.5392 0.6528 0.5935 0.058 Uiso calc 1 . .
    I I2 0.51634(2) 1.0000 0.12648(2) 0.03119(6) Uani d 1 . .
    Mg Mg2 0.59599(4) 1.0000 0.00282(5) 0.02144(16) Uani d 1 . .
    N N2 0.66642(8) 0.92871(7) 0.00180(9) 0.0225(3) Uani d 1 . .
    C C21 0.72597(10) 0.93959(9) -0.02728(11) 0.0253(3) Uani d 1 . .
    C C22 0.74947(14) 1.0000 -0.04657(16) 0.0272(5) Uani d 1 . .
    H H22 0.7870 1.0000 -0.0774 0.033 Uiso calc 1 . .
    C C23 0.77445(12) 0.88511(10) -0.03973(15) 0.0384(5) Uani d 1 . .
    H H23A 0.7525 0.8597 -0.0869 0.058 Uiso calc 1 . .
    H H23B 0.7824 0.8584 0.0094 0.058 Uiso calc 1 . .
    H H23C 0.8199 0.9019 -0.0498 0.058 Uiso calc 1 . .
    C C24 0.65529(10) 0.86588(8) 0.03156(11) 0.0250(3) Uani d 1 . .
    C C25 0.62506(10) 0.81781(9) -0.02154(13) 0.0297(4) Uani d 1 . .
    C C26 0.61649(12) 0.75767(9) 0.01142(15) 0.0377(5) Uani d 1 . .
    H H26 0.5963 0.7244 -0.0237 0.045 Uiso calc 1 . .
    C C27 0.63679(13) 0.74582(10) 0.09373(15) 0.0409(5) Uani d 1 . .
    H H27 0.6315 0.7044 0.1145 0.049 Uiso calc 1 . .
    C C28 0.66474(12) 0.79370(10) 0.14621(14) 0.0377(5) Uani d 1 . .
    H H28 0.6778 0.7851 0.2031 0.045 Uiso calc 1 . .
    C C29 0.67400(11) 0.85467(9) 0.11669(12) 0.0303(4) Uani d 1 . .
    C C30 0.60077(12) 0.82777(10) -0.11274(13) 0.0347(4) Uani d 1 . .
    H H30 0.6122 0.8724 -0.1263 0.042 Uiso calc 1 . .
    C C31 0.52111(13) 0.81844(13) -0.13632(16) 0.0476(6) Uani d 1 . .
    H H31A 0.4968 0.8450 -0.1013 0.071 Uiso calc 1 . .
    H H31B 0.5094 0.7737 -0.1290 0.071 Uiso calc 1 . .
    H H31C 0.5059 0.8306 -0.1938 0.071 Uiso calc 1 . .
    C C32 0.63876(16) 0.78248(14) -0.16440(17) 0.0569(7) Uani d 1 . .
    H H32A 0.6263 0.7939 -0.2224 0.085 Uiso calc 1 . .
    H H32B 0.6240 0.7387 -0.1566 0.085 Uiso calc 1 . .
    H H32C 0.6901 0.7861 -0.1469 0.085 Uiso calc 1 . .
    C C33 0.70560(13) 0.90637(10) 0.17521(13) 0.0397(5) Uani d 1 . .
    H H33 0.6898 0.9480 0.1493 0.048 Uiso calc 1 . .
    C C34 0.67992(17) 0.90348(13) 0.25765(15) 0.0532(7) Uani d 1 . .
    H H34A 0.6978 0.8647 0.2868 0.080 Uiso calc 1 . .
    H H34B 0.6280 0.9033 0.2483 0.080 Uiso calc 1 . .
    H H34C 0.6975 0.9406 0.2906 0.080 Uiso calc 1 . .
    C C35 0.78677(15) 0.90533(15) 0.18808(17) 0.0580(7) Uani d 1 . .
    H H35A 0.8025 0.9141 0.1360 0.087 Uiso calc 1 . .
    H H35B 0.8040 0.8634 0.2082 0.087 Uiso calc 1 . .
    H H35C 0.8058 0.9378 0.2283 0.087 Uiso calc 1 . .
    C C41 0.9540(5) 0.4720(3) 0.3549(5) 0.102(3) Uani d 0.5 A -1
    C C42 1.0143(4) 0.5045(4) 0.3919(5) 0.187(5) Uani d 0.5 A -1
    H H42 1.0542 0.4816 0.4192 0.225 Uiso calc 0.5 A -1
    C C43 1.0160(4) 0.5704(4) 0.3890(5) 0.152(5) Uani d 0.5 A -1
    H H43 1.0572 0.5926 0.4143 0.182 Uiso calc 0.5 A -1
    C C44 0.9576(5) 0.6039(3) 0.3491(6) 0.121(5) Uani d 0.5 A -1
    H H44 0.9588 0.6490 0.3471 0.145 Uiso calc 0.5 A -1
    C C45 0.8974(4) 0.5714(5) 0.3120(5) 0.126(4) Uani d 0.5 A -1
    H H45 0.8574 0.5942 0.2848 0.151 Uiso calc 0.5 A -1
    C C46 0.8956(3) 0.5054(5) 0.3149(4) 0.144(3) Uani d 0.5 A -1
    H H46 0.8544 0.4832 0.2896 0.173 Uiso calc 0.5 A -1
    C C47 0.9551(10) 0.4064(6) 0.3783(11) 0.182(8) Uani d 0.5 A -1
    H H47A 0.9814 0.3818 0.3432 0.273 Uiso calc 0.5 A -1
    H H47B 0.9065 0.3904 0.3721 0.273 Uiso calc 0.5 A -1
    H H47C 0.9783 0.4022 0.4356 0.273 Uiso calc 0.5 A -1
    C C51 0.4909(5) 0.5329(5) 0.0100(9) 0.062(3) Uani d 0.25 B -1
    C C52 0.4451(7) 0.5090(8) 0.0664(8) 0.089(4) Uani d 0.25 B -1
    H H52 0.4180 0.5332 0.0983 0.107 Uiso calc 0.25 B -1
    C C53 0.4504(9) 0.4432(8) 0.0627(11) 0.096(4) Uani d 0.25 B -1
    H H53 0.4248 0.4181 0.0953 0.115 Uiso calc 0.25 B -1
    C C54 0.4909(5) 0.4132(9) 0.0138(13) 0.094(3) Uani d 0.25 B -1
    H H54 0.4863 0.3683 0.0150 0.113 Uiso calc 0.25 B -1
    C C55 0.5385(7) 0.4335(7) -0.0385(9) 0.065(3) Uani d 0.25 B -1
    H H55 0.5662 0.4074 -0.0675 0.078 Uiso calc 0.25 B -1
    C C56 0.5355(5) 0.5010(10) -0.0379(6) 0.060(2) Uani d 0.25 B -1
    H H56 0.5632 0.5249 -0.0694 0.072 Uiso calc 0.25 B -1
    C C57 0.4909(5) 0.6025(7) 0.0146(16) 0.094(3) Uani d 0.25 B -1
    H H57A 0.5397 0.6182 0.0203 0.141 Uiso calc 0.25 B -1
    H H57B 0.4704 0.6160 0.0621 0.141 Uiso calc 0.25 B -1
    H H57C 0.4627 0.6199 -0.0355 0.141 Uiso calc 0.25 B -1
loop_
    _atom_site_aniso_label
    _atom_site_aniso_U_11
    _atom_site_aniso_U_22
    _atom_site_aniso_U_33
    _atom_site_aniso_U_12
    _atom_site_aniso_U_13
    _atom_site_aniso_U_23
    I1 0.02707(10) 0.04085(11) 0.02362(9) 0.000 0.00375(6) 0.000
    Mg1 0.0218(4) 0.0190(4) 0.0237(4) 0.000 0.0038(3) 0.000
    N1 0.0245(7) 0.0217(7) 0.0208(7) -0.0015(5) 0.0030(5) 0.0019(5)
    C1 0.0250(8) 0.0290(9) 0.0231(8) -0.0044(7) 0.0044(7) -0.0005(7)
    C2 0.0193(11) 0.0334(14) 0.0308(13) 0.000 -0.0001(10) 0.000
    C3 0.0269(9) 0.0334(10) 0.0468(12) -0.0079(8) 0.0060(8) -0.0005(9)
    C4 0.0250(8) 0.0240(8) 0.0257(8) -0.0053(7) 0.0012(7) 0.0060(7)
    C5 0.0450(12) 0.0328(10) 0.0274(9) -0.0100(9) 0.0021(8) 0.0079(8)
    C6 0.0444(12) 0.0425(12) 0.0325(10) -0.0090(10) -0.0031(9) 0.0178(9)
    C7 0.0333(10) 0.0321(10) 0.0489(13) -0.0017(8) -0.0021(9) 0.0189(9)
    C8 0.0300(10) 0.0258(9) 0.0444(11) 0.0017(7) 0.0015(8) 0.0078(8)
    C9 0.0219(8) 0.0238(8) 0.0323(9) -0.0010(6) 0.0010(7) 0.0054(7)
    C10 0.111(2) 0.0386(12) 0.0219(10) -0.0106(14) 0.0087(12) 0.0047(9)
    C11 0.103(3) 0.104(3) 0.0386(15) 0.033(2) 0.0097(16) -0.0168(16)
    C12 0.131(3) 0.077(2) 0.0299(13) -0.055(2) 0.0009(16) 0.0018(13)
    C13 0.0289(9) 0.0227(8) 0.0301(9) 0.0018(7) 0.0031(7) 0.0005(7)
    C14 0.0353(11) 0.0335(10) 0.0365(11) -0.0024(8) -0.0024(8) -0.0025(8)
    C15 0.0336(10) 0.0384(11) 0.0448(12) -0.0001(9) 0.0120(9) -0.0006(9)
    I2 0.02600(10) 0.04328(11) 0.02399(9) 0.000 0.00348(6) 0.000
    Mg2 0.0217(4) 0.0177(4) 0.0251(4) 0.000 0.0045(3) 0.000
    N2 0.0246(7) 0.0191(7) 0.0239(7) 0.0018(5) 0.0046(6) 0.0003(5)
    C21 0.0259(8) 0.0256(8) 0.0249(8) 0.0041(7) 0.0053(7) -0.0017(7)
    C22 0.0268(12) 0.0301(13) 0.0270(12) 0.000 0.0110(10) 0.000
    C23 0.0348(11) 0.0321(10) 0.0521(13) 0.0071(8) 0.0181(9) -0.0028(9)
    C24 0.0255(8) 0.0183(8) 0.0325(9) 0.0047(6) 0.0083(7) 0.0017(7)
    C25 0.0301(9) 0.0231(8) 0.0378(10) 0.0021(7) 0.0117(8) -0.0028(7)
    C26 0.0415(11) 0.0208(9) 0.0536(13) -0.0003(8) 0.0158(10) -0.0038(8)
    C27 0.0461(12) 0.0221(9) 0.0580(14) 0.0059(8) 0.0184(11) 0.0093(9)
    C28 0.0425(12) 0.0298(10) 0.0418(11) 0.0093(9) 0.0096(9) 0.0125(9)
    C29 0.0322(10) 0.0243(9) 0.0339(10) 0.0058(7) 0.0048(8) 0.0049(7)
    C30 0.0392(11) 0.0309(10) 0.0351(10) -0.0042(8) 0.0096(8) -0.0097(8)
    C31 0.0404(12) 0.0484(13) 0.0522(14) -0.0062(10) 0.0029(11) -0.0091(11)
    C32 0.0612(17) 0.0616(17) 0.0517(15) 0.0024(13) 0.0203(13) -0.0234(13)
    C33 0.0564(13) 0.0305(10) 0.0279(10) 0.0045(9) -0.0047(9) 0.0059(8)
    C34 0.0751(19) 0.0495(14) 0.0329(12) 0.0168(13) 0.0028(12) 0.0024(10)
    C35 0.0578(16) 0.0669(18) 0.0445(14) -0.0163(14) -0.0046(12) 0.0016(12)
    C41 0.115(6) 0.089(5) 0.118(6) 0.009(5) 0.062(5) -0.015(4)
    C42 0.155(7) 0.176(8) 0.213(8) 0.027(10) -0.018(7) 0.015(10)
    C43 0.136(8) 0.139(8) 0.163(8) -0.019(7) -0.022(7) 0.026(7)
    C44 0.151(9) 0.084(6) 0.136(8) 0.002(6) 0.051(7) 0.035(6)
    C45 0.092(6) 0.149(8) 0.143(8) 0.001(6) 0.042(6) 0.035(6)
    C46 0.104(5) 0.161(7) 0.176(7) -0.022(9) 0.048(5) -0.012(9)
    C47 0.231(16) 0.135(11) 0.221(15) -0.011(11) 0.150(13) -0.034(11)
    C51 0.051(6) 0.070(5) 0.054(6) 0.014(5) -0.019(4) -0.011(5)
    C52 0.071(6) 0.085(7) 0.095(6) 0.007(5) -0.032(5) -0.006(6)
    C53 0.072(6) 0.112(7) 0.093(7) -0.002(6) -0.017(5) 0.001(6)
    C54 0.078(5) 0.107(6) 0.084(6) 0.001(5) -0.022(4) 0.001(5)
    C55 0.047(5) 0.081(6) 0.059(5) -0.015(5) -0.011(4) 0.016(5)
    C56 0.049(4) 0.077(5) 0.046(4) 0.000(6) -0.010(3) 0.001(6)
    C57 0.078(5) 0.107(6) 0.084(6) 0.001(5) -0.022(4) 0.001(5)
_geom_special_details
;
 All esds (except the esd in the dihedral angle between two l.s. planes)
 are estimated using the full covariance matrix.  The cell esds are taken
 into account individually in the estimation of esds in distances, angles
 and torsion angles; correlations between esds in cell parameters are only
 used when they are defined by crystal symmetry.  An approximate (isotropic)
 treatment of cell esds is used for estimating esds involving l.s. planes.
;
loop_
    _geom_bond_atom_site_label_1
    _geom_bond_atom_site_label_2
    _geom_bond_site_symmetry_2
    _geom_bond_distance
    _geom_bond_publ_flag
    I1 Mg1 . 2.7718(9) ?
    I1 Mg1 5_666 2.7785(9) ?
    Mg1 I1 5_666 2.7785(9) ?
    Mg1 N1 6_565 2.0283(16) ?
    Mg1 N1 . 2.0283(16) ?
    N1 C1 . 1.335(2) ?
    N1 C4 . 1.446(2) ?
    C1 C2 . 1.405(2) ?
    C1 C3 . 1.514(3) ?
    C2 C1 6_565 1.405(2) ?
    C2 H2 . 0.9500 ?
    C3 H3A . 0.9800 ?
    C3 H3B . 0.9800 ?
    C3 H3C . 0.9800 ?
    C4 C5 . 1.413(3) ?
    C4 C9 . 1.405(3) ?
    C5 C6 . 1.397(3) ?
    C5 C10 . 1.504(3) ?
    C6 H6 . 0.9500 ?
    C6 C7 . 1.371(4) ?
    C7 H7 . 0.9500 ?
    C7 C8 . 1.375(3) ?
    C8 H8 . 0.9500 ?
    C8 C9 . 1.402(3) ?
    C9 C13 . 1.519(3) ?
    C10 H10 . 1.0000 ?
    C10 C11 . 1.513(5) ?
    C10 C12 . 1.531(4) ?
    C11 H11A . 0.9800 ?
    C11 H11B . 0.9800 ?
    C11 H11C . 0.9800 ?
    C12 H12A . 0.9800 ?
    C12 H12B . 0.9800 ?
    C12 H12C . 0.9800 ?
    C13 H13 . 1.0000 ?
    C13 C14 . 1.540(3) ?
    C13 C15 . 1.528(3) ?
    C14 H14A . 0.9800 ?
    C14 H14B . 0.9800 ?
    C14 H14C . 0.9800 ?
    C15 H15A . 0.9800 ?
    C15 H15B . 0.9800 ?
    C15 H15C . 0.9800 ?
    I2 Mg2 . 2.7581(9) ?
    I2 Mg2 5_675 2.7627(9) ?
    Mg2 I2 5_675 2.7627(9) ?
    Mg2 Mg2 5_675 3.6634(17) ?
    Mg2 N2 6_575 2.0203(16) ?
    Mg2 N2 . 2.0203(16) ?
    N2 C21 . 1.333(2) ?
    N2 C24 . 1.440(2) ?
    C21 C22 . 1.404(2) ?
    C21 C23 . 1.512(3) ?
    C22 C21 6_575 1.404(2) ?
    C22 H22 . 0.9500 ?
    C23 H23A . 0.9800 ?
    C23 H23B . 0.9800 ?
    C23 H23C . 0.9800 ?
    C24 C25 . 1.399(3) ?
    C24 C29 . 1.414(3) ?
    C25 C26 . 1.400(3) ?
    C25 C30 . 1.517(3) ?
    C26 H26 . 0.9500 ?
    C26 C27 . 1.375(3) ?
    C27 H27 . 0.9500 ?
    C27 C28 . 1.378(3) ?
    C28 H28 . 0.9500 ?
    C28 C29 . 1.396(3) ?
    C29 C33 . 1.513(3) ?
    C30 H30 . 1.0000 ?
    C30 C31 . 1.522(3) ?
    C30 C32 . 1.545(3) ?
    C31 H31A . 0.9800 ?
    C31 H31B . 0.9800 ?
    C31 H31C . 0.9800 ?
    C32 H32A . 0.9800 ?
    C32 H32B . 0.9800 ?
    C32 H32C . 0.9800 ?
    C33 H33 . 1.0000 ?
    C33 C34 . 1.531(3) ?
    C33 C35 . 1.533(4) ?
    C34 H34A . 0.9800 ?
    C34 H34B . 0.9800 ?
    C34 H34C . 0.9800 ?
    C35 H35A . 0.9800 ?
    C35 H35B . 0.9800 ?
    C35 H35C . 0.9800 ?
    C41 C42 . 1.3900 ?
    C41 C46 . 1.3900 ?
    C41 C47 . 1.433(8) ?
    C42 H42 . 0.9500 ?
    C42 C43 . 1.3900 ?
    C43 H43 . 0.9500 ?
    C43 C44 . 1.3900 ?
    C44 H44 . 0.9500 ?
    C44 C45 . 1.3900 ?
    C45 H45 . 0.9500 ?
    C45 C46 . 1.3900 ?
    C46 H46 . 0.9500 ?
    C47 H47A . 0.9800 ?
    C47 H47B . 0.9800 ?
    C47 H47C . 0.9800 ?
    C51 C52 . 1.476(14) ?
    C51 C56 . 1.430(13) ?
    C51 C57 . 1.468(15) ?
    C52 H52 . 0.9500 ?
    C52 C53 . 1.391(17) ?
    C53 H53 . 0.9500 ?
    C53 C54 . 1.370(16) ?
    C54 H54 . 0.9500 ?
    C54 C55 . 1.427(16) ?
    C55 H55 . 0.9500 ?
    C55 C56 . 1.423(18) ?
    C56 H56 . 0.9500 ?
    C57 H57A . 0.9800 ?
    C57 H57B . 0.9800 ?
    C57 H57C . 0.9800 ?
loop_
    _geom_angle_atom_site_label_1
    _geom_angle_atom_site_label_2
    _geom_angle_atom_site_label_3
    _geom_angle_site_symmetry_1
    _geom_angle_site_symmetry_3
    _geom_angle
    _geom_angle_publ_flag
    Mg1 I1 Mg1 . 5_666 83.62(3) ?
    I1 Mg1 I1 . 5_666 96.38(3) ?
    N1 Mg1 I1 6_565 . 117.94(5) ?
    N1 Mg1 I1 . . 117.94(5) ?
    N1 Mg1 I1 6_565 5_666 113.99(5) ?
    N1 Mg1 I1 . 5_666 113.99(5) ?
    N1 Mg1 N1 . 6_565 97.76(9) ?
    C1 N1 Mg1 . . 117.15(12) ?
    C1 N1 C4 . . 118.66(15) ?
    C4 N1 Mg1 . . 124.19(12) ?
    N1 C1 C2 . . 124.49(18) ?
    N1 C1 C3 . . 120.20(17) ?
    C2 C1 C3 . . 115.30(17) ?
    C1 C2 C1 . 6_565 131.1(2) ?
    C1 C2 H2 6_565 . 114.4 ?
    C1 C2 H2 . . 114.4 ?
    C1 C3 H3A . . 109.5 ?
    C1 C3 H3B . . 109.5 ?
    C1 C3 H3C . . 109.5 ?
    H3A C3 H3B . . 109.5 ?
    H3A C3 H3C . . 109.5 ?
    H3B C3 H3C . . 109.5 ?
    C5 C4 N1 . . 118.02(17) ?
    C9 C4 N1 . . 121.63(15) ?
    C9 C4 C5 . . 120.33(17) ?
    C4 C5 C10 . . 121.58(19) ?
    C6 C5 C4 . . 118.5(2) ?
    C6 C5 C10 . . 119.88(19) ?
    C5 C6 H6 . . 119.2 ?
    C7 C6 C5 . . 121.5(2) ?
    C7 C6 H6 . . 119.2 ?
    C6 C7 H7 . . 120.1 ?
    C6 C7 C8 . . 119.75(19) ?
    C8 C7 H7 . . 120.1 ?
    C7 C8 H8 . . 119.2 ?
    C7 C8 C9 . . 121.6(2) ?
    C9 C8 H8 . . 119.2 ?
    C4 C9 C13 . . 123.19(16) ?
    C8 C9 C4 . . 118.29(18) ?
    C8 C9 C13 . . 118.51(18) ?
    C5 C10 H10 . . 107.6 ?
    C5 C10 C11 . . 110.4(2) ?
    C5 C10 C12 . . 112.8(3) ?
    C11 C10 H10 . . 107.6 ?
    C11 C10 C12 . . 110.6(2) ?
    C12 C10 H10 . . 107.6 ?
    C10 C11 H11A . . 109.5 ?
    C10 C11 H11B . . 109.5 ?
    C10 C11 H11C . . 109.5 ?
    H11A C11 H11B . . 109.5 ?
    H11A C11 H11C . . 109.5 ?
    H11B C11 H11C . . 109.5 ?
    C10 C12 H12A . . 109.5 ?
    C10 C12 H12B . . 109.5 ?
    C10 C12 H12C . . 109.5 ?
    H12A C12 H12B . . 109.5 ?
    H12A C12 H12C . . 109.5 ?
    H12B C12 H12C . . 109.5 ?
    C9 C13 H13 . . 108.4 ?
    C9 C13 C14 . . 111.60(16) ?
    C9 C13 C15 . . 110.67(16) ?
    C14 C13 H13 . . 108.4 ?
    C15 C13 H13 . . 108.4 ?
    C15 C13 C14 . . 109.19(17) ?
    C13 C14 H14A . . 109.5 ?
    C13 C14 H14B . . 109.5 ?
    C13 C14 H14C . . 109.5 ?
    H14A C14 H14B . . 109.5 ?
    H14A C14 H14C . . 109.5 ?
    H14B C14 H14C . . 109.5 ?
    C13 C15 H15A . . 109.5 ?
    C13 C15 H15B . . 109.5 ?
    C13 C15 H15C . . 109.5 ?
    H15A C15 H15B . . 109.5 ?
    H15A C15 H15C . . 109.5 ?
    H15B C15 H15C . . 109.5 ?
    Mg2 I2 Mg2 . 5_675 83.14(3) ?
    I2 Mg2 I2 . 5_675 96.86(3) ?
    I2 Mg2 Mg2 . 5_675 48.48(2) ?
    I2 Mg2 Mg2 5_675 5_675 48.37(2) ?
    N2 Mg2 I2 6_575 . 117.53(5) ?
    N2 Mg2 I2 . 5_675 115.19(5) ?
    N2 Mg2 I2 6_575 5_675 115.19(5) ?
    N2 Mg2 I2 . . 117.53(5) ?
    N2 Mg2 Mg2 . 5_675 131.99(5) ?
    N2 Mg2 Mg2 6_575 5_675 131.99(5) ?
    N2 Mg2 N2 6_575 . 95.95(9) ?
    C21 N2 Mg2 . . 119.35(12) ?
    C21 N2 C24 . . 117.92(15) ?
    C24 N2 Mg2 . . 122.73(12) ?
    N2 C21 C22 . . 124.47(18) ?
    N2 C21 C23 . . 120.22(17) ?
    C22 C21 C23 . . 115.29(18) ?
    C21 C22 C21 6_575 . 129.8(2) ?
    C21 C22 H22 6_575 . 115.1 ?
    C21 C22 H22 . . 115.1 ?
    C21 C23 H23A . . 109.5 ?
    C21 C23 H23B . . 109.5 ?
    C21 C23 H23C . . 109.5 ?
    H23A C23 H23B . . 109.5 ?
    H23A C23 H23C . . 109.5 ?
    H23B C23 H23C . . 109.5 ?
    C25 C24 N2 . . 121.24(16) ?
    C25 C24 C29 . . 120.85(17) ?
    C29 C24 N2 . . 117.89(16) ?
    C24 C25 C26 . . 118.20(19) ?
    C24 C25 C30 . . 123.29(17) ?
    C26 C25 C30 . . 118.51(18) ?
    C25 C26 H26 . . 119.4 ?
    C27 C26 C25 . . 121.3(2) ?
    C27 C26 H26 . . 119.4 ?
    C26 C27 H27 . . 119.8 ?
    C26 C27 C28 . . 120.39(19) ?
    C28 C27 H27 . . 119.8 ?
    C27 C28 H28 . . 119.6 ?
    C27 C28 C29 . . 120.7(2) ?
    C29 C28 H28 . . 119.6 ?
    C24 C29 C33 . . 121.59(17) ?
    C28 C29 C24 . . 118.52(19) ?
    C28 C29 C33 . . 119.86(19) ?
    C25 C30 H30 . . 108.2 ?
    C25 C30 C31 . . 111.07(19) ?
    C25 C30 C32 . . 111.9(2) ?
    C31 C30 H30 . . 108.2 ?
    C31 C30 C32 . . 109.01(19) ?
    C32 C30 H30 . . 108.2 ?
    C30 C31 H31A . . 109.5 ?
    C30 C31 H31B . . 109.5 ?
    C30 C31 H31C . . 109.5 ?
    H31A C31 H31B . . 109.5 ?
    H31A C31 H31C . . 109.5 ?
    H31B C31 H31C . . 109.5 ?
    C30 C32 H32A . . 109.5 ?
    C30 C32 H32B . . 109.5 ?
    C30 C32 H32C . . 109.5 ?
    H32A C32 H32B . . 109.5 ?
    H32A C32 H32C . . 109.5 ?
    H32B C32 H32C . . 109.5 ?
    C29 C33 H33 . . 107.3 ?
    C29 C33 C34 . . 112.9(2) ?
    C29 C33 C35 . . 111.3(2) ?
    C34 C33 H33 . . 107.3 ?
    C34 C33 C35 . . 110.5(2) ?
    C35 C33 H33 . . 107.3 ?
    C33 C34 H34A . . 109.5 ?
    C33 C34 H34B . . 109.5 ?
    C33 C34 H34C . . 109.5 ?
    H34A C34 H34B . . 109.5 ?
    H34A C34 H34C . . 109.5 ?
    H34B C34 H34C . . 109.5 ?
    C33 C35 H35A . . 109.5 ?
    C33 C35 H35B . . 109.5 ?
    C33 C35 H35C . . 109.5 ?
    H35A C35 H35B . . 109.5 ?
    H35A C35 H35C . . 109.5 ?
    H35B C35 H35C . . 109.5 ?
    C42 C41 C46 . . 120.0 ?
    C42 C41 C47 . . 112.5(10) ?
    C46 C41 C47 . . 126.2(10) ?
    C41 C42 H42 . . 120.0 ?
    C41 C42 C43 . . 120.0 ?
    C43 C42 H42 . . 120.0 ?
    C42 C43 H43 . . 120.0 ?
    C42 C43 C44 . . 120.0 ?
    C44 C43 H43 . . 120.0 ?
    C43 C44 H44 . . 120.0 ?
    C45 C44 C43 . . 120.0 ?
    C45 C44 H44 . . 120.0 ?
    C44 C45 H45 . . 120.0 ?
    C44 C45 C46 . . 120.0 ?
    C46 C45 H45 . . 120.0 ?
    C41 C46 H46 . . 120.0 ?
    C45 C46 C41 . . 120.0 ?
    C45 C46 H46 . . 120.0 ?
    C41 C47 H47A . . 109.5 ?
    C41 C47 H47B . . 109.5 ?
    C41 C47 H47C . . 109.5 ?
    H47A C47 H47B . . 109.5 ?
    H47A C47 H47C . . 109.5 ?
    H47B C47 H47C . . 109.5 ?
    C56 C51 C52 . . 132.0(13) ?
    C56 C51 C57 . . 120.2(13) ?
    C57 C51 C52 . . 107.6(11) ?
    C51 C52 H52 . . 127.6 ?
    C53 C52 C51 . . 104.8(14) ?
    C53 C52 H52 . . 127.6 ?
    C52 C53 H53 . . 118.7 ?
    C54 C53 C52 . . 122.6(17) ?
    C54 C53 H53 . . 118.7 ?
    C53 C54 H54 . . 112.5 ?
    C53 C54 C55 . . 135.0(16) ?
    C55 C54 H54 . . 112.5 ?
    C54 C55 H55 . . 127.3 ?
    C56 C55 C54 . . 105.4(14) ?
    C56 C55 H55 . . 127.3 ?
    C51 C56 H56 . . 120.0 ?
    C55 C56 C51 . . 120.1(14) ?
    C55 C56 H56 . . 120.0 ?
    C51 C57 H57A . . 109.5 ?
    C51 C57 H57B . . 109.5 ?
    C51 C57 H57C . . 109.5 ?
    H57A C57 H57B . . 109.5 ?
    H57A C57 H57C . . 109.5 ?
    H57B C57 H57C . . 109.5 ?
loop_
    _geom_torsion_atom_site_label_1
    _geom_torsion_atom_site_label_2
    _geom_torsion_atom_site_label_3
    _geom_torsion_atom_site_label_4
    _geom_torsion_site_symmetry_1
    _geom_torsion_site_symmetry_2
    _geom_torsion_site_symmetry_3
    _geom_torsion_site_symmetry_4
    _geom_torsion
    _geom_torsion_publ_flag
    Mg1 N1 C1 C2 . . . . 10.2(3) ?
    Mg1 N1 C1 C3 . . . . -171.06(14) ?
    Mg1 N1 C4 C5 . . . . -82.4(2) ?
    Mg1 N1 C4 C9 . . . . 95.97(18) ?
    N1 C1 C2 C1 . . . 6_565 15.0(5) ?
    N1 C4 C5 C6 . . . . 179.90(18) ?
    N1 C4 C5 C10 . . . . -2.8(3) ?
    N1 C4 C9 C8 . . . . -179.70(17) ?
    N1 C4 C9 C13 . . . . 0.6(3) ?
    C1 N1 C4 C5 . . . . 96.9(2) ?
    C1 N1 C4 C9 . . . . -84.7(2) ?
    C3 C1 C2 C1 . . . 6_565 -163.7(2) ?
    C4 N1 C1 C2 . . . . -169.2(2) ?
    C4 N1 C1 C3 . . . . 9.5(3) ?
    C4 C5 C6 C7 . . . . -0.5(3) ?
    C4 C5 C10 C11 . . . . -95.4(3) ?
    C4 C5 C10 C12 . . . . 140.3(2) ?
    C4 C9 C13 C14 . . . . 125.58(19) ?
    C4 C9 C13 C15 . . . . -112.6(2) ?
    C5 C4 C9 C8 . . . . -1.3(3) ?
    C5 C4 C9 C13 . . . . 178.97(18) ?
    C5 C6 C7 C8 . . . . -0.6(3) ?
    C6 C5 C10 C11 . . . . 81.8(3) ?
    C6 C5 C10 C12 . . . . -42.4(3) ?
    C6 C7 C8 C9 . . . . 0.8(3) ?
    C7 C8 C9 C4 . . . . 0.2(3) ?
    C7 C8 C9 C13 . . . . 179.91(19) ?
    C8 C9 C13 C14 . . . . -54.1(2) ?
    C8 C9 C13 C15 . . . . 67.7(2) ?
    C9 C4 C5 C6 . . . . 1.5(3) ?
    C9 C4 C5 C10 . . . . 178.7(2) ?
    C10 C5 C6 C7 . . . . -177.8(2) ?
    Mg2 N2 C21 C22 . . . . 10.1(3) ?
    Mg2 N2 C21 C23 . . . . -171.40(15) ?
    Mg2 N2 C24 C25 . . . . 94.59(19) ?
    Mg2 N2 C24 C29 . . . . -83.62(19) ?
    N2 C21 C22 C21 . . . 6_575 12.9(4) ?
    N2 C24 C25 C26 . . . . 179.31(17) ?
    N2 C24 C25 C30 . . . . -1.1(3) ?
    N2 C24 C29 C28 . . . . -178.82(17) ?
    N2 C24 C29 C33 . . . . -0.7(3) ?
    C21 N2 C24 C25 . . . . -85.5(2) ?
    C21 N2 C24 C29 . . . . 96.2(2) ?
    C23 C21 C22 C21 . . . 6_575 -165.7(2) ?
    C24 N2 C21 C22 . . . . -169.8(2) ?
    C24 N2 C21 C23 . . . . 8.7(3) ?
    C24 C25 C26 C27 . . . . 0.3(3) ?
    C24 C25 C30 C31 . . . . -116.3(2) ?
    C24 C25 C30 C32 . . . . 121.6(2) ?
    C24 C29 C33 C34 . . . . 143.1(2) ?
    C24 C29 C33 C35 . . . . -92.0(2) ?
    C25 C24 C29 C28 . . . . 3.0(3) ?
    C25 C24 C29 C33 . . . . -178.97(19) ?
    C25 C26 C27 C28 . . . . 1.5(3) ?
    C26 C25 C30 C31 . . . . 63.3(3) ?
    C26 C25 C30 C32 . . . . -58.8(3) ?
    C26 C27 C28 C29 . . . . -1.0(3) ?
    C27 C28 C29 C24 . . . . -1.2(3) ?
    C27 C28 C29 C33 . . . . -179.3(2) ?
    C28 C29 C33 C34 . . . . -38.8(3) ?
    C28 C29 C33 C35 . . . . 86.1(3) ?
    C29 C24 C25 C26 . . . . -2.5(3) ?
    C29 C24 C25 C30 . . . . 177.08(18) ?
    C30 C25 C26 C27 . . . . -179.3(2) ?
    C41 C42 C43 C44 . . . . 0.0 ?
    C42 C41 C46 C45 . . . . 0.0 ?
    C42 C43 C44 C45 . . . . 0.0 ?
    C43 C44 C45 C46 . . . . 0.0 ?
    C44 C45 C46 C41 . . . . 0.0 ?
    C46 C41 C42 C43 . . . . 0.0 ?
    C47 C41 C42 C43 . . . . -167.4(8) ?
    C47 C41 C46 C45 . . . . 165.6(10) ?
    C51 C52 C53 C54 . . . . -0.5(14) ?
    C52 C51 C56 C55 . . . . 2.8(17) ?
    C52 C53 C54 C55 . . . . 4(3) ?
    C53 C54 C55 C56 . . . . -4(2) ?
    C54 C55 C56 C51 . . . . 0.4(13) ?
    C56 C51 C52 C53 . . . . -2.7(14) ?
    C57 C51 C52 C53 . . . . -176.9(10) ?
    C57 C51 C56 C55 . . . . 176.4(12) ?
_shelx_hkl_file
;
   0   0   2 3571.67   20.01
   0   0   2 3748.07   20.49
   0   0  -3  247.73    2.42
   0   0   3  239.70    2.61
   0   0   3  237.77    2.51
   0   0   3  239.32    1.93
   0   0  -4 1048.89    5.61
   0   0   4 1004.43    6.28
   0   0   4 1028.89    8.22
   0   0  -5   92.50    1.93
   0   0   5   92.40    2.22
   0   0   5   88.05    2.03
   0   0   5   91.44    1.55
   0   0  -6 2724.50   19.81
   0   0   6 2523.16   12.28
   0   0   6 2595.37   17.69
   0   0   6 2674.14   16.72
   0   0  -7   21.07    1.26
   0   0   7   20.30    1.45
   0   0   7   20.78    1.35
   0   0   7   20.39    0.97
   0   0  -8 6380.64   39.72
   0   0   8 6114.36   46.59
   0   0   8 6283.99   48.04
   0   0   8 6432.06   37.12
   0   0  -9   27.55    1.55
   0   0   9   25.52    1.74
   0   0   9   26.00    1.64
   0   0   9   25.61    1.26
   0   0 -10  108.25    3.00
   0   0  10  105.06    3.38
   0   0  10  101.39    3.19
   0   0  10  104.87    2.42
   0   0 -11    5.22    0.97
   0   0  11    4.83    1.06
   0   0  11    4.93    1.06
   0   0  11    5.12    0.77
   0   0 -12  947.60    9.67
   0   0  12  893.57   10.73
   0   0  12  905.36   10.44
   0   0 -13    2.13    0.87
   0   0  13    0.68    1.06
   0   0  13    0.19    0.87
   0   0 -14    4.25    1.16
   0   0  14    3.96    1.26
   0   0  14    4.83    1.26
   0   0 -15    4.83    1.26
   0   0  15    4.93    1.55
   0   0  15    4.35    1.35
   0   0 -16  586.40   10.54
   0   0  16  587.18   10.54
   0   0  16  608.73   10.25
   0   0 -17    1.93    1.45
   0   0  17    0.48    1.26
   0   0 -18    0.48    1.16
   0   0  18    0.10    1.06
   0   0 -19    2.03    1.64
   0   0  19    0.48    1.35
   0   0 -20  216.22    7.73
   0   0  20  223.85    7.44
   0   0 -21    0.87    1.84
   0   0  21    0.48    1.64
   0   0  22    5.61    2.13
   0  -2   0 3349.85   18.56
   0   2   0 3230.87   17.40
   0   2   0 3709.02   19.43
   0  -2  -1    2.51    0.19
   0  -2  -1    2.71    0.29
   0  -2   1    2.32    0.29
   0  -2   1    2.32    0.29
   0   2  -1    2.13    0.29
   0   2   1    2.51    0.29
   0  -2  -2   99.75    1.06
   0  -2  -2  102.74    1.64
   0  -2   2  101.97    1.64
   0  -2   2  100.33    1.55
   0   2  -2   89.70    1.45
   0   2   2  102.74    1.64
   0   2   2   95.59    1.26
   0  -2  -3  108.06    1.26
   0  -2  -3  108.25    1.93
   0  -2   3  104.10    1.93
   0  -2   3  107.58    1.74
   0   2  -3   96.07    1.74
   0   2  -3  109.80    1.26
   0   2   3  102.65    1.64
   0  -2  -4   35.47    0.77
   0  -2  -4   33.64    1.26
   0  -2   4   33.83    1.26
   0  -2   4   34.99    1.16
   0   2  -4   30.74    1.16
   0   2  -4   40.30    0.97
   0   2   4   33.73    1.26
   0   2   4   33.83    1.16
   0  -2  -5    8.12    0.48
   0  -2  -5    7.73    0.77
   0  -2   5    8.31    0.87
   0  -2   5    6.96    0.68
   0   2  -5    8.02    0.87
   0   2  -5    8.31    0.58
   0   2   5    7.35    0.87
   0   2   5    7.93    0.68
   0  -2  -6  115.79    1.74
   0  -2  -6  115.31    2.61
   0  -2   6  115.60    2.71
   0  -2   6  114.92    2.22
   0   2  -6  108.83    2.61
   0   2  -6  116.47    2.13
   0   2   6  112.31    2.71
   0  -2  -7    8.02    0.97
   0  -2   7    9.18    1.06
   0  -2   7   10.25    0.87
   0   2  -7    8.41    0.97
   0   2  -7    9.47    0.77
   0   2   7    9.38    0.97
   0   2   7    8.22    0.87
   0   2   7    9.18    0.68
   0  -2  -8 1408.64   10.15
   0  -2   8 1280.77   10.25
   0  -2   8 1378.87   10.63
   0  -2   8 1347.65    8.41
   0   2  -8 1274.97   10.15
   0   2  -8 1426.72    8.60
   0   2   8 1374.81   10.73
   0   2   8 1357.32    9.86
   0   2   8 1330.55    6.77
   0  -2  -9   10.25    1.26
   0  -2   9   10.63    1.26
   0  -2   9   11.12    1.35
   0  -2   9    9.76    0.97
   0   2  -9   11.31    1.35
   0   2  -9   13.53    1.16
   0   2   9   12.47    1.35
   0   2   9   10.05    1.16
   0   2   9   11.31    0.77
   0  -2 -10   17.69    1.45
   0  -2  10   18.36    1.64
   0  -2  10   13.63    1.35
   0  -2  10   18.94    1.26
   0   2 -10   18.17    1.64
   0   2 -10   19.52    1.26
   0   2  10   17.88    1.64
   0   2  10   17.30    1.45
   0   2  10   17.59    0.97
   0  -2 -11    2.42    0.87
   0  -2  11    0.29    0.68
   0  -2  11    4.64    0.87
   0   2 -11    0.97    0.77
   0   2 -11    2.51    0.77
   0   2  11    1.93    0.97
   0   2  11    2.22    0.77
   0  -2 -12  658.31    8.60
   0  -2  12  643.62    9.09
   0  -2  12  609.89    6.77
   0   2 -12  614.63    8.99
   0   2 -12  654.74    7.54
   0   2  12  617.72    9.09
   0   2  12  631.06    8.51
   0  -2 -13   -0.29    0.77
   0  -2  13   -0.87    0.87
   0   2 -13    1.06    1.06
   0   2 -13   -0.10    0.68
   0   2  13    0.97    1.06
   0   2  13   -0.87    0.77
   0  -2 -14   18.46    1.93
   0  -2  14   17.20    1.93
   0   2 -14   18.27    2.22
   0   2 -14   18.27    1.84
   0   2  14   17.49    2.22
   0   2  14   17.78    2.03
   0  -2 -15   18.27    2.03
   0  -2  15   15.75    2.22
   0   2 -15   16.72    2.42
   0   2  15   17.69    2.32
   0   2  15   18.75    2.22
   0  -2 -16  479.60    8.60
   0  -2  16  476.99    9.28
   0   2 -16  448.38    9.28
   0   2  16  453.31    9.28
   0   2  16  463.17    8.80
   0  -2 -17   18.65    2.32
   0  -2  17   17.49    2.51
   0   2 -17   21.17    2.80
   0   2  17   15.56    2.51
   0   2  17   18.46    2.42
   0  -2  18   -1.45    0.97
   0   2 -18    0.29    1.16
   0   2  18    0.19    1.26
   0   2  18    0.77    1.16
   0  -2 -19   -0.58    1.26
   0  -2  19    0.19    1.45
   0   2 -19    0.29    1.35
   0   2  19    0.48    1.35
   0   2  19    0.00    1.26
   0  -2 -20  159.29    6.77
   0  -2  20  164.41    6.67
   0   2 -20  150.97    6.67
   0   2  20  172.82    6.48
   0  -2 -21   12.66    2.80
   0  -2  21    9.76    2.42
   0   2 -21    9.96    2.42
   0  -2  22   -0.39    1.35
   0  -4   0 2135.87   17.01
   0  -4   0 2150.27   13.63
   0   4   0 2095.08   17.01
   0   4   0 2152.59   13.63
   0  -4  -1   14.11    0.68
   0  -4  -1   15.66    0.77
   0  -4   1   14.69    0.68
   0  -4   1   14.01    0.77
   0  -4   1   14.30    0.48
   0   4  -1   14.11    0.77
   0   4   1   16.62    0.77
   0   4   1   14.30    0.58
   0  -4  -2  607.76    3.87
   0  -4  -2  642.08    4.74
   0  -4   2  649.03    4.74
   0  -4   2  620.52    4.74
   0   4  -2  561.66    4.35
   0   4   2  644.69    4.83
   0   4   2  595.00    3.58
   0  -4  -3   68.62    1.26
   0  -4   3   66.30    1.74
   0   4  -3   59.83    1.64
   0   4   3   63.60    1.35
   0  -4  -4 3912.67   21.94
   0  -4  -4 3827.81   27.64
   0  -4   4 4032.42   31.03
   0  -4   4 3940.70   25.81
   0   4  -4 3399.14   26.48
   0   4  -4 4203.41   19.43
   0   4   4 4045.57   32.19
   0   4   4 3722.16   24.07
   0  -4  -5    6.09    0.48
   0  -4  -5    4.16    0.68
   0  -4   5    7.15    0.87
   0  -4   5   10.73    0.87
   0   4  -5    5.12    0.77
   0   4  -5    5.80    0.39
   0   4   5    5.22    0.77
   0   4   5    5.12    0.68
   0  -4  -6  210.80    2.42
   0  -4  -6  211.87    3.77
   0  -4   6  211.09    3.87
   0  -4   6  213.03    3.48
   0   4  -6  186.64    3.48
   0   4  -6  216.22    2.42
   0   4   6  204.62    3.77
   0   4   6  204.71    3.19
   0  -4  -7   18.85    0.87
   0  -4  -7   18.46    1.35
   0  -4   7   16.33    1.35
   0  -4   7   16.91    1.16
   0   4  -7   16.33    1.35
   0   4  -7   17.98    0.87
   0   4   7   18.27    1.45
   0   4   7   18.56    1.16
   0  -4  -8 2437.72   11.79
   0  -4  -8 2501.13   14.50
   0  -4   8 2483.54   14.88
   0  -4   8 2466.14   12.66
   0   4  -8 2219.67   13.63
   0   4  -8 2487.21   15.46
   0   4   8 2406.41   14.69
   0   4   8 2395.68   12.76
   0  -4  -9    2.90    0.48
   0  -4  -9    3.19    0.87
   0  -4   9    2.71    0.87
   0  -4   9    1.93    0.68
   0   4  -9    2.42    0.87
   0   4  -9    2.51    0.58
   0   4   9    1.45    0.77
   0   4   9    1.55    0.68
   0  -4 -10    9.09    0.77
   0  -4 -10    8.41    1.26
   0  -4  10    7.35    1.16
   0  -4  10   11.21    1.16
   0   4 -10    7.64    1.26
   0   4 -10   10.63    0.97
   0   4  10    7.25    1.26
   0   4  10    8.89    1.16
   0  -4 -11   11.31    1.55
   0  -4  11    9.28    1.45
   0  -4  11    9.76    1.16
   0   4 -11    9.76    1.45
   0   4 -11    9.18    1.06
   0   4  11    9.76    1.45
   0   4  11    9.86    1.35
   0  -4 -12  654.16    8.99
   0  -4  12  624.68    9.18
   0  -4  12  607.47    7.35
   0   4 -12  573.55    8.70
   0   4 -12  650.10    9.38
   0   4  12  607.67    9.18
   0   4  12  602.35    8.22
   0  -4 -13  211.87    5.41
   0  -4  13  205.29    5.61
   0  -4  13  205.49    5.12
   0   4 -13  193.99    5.41
   0   4  13  206.84    5.80
   0   4  13  198.91    5.03
   0  -4 -14   13.43    1.84
   0  -4  14   11.12    1.84
   0   4 -14   12.08    2.03
   0   4  14   12.76    2.13
   0   4  14   13.24    1.84
   0  -4 -15   35.28    2.71
   0  -4  15   36.15    3.00
   0   4 -15   29.29    2.90
   0   4  15   37.21    3.09
   0   4  15   34.80    2.61
   0  -4 -16  428.86    8.51
   0  -4  16  436.49    9.18
   0   4 -16  385.55    8.60
   0   4  16  417.45    9.18
   0   4  16  423.83    8.31
   0  -4 -17   -0.58    1.06
   0  -4  17   -0.29    1.35
   0   4 -17    0.48    1.35
   0   4  17    0.29    1.45
   0   4  17    0.39    1.16
   0  -4 -18    1.06    1.16
   0  -4  18   -0.19    1.26
   0   4 -18    1.45    1.26
   0   4  18   -0.48    1.26
   0   4  18   -0.58    0.97
   0  -4 -19   16.43    2.61
   0  -4  19   19.33    2.71
   0   4 -19   15.08    2.71
   0   4  19   16.33    2.71
   0  -4  20  195.24    7.35
   0   4 -20  178.13    7.06
   0   4  20  194.47    7.44
   0  -4  21   42.53    4.06
   0   4 -21   33.73    3.87
   0   4  21   46.20    4.25
   0  -6   0  603.99    5.12
   0  -6   0  599.84    4.25
   0   6   0  593.65    5.03
   0   6   0  624.10    4.54
   0  -6  -1    1.26    0.39
   0  -6  -1    1.26    0.39
   0  -6   1    0.68    0.39
   0  -6   1    1.06    0.29
   0   6  -1    0.77    0.48
   0   6  -1    1.16    0.39
   0   6   1    1.16    0.39
   0   6   1    1.26    0.39
   0  -6  -2  411.46    3.96
   0  -6  -2  417.45    4.35
   0  -6   2  418.32    4.35
   0  -6   2  424.41    4.64
   0  -6   2  376.47    2.32
   0   6  -2  365.06    4.06
   0   6   2  403.44    4.45
   0   6   2  396.19    3.48
   0  -6  -3   10.25    0.77
   0  -6  -3   11.12    0.97
   0  -6   3   11.50    0.97
   0  -6   3   10.54    0.87
   0   6  -3    8.70    0.87
   0   6   3   11.50    0.97
   0   6   3    9.96    0.68
   0  -6  -4 4588.57   29.48
   0  -6  -4 4688.51   36.92
   0  -6   4 4398.65   32.96
   0  -6   4 4563.64   29.29
   0   6  -4 3938.86   25.71
   0   6   4 4774.83   38.28
   0   6   4 4360.66   30.64
   0  -6  -5   55.67    1.45
   0  -6  -5   55.00    2.03
   0  -6   5   56.45    2.03
   0   6  -5   47.55    1.84
   0   6   5   57.03    2.13
   0   6   5   52.97    1.55
   0  -6  -6    5.61    0.58
   0  -6  -6    3.58    0.87
   0  -6   6    3.67    0.77
   0  -6   6    4.06    0.77
   0   6  -6    4.06    0.77
   0   6  -6    4.25    0.39
   0   6   6    3.00    0.77
   0   6   6    5.32    0.68
   0  -6  -7    4.06    0.58
   0  -6  -7    5.41    1.06
   0  -6   7    4.16    0.87
   0  -6   7    4.93    0.87
   0   6  -7    3.67    0.77
   0   6  -7    5.61    0.48
   0   6   7    5.12    0.97
   0   6   7    5.32    0.77
   0  -6  -8 1779.60    8.12
   0  -6  -8 1804.93   13.15
   0  -6   8 1755.73   13.05
   0  -6   8 1798.35   11.89
   0   6  -8 1543.19   11.79
   0   6  -8 1818.26    7.25
   0   6   8 1830.73   13.34
   0   6   8 1683.43   10.73
   0  -6  -9   23.10    1.06
   0  -6  -9   24.07    1.84
   0  -6   9   19.23    1.55
   0   6  -9   21.36    1.74
   0   6  -9   21.84    1.06
   0   6   9   23.78    1.84
   0   6   9   20.88    1.45
   0  -6 -10    0.68    0.68
   0  -6  10    1.26    0.77
   0  -6  10    0.19    0.48
   0   6 -10    0.87    0.68
   0   6  10   -0.19    0.77
   0   6  10    0.00    0.48
   0  -6 -11  138.80    4.35
   0  -6  11  134.83    4.35
   0  -6  11  128.84    3.67
   0   6 -11  114.05    3.96
   0   6  11  132.51    4.35
   0   6  11  123.81    3.58
   0  -6 -12  704.03    9.86
   0  -6  12  695.82   10.05
   0  -6  12  685.86    8.41
   0   6 -12  629.99    9.28
   0   6  12  686.15    9.96
   0   6  12  649.23    8.41
   0  -6 -13   25.03    2.42
   0  -6  13   25.81    2.51
   0  -6  13   25.61    2.03
   0   6 -13   23.29    2.42
   0   6  13   23.20    2.32
   0   6  13   24.07    2.03
   0  -6 -14   13.82    1.93
   0  -6  14   16.72    2.32
   0   6 -14   15.08    2.13
   0   6  14   12.86    2.03
   0   6  14   13.92    1.74
   0  -6 -15    4.83    1.55
   0  -6  15    3.77    1.55
   0   6 -15    3.38    1.45
   0   6  15    3.87    1.64
   0   6  15    4.74    1.35
   0  -6 -16  457.18    9.18
   0  -6  16  451.67    9.57
   0   6 -16  404.40    8.89
   0   6  16  431.47    9.38
   0   6  16  434.66    8.31
   0  -6 -17   -0.68    1.16
   0  -6  17   -0.48    1.16
   0   6 -17    0.19    1.35
   0   6  17   -1.45    1.26
   0  -6 -18   -0.29    1.16
   0  -6  18    0.39    1.26
   0   6 -18    0.19    1.35
   0   6  18   -0.48    1.35
   0  -6 -19    0.39    1.35
   0  -6  19   -2.03    1.35
   0   6 -19   -1.55    1.35
   0   6  19    0.48    1.64
   0  -6 -20  144.98    6.19
   0  -6  20  147.49    6.57
   0   6 -20  141.12    6.48
   0   6  20  149.04    6.67
   0  -6  21   -0.29    1.55
   0   6 -21   -0.97    1.35
   0  -8   0 3180.41   22.23
   0  -8   0 3176.26   19.23
   0   8   0 3137.60   16.33
   0   8   0 3302.49   19.91
   0  -8  -1    0.77    0.39
   0  -8  -1    0.77    0.39
   0  -8   1    0.97    0.48
   0  -8   1    0.58    0.29
   0   8  -1    1.55    0.58
   0   8  -1    0.48    0.39
   0   8   1    0.10    0.39
   0   8   1    0.58    0.39
   0  -8  -2  194.47    3.29
   0  -8  -2  199.78    3.38
   0  -8   2  192.25    3.58
   0  -8   2  184.32    2.13
   0   8  -2  203.84    3.38
   0   8   2  205.10    3.67
   0   8   2  194.76    2.80
   0  -8  -3   53.35    1.74
   0  -8  -3   52.77    1.93
   0  -8   3   52.68    1.93
   0  -8   3   52.19    2.03
   0  -8   3   44.75    0.87
   0   8  -3   48.81    1.84
   0   8   3   53.93    2.03
   0   8   3   51.90    1.55
   0  -8  -4 1491.76    8.60
   0  -8  -4 1498.34   10.44
   0  -8   4 1516.90   10.34
   0  -8   4 1477.56   10.54
   0   8  -4 1309.57    9.38
   0   8   4 1485.68   10.44
   0   8   4 1419.76    7.93
   0  -8  -5    2.03    0.48
   0  -8  -5    2.22    0.68
   0  -8   5    2.61    0.77
   0  -8   5    1.93    0.68
   0   8  -5    1.64    0.68
   0   8   5    1.93    0.77
   0   8   5    2.51    0.58
   0  -8  -6   16.91    1.06
   0  -8  -6   19.72    1.55
   0  -8   6   17.40    1.35
   0   8  -6   15.56    1.45
   0   8   6   17.69    1.45
   0   8   6   16.24    1.06
   0  -8  -7   22.91    1.16
   0  -8   7   24.26    1.84
   0  -8   7   23.58    1.64
   0   8  -7   18.27    1.55
   0   8   7   24.94    1.84
   0   8   7   23.29    1.35
   0  -8  -8 1053.24    6.96
   0  -8  -8 1077.02   10.83
   0  -8   8 1086.49   10.83
   0  -8   8 1097.99   10.25
   0   8  -8  950.89    9.67
   0   8   8 1111.43   10.92
   0   8   8 1037.10    8.51
   0  -8  -9    0.39    0.39
   0  -8  -9    0.58    0.87
   0  -8   9    0.19    0.77
   0  -8   9    0.00    0.68
   0   8  -9    0.48    0.77
   0   8   9    0.19    0.68
   0   8   9   -0.19    0.58
   0  -8 -10   33.35    2.32
   0  -8  10   30.25    2.32
   0  -8  10   29.09    1.93
   0   8 -10   27.06    2.13
   0   8  10   32.57    2.32
   0   8  10   29.77    1.84
   0  -8 -11   65.05    3.19
   0  -8  11   63.89    3.29
   0  -8  11   67.17    2.90
   0   8 -11   57.22    3.09
   0   8  11   68.04    3.38
   0   8  11   58.09    2.51
   0  -8 -12  831.32   11.12
   0  -8  12  844.76   11.41
   0  -8  12  804.55    9.76
   0   8 -12  728.00   10.15
   0   8  12  840.41   11.41
   0   8  12  781.84    9.18
   0  -8 -13    1.16    1.26
   0  -8  13    2.61    1.26
   0  -8  13    0.97    0.97
   0   8 -13    2.32    1.35
   0   8  13    1.74    1.26
   0   8  13    0.97    0.87
   0  -8 -14    0.77    1.16
   0  -8  14    1.35    1.26
   0  -8  14    1.16    0.97
   0   8 -14   -0.97    1.06
   0   8  14    1.45    1.35
   0   8  14    0.68    0.87
   0  -8 -15   -0.58    1.16
   0  -8  15   -1.45    1.26
   0   8 -15   -1.06    1.16
   0   8  15    0.00    1.35
   0  -8 -16  361.29    8.51
   0  -8  16  373.38    8.99
   0   8 -16  335.78    8.31
   0   8  16  372.02    8.99
   0  -8 -17   -0.87    1.16
   0  -8  17   -0.77    1.26
   0   8 -17   -1.55    1.26
   0   8  17   -0.48    1.26
   0  -8 -18   -0.19    1.26
   0  -8  18   -0.10    1.26
   0   8 -18    0.10    1.35
   0   8  18    0.19    1.55
   0  -8 -19   -1.45    1.35
   0  -8  19    0.39    1.64
   0   8 -19    0.00    1.45
   0   8  19   -0.58    1.55
   0  -8 -20  116.76    5.80
   0  -8  20  125.46    6.38
   0   8 -20  113.57    5.90
   0   8  20  116.57    5.99
   0  -8 -21    3.87    1.93
   0 -10   0 3558.24   16.33
   0 -10   0 3300.46   12.86
   0  10   0 3480.72   23.87
   0  10   0 3555.72   26.58
   0 -10  -1    3.87    0.77
   0 -10  -1    3.09    0.68
   0 -10   1    3.09    0.77
   0 -10   1    2.13    0.48
   0  10  -1    2.42    0.68
   0  10  -1    2.42    0.58
   0  10   1    1.16    0.77
   0  10   1    2.61    0.68
   0 -10  -2  208.77    3.87
   0 -10  -2  202.01    3.77
   0 -10   2  200.75    4.16
   0 -10   2  193.21    2.61
   0  10  -2  192.73    3.87
   0  10  -2  216.70    3.87
   0  10   2  208.19    4.06
   0  10   2  199.78    3.29
   0 -10  -3   36.44    1.74
   0 -10  -3   38.57    1.84
   0 -10   3   36.63    1.93
   0 -10   3   34.89    1.06
   0  10  -3   34.22    1.84
   0  10  -3   40.98    1.93
   0  10   3   40.21    2.03
   0  10   3   36.54    1.45
   0 -10  -4  445.48    5.41
   0 -10  -4  459.59    6.28
   0 -10   4  465.97    6.19
   0 -10   4  478.92    6.67
   0 -10   4  383.23    2.32
   0  10  -4  422.48    5.90
   0  10   4  467.13    6.48
   0  10   4  428.08    4.74
   0 -10  -5    2.03    0.58
   0 -10  -5    3.58    0.97
   0 -10   5    1.84    0.77
   0 -10   5    1.93    0.77
   0  10  -5    2.42    0.87
   0  10   5    2.80    0.87
   0  10   5    2.42    0.58
   0 -10  -6  184.32    3.38
   0 -10  -6  193.31    4.54
   0 -10   6  196.89    4.54
   0 -10   6  190.99    4.45
   0  10  -6  165.57    3.96
   0  10   6  193.21    4.54
   0  10   6  179.49    3.38
   0 -10  -7    2.03    0.68
   0 -10  -7    1.74    0.97
   0 -10   7    2.42    0.97
   0 -10   7    2.03    0.87
   0  10  -7    1.06    0.87
   0  10   7    2.22    0.87
   0  10   7    2.61    0.68
   0 -10  -8  872.69    7.15
   0 -10  -8  880.33   10.34
   0 -10   8  914.45   10.44
   0 -10   8  900.34   10.05
   0  10  -8  796.05    9.28
   0  10   8  903.72   10.44
   0  10   8  824.75    7.73
   0 -10  -9  118.31    4.06
   0 -10   9  125.75    4.25
   0 -10   9  122.46    3.87
   0  10  -9  108.06    3.77
   0  10   9  124.30    4.25
   0  10   9  114.92    3.19
   0 -10 -10    2.13    1.16
   0 -10  10    1.74    0.97
   0 -10  10    3.09    0.97
   0  10 -10    1.64    1.06
   0  10  10    1.74    1.06
   0  10  10    2.80    0.87
   0 -10 -11   37.02    2.71
   0 -10  11   37.31    2.71
   0 -10  11   32.67    2.42
   0  10 -11   33.25    2.71
   0  10  11   37.79    2.80
   0  10  11   34.12    2.13
   0 -10 -12  249.18    6.48
   0 -10  12  253.33    6.67
   0 -10  12  239.03    5.80
   0  10 -12  213.51    5.80
   0  10  12  248.40    6.48
   0 -10 -13    3.96    1.45
   0 -10  13    2.32    1.26
   0 -10  13    2.13    1.16
   0  10 -13    1.93    1.16
   0  10  13    3.09    1.45
   0 -10 -14    8.89    1.84
   0 -10  14    9.47    1.84
   0 -10  14    8.60    1.64
   0  10 -14    7.73    1.93
   0  10  14    8.22    2.03
   0 -10 -15   15.66    2.51
   0 -10  15   14.88    2.51
   0  10 -15   13.05    2.32
   0  10  15   21.07    2.90
   0 -10 -16  347.47    8.80
   0 -10  16  357.33    9.09
   0  10 -16  304.07    7.93
   0  10  16  341.96    8.89
   0 -10 -17   -0.39    1.35
   0 -10  17   -0.97    1.35
   0  10 -17   -0.68    1.35
   0  10  17   -3.29    1.35
   0 -10 -18   -0.10    1.35
   0 -10  18    1.16    1.55
   0  10 -18   -0.58    1.35
   0  10  18    0.00    1.55
   0 -10 -19    0.19    1.64
   0 -10  19   -0.87    1.55
   0  10 -19    0.48    1.74
   0  10  19    0.87    1.64
   0 -10 -20  127.20    6.28
   0  10 -20  114.34    5.80
   0 -12   0 3692.20   18.36
   0 -12   0 3591.00   20.68
   0  12   0 3767.88   23.49
   0  12   0 3681.86   19.33
   0 -12  -1    1.06    0.68
   0 -12  -1    0.48    0.58
   0 -12   1    0.97    0.68
   0 -12   1    0.29    0.48
   0  12  -1    0.10    0.68
   0  12  -1    1.16    0.68
   0  12   1   -0.48    0.77
   0  12   1    0.19    0.58
   0 -12  -2  159.09    3.77
   0 -12  -2  162.77    3.67
   0 -12   2  163.83    4.16
   0 -12   2  157.35    2.71
   0  12  -2  163.06    3.96
   0  12  -2  169.15    3.77
   0  12   2  166.54    4.06
   0  12   2  162.09    3.29
   0 -12  -3    0.58    0.58
   0 -12  -3   -0.19    0.58
   0 -12   3    1.35    0.77
   0 -12   3    0.87    0.39
   0  12  -3    1.55    0.77
   0  12  -3    0.87    0.68
   0  12   3    0.39    0.68
   0  12   3    0.58    0.48
   0 -12  -4  417.74    5.80
   0 -12  -4  415.23    6.38
   0 -12   4  432.43    6.86
   0  12  -4  393.48    6.19
   0  12  -4  441.90    6.48
   0  12   4  433.30    6.77
   0  12   4  397.54    5.03
   0 -12  -5    7.25    1.06
   0 -12  -5    6.09    1.16
   0 -12   5    7.83    1.26
   0 -12   5    7.25    1.26
   0  12  -5    7.06    1.26
   0  12   5    6.77    1.16
   0  12   5    8.12    0.97
   0 -12  -6   11.31    1.26
   0 -12  -6   12.08    1.64
   0 -12   6   11.70    1.55
   0 -12   6   11.50    1.55
   0  12  -6   11.31    1.55
   0  12   6   11.02    1.55
   0  12   6   10.92    1.06
   0 -12  -7    0.58    0.68
   0 -12  -7    1.06    0.87
   0 -12   7   -0.10    0.68
   0 -12   7    1.64    0.97
   0  12  -7    0.58    0.77
   0  12   7    2.22    0.97
   0  12   7    1.26    0.58
   0 -12  -8 1342.53   10.15
   0 -12  -8 1363.70   13.53
   0 -12   8 1383.90   13.43
   0 -12   8 1353.07   13.24
   0  12  -8 1219.10   12.18
   0  12   8 1403.62   13.72
   0  12   8 1256.12    9.86
   0 -12  -9    3.29    1.26
   0 -12   9    3.58    1.26
   0 -12   9    3.48    1.16
   0  12  -9    3.67    1.16
   0  12   9    2.61    1.16
   0 -12 -10   99.65    4.25
   0 -12  10  104.29    4.25
   0 -12  10  105.74    4.06
   0  12 -10   90.95    3.87
   0  12  10  110.86    4.35
   0 -12 -11   59.54    3.58
   0 -12  11   59.93    3.58
   0 -12  11   56.93    3.09
   0  12 -11   52.29    3.19
   0  12  11   61.86    3.48
   0 -12 -12  389.52    8.41
   0 -12  12  416.48    8.70
   0 -12  12  391.26    7.83
   0  12 -12  364.68    7.73
   0  12  12  408.66    8.60
   0 -12 -13   37.60    3.09
   0 -12  13   39.44    3.19
   0 -12  13   34.12    2.80
   0  12 -13   29.77    2.80
   0  12  13   35.38    3.19
   0 -12 -14    2.22    1.45
   0 -12  14    1.84    1.26
   0 -12  14    1.74    1.16
   0  12 -14    0.39    1.26
   0  12  14    3.09    1.55
   0 -12 -15   25.32    3.19
   0 -12  15   24.16    2.90
   0 -12  15   24.55    2.71
   0  12 -15   22.71    2.90
   0  12  15   25.42    3.19
   0 -12 -16  241.73    7.64
   0 -12  16  261.45    8.12
   0  12 -16  219.50    7.06
   0  12  16  238.35    7.64
   0 -12 -17   43.78    3.96
   0 -12  17   42.82    3.77
   0  12 -17   41.56    3.77
   0  12  17   41.56    3.77
   0 -12 -18    0.10    1.45
   0 -12  18    2.13    1.64
   0  12 -18   -0.10    1.64
   0  12  18    1.45    1.74
   0 -12 -19   11.21    2.61
   0 -12  19   12.37    2.71
   0  12 -19   13.15    2.80
   0  12  19   12.95    3.19
   0 -14   0 1346.30   12.18
   0 -14   0 1260.86    9.57
   0  14   0 1253.03   11.50
   0  14   0 1333.83   10.44
   0 -14  -1    1.74    0.87
   0 -14  -1    0.68    0.68
   0 -14   1    1.06    0.87
   0 -14   1    0.87    0.58
   0  14  -1    0.48    0.77
   0  14  -1    0.77    0.68
   0  14   1   -0.39    0.68
   0  14   1    1.06    0.68
   0 -14  -2   70.36    2.90
   0 -14  -2   68.62    2.71
   0 -14   2   75.29    3.19
   0 -14   2   63.41    1.93
   0  14  -2   69.30    2.90
   0  14  -2   76.84    2.80
   0  14   2   68.04    2.42
   0 -14  -3    0.68    0.77
   0 -14  -3    0.77    0.77
   0 -14   3    0.48    0.77
   0  14  -3    0.87    0.77
   0  14  -3    0.48    0.68
   0  14   3    1.06    0.87
   0  14   3    0.97    0.58
   0 -14  -4  363.71    5.99
   0 -14  -4  350.47    6.19
   0 -14   4  360.71    6.86
   0  14  -4  338.48    6.28
   0  14  -4  369.51    6.38
   0  14   4  361.68    6.67
   0  14   4  335.97    5.03
   0 -14  -5    0.39    0.68
   0 -14  -5    0.68    0.87
   0 -14   5    0.58    0.97
   0  14  -5    0.68    1.06
   0  14  -5    0.97    0.87
   0  14   5    0.39    0.87
   0  14   5    0.97    0.58
   0 -14  -6  185.48    4.25
   0 -14  -6  180.45    4.93
   0 -14   6  179.20    5.03
   0  14  -6  167.12    4.74
   0  14  -6  193.89    5.03
   0  14   6  181.03    5.03
   0  14   6  168.57    3.77
   0 -14  -7    5.22    1.06
   0 -14  -7    4.83    1.35
   0 -14   7    4.83    1.35
   0 -14   7    3.87    1.26
   0  14  -7    2.71    1.16
   0  14   7    5.12    1.45
   0 -14  -8  622.16    9.67
   0 -14   8  616.66    9.47
   0 -14   8  604.38    9.47
   0  14  -8  558.95    8.80
   0  14   8  633.67    9.76
   0 -14  -9   25.52    2.51
   0 -14   9   28.42    2.61
   0 -14   9   23.58    2.42
   0  14  -9   21.07    2.32
   0  14   9   22.91    2.51
   0 -14 -10   10.73    2.03
   0 -14  10   10.92    1.93
   0 -14  10   10.83    1.84
   0  14 -10   11.89    1.93
   0  14  10   13.43    2.13
   0 -14 -11   -0.10    1.35
   0 -14  11    2.03    1.45
   0 -14  11    1.84    1.26
   0  14 -11    0.39    1.26
   0  14  11    0.97    1.26
   0 -14 -12  268.12    7.44
   0 -14  12  283.39    7.44
   0 -14  12  265.61    6.96
   0  14 -12  236.51    6.57
   0  14  12  289.77    7.64
   0 -14 -13   10.83    2.13
   0 -14  13   11.02    2.03
   0 -14  13    9.28    1.84
   0  14 -13    7.93    1.93
   0  14  13   13.82    2.42
   0 -14 -14   13.43    2.32
   0 -14  14   14.11    2.51
   0 -14  14   13.24    2.22
   0  14 -14   13.05    2.32
   0  14  14   15.75    2.61
   0 -14 -15   13.24    2.61
   0 -14  15   10.63    2.42
   0 -14  15    8.99    1.93
   0  14 -15    9.67    2.13
   0  14  15   12.08    2.42
   0 -14 -16  178.81    6.96
   0 -14  16  178.04    6.96
   0  14 -16  147.30    5.99
   0  14  16  184.03    7.06
   0 -14 -17    6.77    2.13
   0 -14  17    5.80    2.13
   0  14 -17    3.38    1.84
   0  14  17    5.03    2.22
   0 -14 -18    0.19    1.55
   0 -14  18   -1.74    1.45
   0  14 -18   -1.26    1.35
   0  14  18   -1.64    1.45
   0  14 -19   -0.29    1.64
   0 -16   0 1847.55   15.37
   0 -16   0 1735.62   11.99
   0  16   0 1822.23   15.08
   0  16   0 1830.83   13.24
   0 -16  -1    2.03    1.16
   0 -16  -1    1.64    0.87
   0 -16   1    1.74    1.06
   0  16  -1    0.68    1.06
   0  16  -1    1.74    0.97
   0  16   1   -0.97    0.97
   0  16   1    0.39    0.87
   0 -16  -2  973.89   10.92
   0 -16  -2  912.42    9.67
   0 -16   2  950.69   11.41
   0  16  -2  928.46   10.83
   0  16  -2  957.94   10.15
   0  16   2  957.65   11.12
   0  16   2  908.55    8.99
   0 -16  -3    6.57    1.35
   0 -16  -3    5.41    1.26
   0 -16   3    6.28    1.55
   0  16  -3    6.77    1.45
   0  16  -3    5.70    1.35
   0  16   3    4.25    1.26
   0  16   3    4.54    1.06
   0 -16  -4   71.72    3.09
   0 -16  -4   70.36    3.19
   0 -16   4   66.88    3.48
   0  16  -4   66.98    3.19
   0  16  -4   70.27    3.19
   0  16   4   66.98    3.29
   0 -16  -5    0.58    0.77
   0 -16  -5    0.48    0.97
   0 -16   5    0.39    1.06
   0  16  -5    0.29    1.06
   0  16  -5    0.29    0.87
   0  16   5    1.16    1.16
   0 -16  -6   86.02    3.29
   0 -16  -6   86.51    3.77
   0 -16   6   84.57    3.87
   0  16  -6   75.10    3.58
   0  16  -6   89.89    3.77
   0  16   6   88.73    3.87
   0 -16  -7    1.16    1.06
   0 -16  -7    0.97    1.26
   0 -16   7    0.39    1.26
   0  16  -7    1.45    1.26
   0  16  -7    1.64    1.16
   0  16   7    1.74    1.16
   0 -16  -8  846.31   11.79
   0 -16   8  846.02   11.89
   0  16  -8  807.64   11.12
   0  16  -8  907.78   11.99
   0  16   8  909.91   12.37
   0 -16  -9    0.68    1.26
   0 -16   9    2.42    1.35
   0 -16   9    2.51    1.45
   0  16  -9    1.35    1.26
   0  16  -9    0.39    1.16
   0  16   9    0.68    1.26
   0 -16 -10   30.25    2.80
   0 -16  10   29.58    2.80
   0 -16  10   30.25    2.90
   0  16 -10   31.03    2.90
   0  16  10   31.32    2.90
   0 -16 -11    9.47    2.03
   0 -16  11    7.25    1.84
   0 -16  11    9.57    1.93
   0  16 -11   10.73    2.03
   0  16  11   10.34    2.22
   0 -16 -12  183.93    6.48
   0 -16  12  188.96    6.57
   0 -16  12  184.71    6.28
   0  16 -12  162.67    5.80
   0  16  12  194.47    6.67
   0 -16 -13    2.22    1.55
   0 -16  13    3.77    1.55
   0 -16  13    2.13    1.45
   0  16 -13    2.51    1.64
   0  16  13    1.74    1.64
   0 -16 -14    2.51    1.74
   0 -16  14    5.80    1.93
   0 -16  14    3.48    1.55
   0  16 -14    3.77    1.84
   0  16  14    4.54    1.93
   0 -16 -15   -0.97    1.35
   0 -16  15    0.19    1.64
   0 -16  15   -0.10    1.35
   0  16 -15   -0.77    1.45
   0  16  15    0.48    1.45
   0 -16 -16  140.15    6.38
   0 -16  16  151.07    6.67
   0 -16  16  150.20    6.86
   0  16 -16  131.45    5.99
   0  16  16  148.85    6.67
   0 -16 -17    9.47    2.61
   0 -16  17   12.18    2.61
   0  16 -17    7.93    2.32
   0  16  17   11.02    2.80
   0  16 -18   -0.58    1.74
   0 -18   0  412.71    7.93
   0  18   0  429.34    7.93
   0  18   0  443.64    7.06
   0 -18  -1    0.10    1.06
   0 -18  -1    0.10    0.87
   0 -18   1    0.10    0.97
   0  18  -1   -0.48    1.06
   0  18  -1    0.48    0.87
   0  18   1   -0.29    1.06
   0  18   1    0.19    0.87
   0 -18  -2   42.33    2.90
   0 -18  -2   40.88    2.51
   0 -18   2   39.44    2.90
   0  18  -2   40.40    2.80
   0  18  -2   41.37    2.61
   0  18   2   38.66    2.71
   0 -18  -3    0.97    1.06
   0 -18  -3    2.42    1.16
   0 -18   3    1.26    1.26
   0  18  -3    1.45    1.16
   0  18  -3    1.84    1.06
   0  18   3    1.64    1.26
   0 -18  -4  158.71    4.83
   0 -18  -4  147.30    4.64
   0 -18   4  153.68    5.22
   0  18  -4  145.08    4.83
   0  18  -4  146.24    4.64
   0  18   4  147.78    5.03
   0 -18  -5   -0.39    0.87
   0 -18  -5    0.10    1.06
   0 -18   5   -0.10    1.16
   0  18  -5   -1.45    0.97
   0  18  -5   -0.29    0.97
   0  18   5   -1.06    1.06
   0 -18  -6   36.44    2.61
   0 -18  -6   37.60    2.80
   0 -18   6   36.05    3.09
   0  18  -6   34.99    2.90
   0  18  -6   33.93    2.80
   0  18   6   39.34    3.09
   0 -18  -7    3.09    1.35
   0 -18   7    3.87    1.64
   0  18  -7    3.09    1.45
   0  18  -7    3.77    1.45
   0  18   7    3.48    1.64
   0 -18  -8  440.65    8.99
   0 -18   8  446.16    9.38
   0  18  -8  437.17    8.70
   0  18  -8  445.67    8.89
   0  18   8  467.03    9.38
   0 -18  -9   30.74    3.09
   0 -18   9   27.74    2.90
   0  18  -9   26.68    2.90
   0  18  -9   27.06    2.90
   0  18   9   28.90    3.09
   0 -18 -10    1.16    1.35
   0 -18  10    1.26    1.45
   0  18 -10    1.93    1.55
   0  18 -10    2.51    1.45
   0  18  10    0.77    1.45
   0 -18 -11   24.74    3.09
   0 -18  11   17.49    2.61
   0  18 -11   20.78    2.80
   0  18 -11   22.23    2.90
   0  18  11   22.52    3.00
   0 -18 -12   91.82    4.93
   0 -18  12   98.01    5.12
   0 -18  12   91.73    4.83
   0  18 -12   83.22    4.54
   0  18 -12   98.30    5.12
   0  18  12   97.62    5.03
   0 -18 -13    0.00    1.35
   0 -18  13    1.06    1.55
   0 -18  13    1.74    1.45
   0  18 -13    0.77    1.55
   0  18 -13    1.16    1.55
   0  18  13    0.19    1.45
   0 -18 -14    5.41    2.13
   0 -18  14    7.15    2.32
   0 -18  14    5.99    2.03
   0  18 -14    5.12    1.93
   0  18  14    8.60    2.42
   0 -18 -15    2.32    1.93
   0 -18  15    0.77    1.64
   0 -18  15   -0.39    1.26
   0  18 -15    0.58    1.64
   0  18  15    0.87    1.55
   0 -18 -16  107.38    8.89
   0 -18  16  109.99    6.19
   0 -18  16  104.00    5.41
   0  18 -16   91.63    5.32
   0  18  16   97.62    6.48
   0  18 -17    0.10    1.64
   0 -20   0  538.37    9.67
   0  20   0  534.98    9.47
   0 -20  -1    0.58    0.97
   0 -20   1    0.10    1.06
   0  20  -1    1.16    1.16
   0  20   1   -0.68    1.16
   0 -20  -2    1.16    1.16
   0 -20   2    1.55    1.35
   0  20  -2    1.74    1.26
   0  20  -2    2.32    1.16
   0  20   2    2.03    1.35
   0 -20  -3   -0.19    1.06
   0 -20  -3   -0.39    0.97
   0 -20   3    0.48    1.26
   0  20  -3    1.26    1.16
   0  20  -3    0.29    0.97
   0  20   3    0.97    1.26
   0 -20  -4  156.29    5.12
   0 -20  -4  142.66    4.83
   0 -20   4  154.65    5.61
   0  20  -4  147.98    5.22
   0  20  -4  150.30    4.93
   0  20   4  156.48    5.51
   0 -20  -5    6.86    1.55
   0 -20  -5    6.57    1.55
   0 -20   5    4.74    1.74
   0  20  -5    6.77    1.74
   0  20  -5    6.19    1.55
   0  20   5    6.38    1.84
   0 -20  -6   14.30    2.13
   0 -20   6   17.11    2.61
   0  20  -6   17.11    2.42
   0  20  -6   18.75    2.42
   0  20   6   16.62    2.51
   0 -20  -7    2.32    1.35
   0 -20   7    1.64    1.64
   0  20  -7    2.03    1.45
   0  20  -7    1.74    1.35
   0  20   7    1.64    1.55
   0 -20  -8  192.25    6.38
   0 -20   8  205.68    6.86
   0  20  -8  200.65    6.38
   0  20  -8  213.80    6.57
   0  20   8  214.96    6.77
   0 -20  -9   -1.26    1.16
   0 -20   9    0.19    1.26
   0  20  -9   -0.10    1.35
   0  20  -9    0.19    1.06
   0  20   9    0.29    1.45
   0 -20 -10   -0.10    1.35
   0 -20  10   -0.48    1.16
   0  20 -10    0.48    1.45
   0  20 -10    0.48    1.16
   0  20  10    2.03    1.45
   0 -20 -11    3.09    1.74
   0 -20  11    4.83    1.84
   0  20 -11    2.61    1.74
   0  20 -11    6.48    2.03
   0  20  11    5.70    1.93
   0 -20 -12   87.09    5.12
   0 -20  12   87.57    5.03
   0  20 -12   92.31    5.03
   0  20 -12   91.73    5.12
   0  20  12   91.63    5.12
   0 -20 -13    2.71    1.93
   0 -20  13    3.38    1.84
   0  20 -13    0.58    1.74
   0  20 -13    1.55    1.64
   0  20  13    1.26    1.74
   0 -20 -14   -0.58    1.55
   0 -20  14   -0.48    1.45
   0  20 -14   -0.58    1.64
   0  20 -14   -0.39    1.45
   0  20  14    0.77    1.64
   0 -20  15   -0.68    1.55
   0  20 -15   -1.26    1.64
   0  20 -15   -1.35    2.32
   0 -20  16  100.81    8.12
   0 -22   0  401.02    8.89
   0  22   0  392.71    8.60
   0 -22  -1    3.48    1.55
   0 -22   1    3.48    1.55
   0  22  -1    3.29    1.55
   0  22   1    1.45    1.35
   0 -22  -2   -0.29    1.16
   0 -22   2    1.64    1.45
   0  22  -2    2.13    1.35
   0  22   2    0.87    1.26
   0 -22  -3    1.06    1.35
   0 -22   3   -0.58    1.35
   0  22  -3    0.29    1.26
   0  22   3   -1.45    1.16
   0 -22  -4  135.12    5.12
   0 -22   4  129.23    5.51
   0  22  -4  138.99    5.41
   0  22   4  143.34    5.70
   0 -22  -5   15.17    2.51
   0 -22  -5   11.41    2.13
   0 -22   5   11.41    2.22
   0  22  -5   13.63    2.32
   0  22  -5   11.79    2.03
   0  22   5   12.47    2.42
   0 -22  -6   -0.29    1.26
   0 -22   6    0.29    1.45
   0  22  -6    0.87    1.35
   0  22  -6    0.29    1.26
   0  22   6    0.97    1.45
   0 -22  -7    0.87    1.35
   0 -22   7    2.51    1.84
   0  22  -7    3.48    1.64
   0  22  -7    0.77    1.35
   0  22   7    2.71    1.74
   0 -22  -8  120.14    5.32
   0 -22   8  137.15    5.99
   0  22  -8  130.87    5.51
   0  22  -8  133.96    5.61
   0  22   8  138.70    5.90
   0 -22  -9    5.90    2.03
   0 -22   9    6.77    2.22
   0  22  -9    4.16    1.84
   0  22  -9    4.54    1.84
   0  22   9    6.48    2.13
   0 -22 -10   -0.48    1.45
   0 -22  10   -0.19    1.55
   0  22 -10   -1.06    1.35
   0  22 -10   -0.19    1.35
   0  22  10    0.29    1.64
   0 -22 -11   -0.58    1.45
   0 -22  11   -0.39    1.45
   0  22 -11   -0.10    1.55
   0  22 -11    0.77    1.64
   0  22  11    1.06    1.64
   0 -22 -12   85.73    5.32
   0 -22  12   90.08    5.41
   0  22 -12   84.67    5.03
   0  22 -12   93.56    5.32
   0  22  12   89.12    5.22
   0 -22 -13    2.61    2.03
   0 -22  13    3.29    1.84
   0  22 -13    3.67    2.90
   0  22 -13    4.54    2.03
   0  22  13    5.32    3.09
   0 -24   0  135.99    5.80
   0  24   0  133.38    5.61
   0 -24  -1    1.93    1.45
   0 -24   1    2.22    1.64
   0  24  -1    0.97    1.45
   0  24   1    1.84    1.45
   0 -24  -2    2.03    1.45
   0 -24   2   -0.10    1.35
   0  24  -2    2.03    1.55
   0  24   2    2.13    1.55
   0 -24  -3    0.68    1.26
   0 -24   3   -0.39    1.35
   0  24  -3    1.74    1.55
   0  24   3    1.55    1.55
   0 -24  -4   68.72    4.06
   0 -24   4   72.88    4.64
   0  24  -4   80.03    4.54
   0  24   4   73.36    4.54
   0 -24   5    1.84    1.55
   0  24  -5    1.35    1.45
   0  24   5   -0.58    1.45
   0 -24   6   -0.19    1.45
   0  24  -6    3.29    1.74
   0  24   6   -0.19    1.45
   0 -24   7    0.77    1.74
   0  24  -7    3.96    1.74
   0  24   7    3.67    1.93
   0 -24  -8   40.50    3.67
   0 -24   8   40.69    4.06
   0  24  -8   41.75    3.67
   0  24   8   45.81    4.06
   0 -24  -9    1.45    1.64
   0 -24   9    0.97    1.74
   0  24  -9    0.97    1.64
   0  24  -9    0.68    1.55
   0  24   9    1.06    1.74
   0 -24 -10   -1.84    1.45
   0 -24  10    1.74    1.84
   0  24 -10    2.22    2.03
   0  24 -10   -2.71    1.16
   0  24  10    0.39    1.64
   0 -24 -11   -0.77    1.55
   0  24 -11   -1.64    1.55
   0  24 -12   37.41    5.70
   0 -26   0   34.41    3.67
   0  26   0   32.67    3.48
   0 -26  -1    3.00    1.84
   0 -26   1    2.90    1.84
   0  26  -1    3.87    1.74
   0  26   1    3.67    1.74
   0 -26  -2   11.60    2.42
   0 -26   2   15.56    2.80
   0  26  -2   11.41    2.22
   0  26   2   13.15    2.51
   0 -26  -3   -0.19    1.45
   0 -26   3    2.61    1.74
   0  26  -3    1.35    1.55
   0  26   3    0.19    1.45
   0 -26   4   12.37    2.61
   0  26  -4   16.62    2.71
   0  26   4   16.91    2.80
   0 -26   5   -2.22    1.35
   0  26  -5    0.10    1.45
   0  26   5    0.19    1.55
   0 -26   6   11.99    2.80
   0  26  -6    9.47    2.32
   0  26   6   11.02    2.61
   0  26   7    7.15    2.32
   0  26   8  101.97    6.19
   0 -28   0  238.54    8.31
   0  28   0  245.12    8.22
   0 -28  -1   -0.87    1.55
   0 -28   1    3.09    3.00
   0  28  -1   -0.39    1.55
   0  28   1   -0.68    1.74
   0 -28  -2   63.50    4.64
   0  28  -2   56.64    4.54
   0  28   2   50.94    4.45
   0  28   3    1.35    1.84
  -1  -1  22   12.57    2.61
  -1   1  22   15.46    2.90
  -1  -1  21  122.65    5.99
  -1   1  21  123.04    5.90
   1  -1 -21  121.88    6.28
   1   1 -21  109.90    5.99
  -1  -1  20    9.38    2.42
  -1   1  20    8.60    2.22
   1  -1 -20    5.61    2.42
   1   1 -20    6.48    2.32
  -1  -1  19   90.76    4.83
  -1   1  19   93.17    4.83
   1  -1 -19  102.07    5.32
   1   1 -19   88.05    4.93
  -1  -1  18   -0.10    1.26
  -1   1  18    1.06    1.26
   1  -1 -18    3.77    1.55
   1   1 -18    2.13    1.55
  -1  -1  17  276.53    7.44
  -1   1  17  274.98    7.64
  -1   1  17  282.62    7.35
   1  -1 -17  259.90    7.35
   1   1 -17  255.94    7.35
  -1  -1  16   48.71    3.48
  -1   1  16   46.59    3.38
  -1   1  16   49.97    3.38
   1  -1 -16   48.71    3.09
   1   1 -16   43.49    3.48
  -1  -1  15  148.56    5.12
  -1   1  15  147.11    5.22
  -1   1  15  152.23    5.03
   1  -1 -15  150.10    4.64
   1   1 -15  151.65    5.32
   1   1 -15  154.84    6.38
  -1  -1  14   29.00    2.42
  -1   1  14   30.54    2.61
  -1   1  14   32.38    2.51
   1  -1 -14   31.70    2.22
   1   1 -14   27.45    2.51
   1   1 -14   33.73    2.22
  -1  -1  13  402.76    7.64
  -1  -1  13  403.15    7.54
  -1   1  13  400.05    7.64
  -1   1  13  400.73    7.35
   1  -1 -13  409.62    6.86
   1   1 -13  400.63    7.64
   1   1 -13  415.42    6.48
  -1  -1  12   66.11    3.19
  -1  -1  12   58.86    3.00
  -1   1  12   57.99    3.09
  -1   1  12   55.58    2.71
   1  -1 -12   56.74    2.61
   1   1 -12   59.06    2.51
  -1  -1  11  432.05    7.15
  -1  -1  11  447.99    7.15
  -1  -1  11  452.34    5.03
  -1   1  11  441.42    7.25
  -1   1  11  442.97    6.96
   1  -1 -11  471.19    6.67
   1   1 -11  456.50    6.09
  -1  -1  10    9.09    1.35
  -1  -1  10    7.64    1.16
  -1  -1  10    6.86    0.77
  -1   1  10    7.54    1.26
  -1   1  10    5.80    0.97
  -1   1  10    8.60    0.68
   1  -1 -10    7.54    1.06
   1   1 -10    8.70    1.06
  -1  -1   9  750.14    8.31
  -1  -1   9  774.98    8.31
  -1  -1   9  814.02    6.09
  -1   1   9  776.62    8.51
  -1   1   9  783.77    8.22
  -1   1   9  788.02    5.22
   1  -1  -9  821.76    7.93
   1   1  -9  810.45    7.25
  -1  -1   8  329.59    5.22
  -1  -1   8  324.86    5.12
  -1  -1   8  361.68    3.87
  -1   1   8  341.29    5.32
  -1   1   8  327.08    5.03
  -1   1   8  345.06    3.19
   1  -1  -8  347.09    4.83
   1   1  -8  344.28    4.45
  -1  -1   7  705.00    7.06
  -1  -1   7  714.95    7.06
  -1  -1   7  766.28    5.22
  -1   1   7  738.44    7.25
  -1   1   7  733.12    6.86
  -1   1   7  757.00    4.35
   1  -1  -7  739.02    6.57
   1   1  -7  759.61    5.99
  -1  -1   6  310.84    4.35
  -1  -1   6  312.39    4.35
  -1  -1   6  328.92    3.19
  -1   1   6  318.09    4.45
  -1   1   6  330.27    2.61
   1  -1  -6  337.42    4.16
   1   1  -6  331.14    3.67
  -1  -1   5 2518.53   11.21
  -1  -1   5 2641.57   18.17
  -1  -1   5 2762.96   18.46
  -1   1   5 2646.88   20.39
  -1   1   5 2571.30   20.97
  -1   1   5 2693.57   14.21
   1  -1  -5 2765.19   19.91
   1   1  -5 2773.40   17.30
  -1  -1   4 1400.23    9.76
  -1  -1   4 1446.14    9.76
  -1  -1   4 1533.81   11.89
  -1   1   4 1476.88    7.64
  -1   1   4 1426.62    7.25
   1   1  -4 1477.75   10.63
  -1  -1   3  582.34    4.25
  -1  -1   3  610.37    3.29
  -1   1   3  590.56    4.06
   1  -1  -3  611.82    4.06
   1   1  -3  562.05    4.16
   1   1  -3  605.44    3.29
  -1  -1   2   93.75    1.45
  -1  -1   2   96.27    1.16
  -1   1   2   93.46    1.35
   1  -1  -2   94.72    1.35
   1   1  -2   86.22    1.35
   1   1  -2   96.17    1.16
  -1  -1   1 3485.17   16.72
  -1   1   1 3881.93   66.79
  -1   1   1 3454.14   18.07
   1  -1  -1 3548.57   18.56
   1   1  -1 3244.98   17.49
  -1  -1   0    2.13    0.19
  -1   1   0    2.13    0.19
  -1  -1  -1 3551.95   18.36
   1  -1   1 3654.12   19.23
   1  -1   1 3640.68   19.81
   1   1   1 3468.64   17.88
   1   1   1 3607.34   18.46
  -1  -1  -2  382.27    2.51
   1  -1   2  358.78    2.61
   1  -1   2  378.31    2.90
   1  -1   2  378.89    2.80
   1  -1   2  387.87    2.42
   1   1   2  366.42    2.90
   1   1   2  372.02    2.32
   1   1   2  388.07    3.00
   1  -1   3  687.21    4.45
   1  -1   3  704.42    4.64
   1  -1   3  717.18    4.35
   1  -1   3  731.58    3.96
   1   1   3  697.94    4.74
   1   1   3  696.98    4.06
   1   1   3  698.14    3.87
   1   1   3  718.92    4.64
   1  -1   4    5.12    0.58
   1  -1   4    5.51    0.68
   1  -1   4    5.12    0.58
   1  -1   4    5.22    0.48
   1   1   4    6.09    0.68
   1   1   4    6.09    0.58
   1   1   4    5.61    0.48
   1   1   4    5.12    0.68
  -1  -1  -5   15.56    0.97
   1  -1   5   15.56    1.06
   1  -1   5   16.14    0.87
   1  -1   5   16.33    0.87
   1   1   5   14.79    1.06
   1   1   5   15.46    0.87
   1   1   5   14.88    0.77
   1   1   5   15.17    0.97
  -1  -1  -6    7.15    0.77
  -1   1  -6    4.74    0.58
   1  -1   6    6.48    0.87
   1  -1   6    7.25    0.87
   1  -1   6    7.15    0.68
   1   1   6    5.03    0.77
   1   1   6    6.57    0.77
   1   1   6    5.90    0.58
  -1  -1  -7 4454.22   35.96
  -1   1  -7 4392.17   29.58
   1  -1   7 4107.04   23.10
   1  -1   7 4108.49   23.39
   1  -1   7 4243.81   26.39
   1   1   7 4349.06   33.06
   1   1   7 4255.79   27.84
  -1  -1  -8   18.07    1.35
  -1   1  -8   15.95    1.26
   1  -1   8   18.07    1.55
   1  -1   8   12.76    1.35
   1  -1   8   16.04    1.16
   1   1   8   17.78    1.45
   1   1   8   15.75    1.35
   1   1   8   16.04    1.06
  -1  -1  -9 1243.94    9.96
  -1   1  -9 1267.33    9.28
   1  -1   9 1206.05   10.54
   1  -1   9 1240.37   10.44
   1  -1   9 1239.88    8.51
   1   1   9 1217.94   10.73
   1   1   9 1246.75   10.15
   1   1   9 1208.18    7.83
  -1  -1 -10    8.80    1.16
  -1   1 -10    8.51    1.06
   1  -1  10    6.67    1.06
   1  -1  10    8.31    1.26
   1  -1  10    8.51    0.97
   1   1  10    7.15    1.16
   1   1  10    6.86    1.06
   1   1  10    7.93    0.87
  -1  -1 -11  283.00    5.32
  -1   1 -11  286.10    5.03
   1  -1  11  257.00    5.51
   1  -1  11  274.89    5.51
   1  -1  11  283.49    4.45
   1   1  11  266.48    5.70
   1   1  11  267.93    5.32
   1   1  11  272.28    4.06
  -1  -1 -12    0.68    0.87
  -1   1 -12    1.16    0.77
   1  -1  12    2.90    1.16
   1  -1  12   -0.29    0.87
   1  -1  12    0.39    0.58
   1   1  12    0.48    0.97
   1   1  12    0.48    0.87
  -1  -1 -13  257.68    5.61
  -1   1 -13  252.17    5.22
   1  -1  13  239.51    5.99
   1  -1  13  247.24    5.90
   1   1  13  246.76    6.09
   1   1  13  238.25    5.61
  -1  -1 -14   -0.97    0.68
  -1   1 -14    0.29    0.68
   1  -1  14    0.97    0.97
   1  -1  14    0.29    0.77
   1   1  14    0.87    0.87
   1   1  14   -0.58    0.77
  -1  -1 -15  670.20    9.57
  -1   1 -15  630.67   10.44
  -1   1 -15  720.95   14.01
   1  -1  15  654.74   10.63
   1  -1  15  666.34   10.34
   1   1  15  652.61   10.63
   1   1  15  663.44   10.15
  -1  -1 -16    4.25    1.45
  -1   1 -16    0.68    1.45
   1  -1  16    3.09    1.55
   1   1  16    4.93    1.74
   1   1  16    4.16    1.55
  -1   1 -17   75.10    4.16
   1  -1  17   83.70    4.25
   1   1  17   81.77    4.45
   1   1  17   79.84    4.16
  -1  -1 -18    1.84    1.26
  -1   1 -18    0.77    1.35
   1  -1  18    0.48    1.26
   1   1  18    1.64    1.26
   1   1  18    1.26    1.26
  -1  -1 -19  152.13    6.19
  -1   1 -19  158.22    6.38
   1  -1  19  164.99    6.28
   1   1  19  169.15    6.19
  -1  -1 -20   -0.77    1.74
  -1   1 -20    0.00    1.45
   1  -1  20   -0.77    1.55
   1   1  20    0.00    1.55
  -1  -1 -21   42.43    4.06
  -1   1 -21   42.53    4.06
   1  -1  21   40.50    3.87
   1  -1  22    0.10    1.74
  -1  -3  21   64.76    4.74
   1  -3 -21   66.30    4.74
   1   3 -21   58.28    4.74
  -1  -3  20    4.54    1.93
  -1   3  20    7.83    2.42
  -1   3  20    6.48    2.03
   1  -3 -20    4.54    2.22
   1   3 -20    3.19    2.13
  -1  -3  19   62.73    4.25
  -1   3  19   60.02    4.25
  -1   3  19   63.70    3.96
   1   3 -19   60.51    4.35
  -1  -3  18    1.16    1.35
  -1   3  18    0.39    1.16
  -1   3  18    0.29    1.16
   1  -3 -18    0.19    1.16
   1   3 -18    1.35    1.35
  -1  -3  17  199.30    6.38
  -1   3  17  203.55    6.77
  -1   3  17  210.13    6.28
   1  -3 -17  199.88    5.99
   1   3 -17  185.96    6.38
  -1  -3  16   27.06    2.90
  -1   3  16   23.68    2.71
  -1   3  16   23.78    2.61
   1  -3 -16   26.87    2.61
   1   3 -16   24.16    2.90
  -1  -3  15  205.00    5.99
  -1   3  15  218.15    6.38
  -1   3  15  216.80    5.90
   1  -3 -15  220.76    5.80
   1   3 -15  202.88    6.09
  -1  -3  14  130.97    4.74
  -1   3  14  124.39    4.64
  -1   3  14  127.87    4.35
   1  -3 -14  128.74    4.35
   1   3 -14  124.20    4.54
  -1  -3  13  391.35    7.54
  -1   3  13  397.25    7.73
  -1   3  13  383.33    7.06
   1  -3 -13  383.14    6.96
   1   3 -13  360.81    7.25
   1   3 -13  386.23    6.67
  -1  -3  12   92.02    3.67
  -1  -3  12   91.24    2.71
  -1   3  12   95.78    3.87
  -1   3  12   92.59    3.48
   1  -3 -12   96.27    3.48
   1   3 -12   87.76    3.58
   1   3 -12   95.01    2.80
  -1  -3  11  342.64    6.38
  -1  -3  11  371.44    5.12
  -1   3  11  367.29    6.77
  -1   3  11  358.97    6.09
   1  -3 -11  369.03    6.28
   1   3 -11  343.61    6.48
   1   3 -11  366.22    5.03
  -1  -3  10    1.74    0.77
  -1  -3  10    2.90    0.68
  -1   3  10    2.61    0.97
  -1   3  10    2.22    0.77
   1  -3 -10    3.00    0.48
   1  -3 -10    3.09    0.87
   1   3 -10    1.64    0.77
   1   3 -10    2.51    0.58
  -1  -3   9  960.46    9.57
  -1  -3   9  959.97    7.54
  -1   3   9  995.25    9.86
  -1   3   9  963.84    8.89
   1  -3  -9 1055.27    5.32
   1  -3  -9 1002.31    9.28
   1   3  -9  936.58    9.38
   1   3  -9  983.46    7.15
  -1  -3   8   69.01    2.61
  -1  -3   8   72.39    2.03
  -1   3   8   73.55    2.61
  -1   3   8   69.78    2.32
   1  -3  -8   71.81    1.35
   1  -3  -8   72.39    2.51
   1   3  -8   66.01    2.51
   1   3  -8   72.49    1.84
  -1  -3   7  711.18    7.25
  -1  -3   7  692.53    5.90
  -1   3   7  689.53    7.15
  -1   3   7  688.37    6.57
   1  -3  -7  712.15    3.67
   1  -3  -7  715.34    7.06
   1   3  -7  645.07    6.86
   1   3  -7  727.23    5.22
  -1  -3   6    3.38    0.68
  -1  -3   6    4.83    0.68
  -1   3   6    4.54    0.77
  -1   3   6    3.38    0.58
   1  -3  -6    3.87    0.29
   1  -3  -6    5.03    0.77
   1   3  -6    2.61    0.58
   1   3  -6    4.54    0.48
  -1  -3   5  599.16    5.70
  -1  -3   5  605.93    4.93
  -1   3   5  606.41    5.80
  -1   3   5  561.18    5.03
   1  -3  -5  604.38    2.80
   1   3  -5  535.37    5.41
   1   3  -5  593.65    3.58
  -1  -3   4    7.73    0.68
  -1   3   4    7.15    0.68
   1  -3  -4    7.25    0.39
   1   3  -4    6.48    0.77
   1   3  -4    7.83    0.39
  -1  -3   3   66.79    1.55
  -1  -3   3   70.56    1.55
  -1   3   3   67.46    1.55
  -1   3   3   65.73    1.45
   1  -3  -3   74.13    0.97
  -1  -3   2   69.30    1.45
  -1  -3   2   66.11    1.45
  -1   3   2   69.20    1.45
  -1   3   2   60.22    1.26
   1  -3  -2   68.91    1.06
   1  -3  -2   65.63    1.45
  -1  -3   1   37.99    0.87
  -1  -3   1   34.41    0.97
  -1   3   1   40.01    0.97
  -1   3   1   37.02    0.97
   1  -3  -1   36.05    0.87
   1  -3  -1   34.60    0.97
   1   3  -1   33.25    0.97
  -1  -3   0   15.08    0.48
  -1  -3   0   14.01    0.58
  -1   3   0   14.01    0.58
  -1   3   0   15.27    0.58
   1  -3   0   13.34    0.48
   1   3   0   13.53    0.68
   1   3   0   14.59    0.48
  -1  -3  -1    1.64    0.29
  -1   3  -1    2.61    0.29
   1  -3   1    3.29    0.39
   1  -3   1    3.09    0.29
   1   3   1    3.09    0.39
  -1  -3  -2   25.23    0.77
  -1   3  -2   21.26    0.77
   1  -3   2   24.74    0.97
   1  -3   2   25.13    0.97
   1  -3   2   23.39    0.58
   1   3   2   23.49    0.97
   1   3   2   23.58    0.58
   1   3   2   26.10    0.97
  -1  -3  -3  105.84    1.64
  -1  -3  -3  108.83    2.13
  -1   3  -3   98.10    1.84
   1  -3   3  108.45    2.13
   1  -3   3  110.38    2.03
   1  -3   3  111.73    1.35
   1   3   3  107.00    2.13
   1   3   3  102.74    1.45
   1   3   3  110.09    2.13
  -1  -3  -4   34.60    1.06
  -1   3  -4   30.45    1.26
   1  -3   4   33.64    1.26
   1  -3   4   34.89    0.87
   1   3   4   32.48    1.35
   1   3   4   32.09    1.06
  -1  -3  -5  187.70    2.42
  -1  -3  -5  187.22    3.29
  -1   3  -5  168.18    3.00
   1  -3   5  173.88    3.19
   1  -3   5  182.39    3.00
   1  -3   5  187.22    2.32
   1   3   5  181.32    3.29
   1   3   5  176.49    2.61
  -1  -3  -6    4.54    0.48
  -1  -3  -6    2.61    0.58
  -1   3  -6    2.90    0.68
   1  -3   6    3.19    0.68
   1  -3   6    2.90    0.58
   1  -3   6    3.48    0.48
   1   3   6    3.19    0.68
   1   3   6    2.90    0.48
  -1  -3  -7  985.20    6.09
  -1  -3  -7  916.28    8.12
  -1   3  -7  861.29    7.83
  -1   3  -7  963.06    6.38
   1  -3   7  913.09    8.31
   1  -3   7  946.92    7.44
   1   3   7  934.17    8.51
   1   3   7  898.60    7.15
  -1  -3  -8    6.86    0.77
  -1  -3  -8    6.57    1.06
  -1   3  -8    6.28    1.06
  -1   3  -8    7.54    0.87
   1  -3   8    5.22    0.97
   1  -3   8    7.54    0.97
   1   3   8    7.73    1.16
   1   3   8    6.67    0.97
  -1  -3  -9  546.77    5.03
  -1  -3  -9  551.70    7.06
  -1   3  -9  496.90    6.86
  -1   3  -9  541.65    5.61
   1  -3   9  534.98    7.25
   1  -3   9  531.21    6.09
   1   3   9  529.18    7.25
   1   3   9  500.96    6.28
  -1  -3 -10    8.89    0.87
  -1  -3 -10    8.31    1.16
  -1   3 -10    7.83    1.26
  -1   3 -10    7.93    0.97
   1  -3  10    6.96    1.16
   1  -3  10    8.31    1.06
   1   3  10    8.70    1.35
   1   3  10    6.77    0.97
  -1  -3 -11  317.22    5.99
  -1   3 -11  278.65    5.80
  -1   3 -11  308.52    4.83
   1  -3  11  303.21    6.09
   1  -3  11  291.61    4.93
   1   3  11  289.19    5.99
   1   3  11  292.57    5.41
  -1  -3 -12   -0.58    0.87
  -1   3 -12    0.87    1.06
  -1   3 -12    0.58    0.77
   1  -3  12    0.10    0.97
   1  -3  12    0.87    0.68
   1   3  12    0.77    0.97
   1   3  12    0.29    0.77
  -1  -3 -13   88.44    3.58
  -1   3 -13   81.00    3.67
  -1   3 -13   89.50    3.29
   1  -3  13   92.59    3.87
   1  -3  13   94.43    4.25
   1   3  13   84.28    3.77
   1   3  13   90.57    3.48
  -1  -3 -14    4.25    1.26
  -1   3 -14    2.42    1.16
   1  -3  14    4.93    1.35
   1   3  14    3.87    1.35
   1   3  14    3.96    1.16
  -1  -3 -15  379.66    7.64
  -1   3 -15  334.62    7.64
   1  -3  15  363.03    7.93
   1   3  15  376.76    8.31
   1   3  15  364.68    7.44
  -1  -3 -16    3.48    1.45
  -1   3 -16    1.64    1.64
   1  -3  16    2.71    1.55
   1   3  16    4.64    1.84
   1   3  16    3.38    1.45
  -1  -3 -17  109.12    4.54
  -1   3 -17   99.26    4.83
   1  -3  17  108.16    4.93
   1   3  17  108.83    5.12
   1   3  17  103.71    4.54
  -1  -3 -18   -0.29    0.97
  -1   3 -18    2.13    1.55
   1  -3  18    0.58    1.16
   1   3  18   -0.29    1.06
   1   3  18    0.58    1.16
  -1   3 -19  176.01    6.77
   1  -3  19  191.47    6.86
   1   3  19  189.06    7.06
  -1   3 -20    7.35    2.32
   1  -3  20    7.64    2.42
   1   3  20    6.28    2.13
  -1  -3 -21   71.91    5.12
  -1   3 -21   61.38    4.74
   1  -3  21   67.37    4.74
   1   3  21   70.56    5.03
  -1  -5  21   98.39    5.51
  -1   5  21   93.66    6.48
   1   5 -21   80.90    5.32
  -1  -5  20    2.22    2.03
  -1   5  20    0.58    1.64
   1   5 -20    0.58    1.84
  -1  -5  19  139.47    5.99
  -1   5  19  130.77    5.99
   1  -5 -19  135.70    5.51
   1   5 -19  118.69    5.61
  -1  -5  18    3.00    1.64
  -1   5  18    4.25    1.74
  -1   5  18    3.77    1.45
   1  -5 -18    2.42    1.45
   1   5 -18    3.29    1.64
  -1  -5  17  264.16    7.54
  -1   5  17  251.40    7.44
  -1   5  17  258.74    6.86
   1  -5 -17  259.13    7.06
   1   5 -17  251.78    7.35
  -1  -5  16   -0.39    1.35
  -1   5  16   -0.39    1.26
  -1   5  16    0.29    1.06
   1  -5 -16    0.58    1.26
   1   5 -16   -0.48    1.26
  -1  -5  15  354.24    8.02
  -1   5  15  339.45    7.93
  -1   5  15  344.77    7.25
   1  -5 -15  346.31    7.54
   1   5 -15  321.09    7.64
  -1  -5  14  117.63    4.64
  -1   5  14  120.72    4.64
  -1   5  14  115.79    4.16
   1  -5 -14  121.69    4.45
   1   5 -14  104.68    4.25
  -1  -5  13  565.91    9.28
  -1  -5  13  558.28    7.54
  -1   5  13  569.58    9.38
  -1   5  13  571.13    8.41
   1  -5 -13  589.40    9.09
   1   5 -13  524.16    8.80
  -1  -5  12   53.26    3.09
  -1  -5  12   58.19    2.51
  -1   5  12   55.38    3.00
  -1   5  12   56.06    2.71
   1  -5 -12   58.57    2.90
   1   5 -12   54.13    2.90
  -1  -5  11  155.42    4.54
  -1  -5  11  152.81    3.67
  -1   5  11  155.61    4.54
  -1   5  11  147.20    3.96
   1  -5 -11  150.78    4.25
   1   5 -11  139.09    4.25
  -1  -5  10    4.83    1.06
  -1  -5  10    4.74    0.87
  -1   5  10    5.03    1.16
  -1   5  10    3.67    0.87
   1  -5 -10    5.12    1.06
   1   5 -10    3.09    0.87
   1   5 -10    4.93    0.68
  -1  -5   9 1572.76   12.66
  -1  -5   9 1559.23   10.73
  -1   5   9 1593.25   12.76
  -1   5   9 1543.47   11.21
   1  -5  -9 1575.56    6.38
   1  -5  -9 1601.47   12.57
   1   5  -9 1400.43   11.79
   1   5  -9 1574.89    7.93
  -1  -5   8    8.12    1.16
  -1  -5   8    5.99    0.87
  -1   5   8    7.83    1.26
  -1   5   8    7.44    0.97
   1  -5  -8    6.38    0.58
   1  -5  -8    5.70    1.06
   1   5  -8    5.80    1.06
   1   5  -8    6.38    0.68
  -1  -5   7 1027.15    9.18
  -1  -5   7 1085.04    8.31
  -1   5   7 1084.37    9.38
  -1   5   7 1011.97    8.02
   1  -5  -7 1064.17    4.93
   1  -5  -7 1087.17    9.38
   1   5  -7  953.69    8.70
   1   5  -7 1068.52    5.12
  -1  -5   6   22.23    1.45
  -1  -5   6   21.26    1.26
  -1   5   6   22.13    1.45
  -1   5   6   21.07    1.16
   1  -5  -6   21.55    0.77
   1   5  -6   18.27    1.26
   1   5  -6   20.59    0.68
  -1  -5   5  557.60    5.90
  -1  -5   5  546.58    5.51
  -1   5   5  580.31    5.99
  -1   5   5  535.76    5.03
   1  -5  -5  569.20    3.67
   1  -5  -5  558.28    5.99
   1   5  -5  497.96    5.51
  -1  -5   4   70.27    2.03
  -1   5   4   70.85    2.03
  -1   5   4   66.59    1.74
   1  -5  -4   70.46    1.35
   1  -5  -4   68.91    2.03
   1   5  -4   62.54    1.93
  -1  -5   3  860.51    6.19
  -1  -5   3  863.99    6.38
  -1   5   3  882.94    6.38
  -1   5   3  817.41    5.41
   1  -5  -3  856.94    4.74
   1  -5  -3  853.36    6.38
   1   5  -3  741.24    5.90
  -1  -5   2 1391.34    9.09
  -1  -5   2 1414.25    7.83
  -1   5   2 1453.59    7.54
  -1   5   2 1304.35    6.48
   1  -5  -2 1374.33    9.38
   1  -5  -2 1365.53    7.44
   1   5  -2 1235.24    7.25
  -1  -5   1 5534.43   30.74
  -1  -5   1 5391.58   34.60
  -1  -5   1 5702.03   25.71
  -1   5   1 5823.14   36.05
  -1   5   1 5607.70   33.15
   1  -5  -1 5629.74   32.67
   1  -5  -1 5499.83   31.80
   1   5  -1 5382.11   37.50
  -1  -5   0   76.55    1.74
  -1  -5   0   74.91    1.45
  -1   5   0   71.33    1.55
  -1   5   0   77.32    1.64
   1  -5   0   75.10    1.74
   1  -5   0   69.88    1.45
   1   5   0   76.74    1.35
  -1  -5  -1 3844.33   28.22
  -1  -5  -1 3924.65   26.19
  -1   5  -1 3712.01   27.16
  -1   5  -1 4107.14   28.90
   1  -5   1 3480.72   23.78
   1  -5   1 3408.04   19.23
   1   5   1 3727.38   23.20
   1   5   1 3871.59   20.39
  -1  -5  -2  345.15    3.48
  -1  -5  -2  356.85    3.87
  -1   5  -2  319.93    3.38
   1  -5   2  356.46    3.96
   1  -5   2  360.13    4.06
   1  -5   2  305.33    2.13
   1   5   2  358.88    4.06
   1   5   2  338.48    2.61
  -1  -5  -3 3294.18   24.26
  -1  -5  -3 3368.60   22.81
  -1   5  -3 2927.37   24.65
   1  -5   3 3436.55   25.03
   1  -5   3 3260.35   23.68
   1  -5   3 3338.64   15.46
   1   5   3 3457.52   28.03
   1   5   3 3130.35   18.65
  -1  -5  -4    8.51    0.68
  -1  -5  -4    7.73    0.87
  -1   5  -4    8.02    0.87
   1  -5   4    9.38    0.87
   1  -5   4    7.83    0.87
   1  -5   4    9.96    0.48
   1   5   4    8.89    0.87
   1   5   4    8.41    0.58
  -1  -5  -5  493.42    4.25
  -1  -5  -5  516.23    5.90
  -1   5  -5  448.19    5.03
   1  -5   5  520.48    5.61
   1  -5   5  542.13    3.29
   1   5   5  510.53    5.80
   1   5   5  492.45    4.35
  -1  -5  -6    9.47    0.68
  -1   5  -6    8.12    0.97
   1  -5   6    9.38    1.06
   1  -5   6    9.28    0.97
   1  -5   6   10.15    0.58
   1   5   6    8.99    0.97
   1   5   6    8.89    0.77
  -1  -5  -7 2923.22   17.59
  -1  -5  -7 2850.82   15.37
  -1   5  -7 2570.43   13.82
  -1   5  -7 2941.48   18.27
   1  -5   7 2867.16   15.56
   1  -5   7 2754.07   13.92
   1   5   7 2907.56   15.66
   1   5   7 2796.79   20.20
  -1  -5  -8    2.13    0.48
  -1  -5  -8    1.74    0.77
  -1   5  -8    1.84    0.68
  -1   5  -8    1.64    0.48
   1  -5   8    1.64    0.77
   1  -5   8    1.45    0.68
   1   5   8    2.22    0.87
   1   5   8    2.13    0.68
  -1  -5  -9  659.96    5.51
  -1  -5  -9  685.38    8.31
  -1   5  -9  608.34    7.64
  -1   5  -9  683.54    5.70
   1  -5   9  684.70    8.51
   1  -5   9  675.81    7.44
   1   5   9  666.43    8.41
   1   5   9  664.02    7.06
  -1  -5 -10    0.87    0.39
  -1  -5 -10    1.55    0.77
  -1   5 -10    0.48    0.68
  -1   5 -10    0.68    0.48
   1  -5  10   -0.10    0.68
   1  -5  10    0.39    0.48
   1   5  10    0.58    0.87
   1   5  10    0.29    0.48
  -1  -5 -11  700.94    9.18
  -1   5 -11  631.44    8.70
   1  -5  11  727.23    9.67
   1  -5  11  694.56    8.12
   1   5  11  707.99    9.57
   1   5  11  690.40    8.12
  -1  -5 -12    0.10    0.87
  -1   5 -12    0.48    0.97
   1  -5  12    0.00    0.87
   1  -5  12   -0.10    0.68
   1   5  12    0.00    0.97
   1   5  12   -0.48    0.68
  -1  -5 -13    7.93    1.64
  -1   5 -13    6.19    1.45
   1  -5  13    6.38    1.55
   1  -5  13    6.28    1.26
   1   5  13    6.57    1.64
   1   5  13    5.12    1.26
  -1  -5 -14    6.96    1.55
  -1   5 -14    5.51    1.55
   1  -5  14    8.22    1.74
   1   5  14    7.44    1.74
   1   5  14    5.51    1.26
  -1  -5 -15  206.45    5.99
  -1   5 -15  192.25    5.99
   1  -5  15  207.81    6.19
   1   5  15  201.81    6.19
   1   5  15  202.88    5.51
  -1  -5 -16    2.13    1.45
  -1   5 -16    0.48    1.45
   1  -5  16    1.35    1.55
   1   5  16   -0.29    1.45
   1   5  16    2.22    1.26
  -1  -5 -17  172.62    5.90
  -1   5 -17  158.90    5.90
   1  -5  17  168.47    6.09
   1   5  17  157.64    6.09
  -1  -5 -18    1.74    1.26
  -1   5 -18    0.68    1.35
   1  -5  18    0.77    1.35
   1   5  18    2.03    1.55
  -1  -5 -19  130.29    5.61
  -1   5 -19  119.95    5.70
   1  -5  19  128.16    5.90
   1   5  19  133.67    6.09
  -1   5 -20    0.10    1.74
   1  -5  20    4.54    2.03
   1   5  20    4.74    2.13
  -1   5 -21   44.27    4.16
   1  -5  21   43.59    4.06
   1  -7 -21   95.88    5.32
   1   7 -21   75.00    6.09
  -1  -7  20   -3.09    1.45
  -1   7  20   -0.19    1.74
   1  -7 -20    1.55    1.64
   1   7 -20   -0.10    1.64
  -1  -7  19   53.16    4.25
  -1   7  19   49.97    4.16
   1  -7 -19   49.78    3.87
   1   7 -19   40.21    3.77
  -1  -7  18    0.58    1.35
  -1   7  18   -0.48    1.45
   1  -7 -18   -0.58    1.16
   1   7 -18   -0.19    1.16
  -1  -7  17  170.98    6.38
  -1   7  17  146.91    5.99
   1  -7 -17  159.48    5.90
   1   7 -17  149.72    5.90
  -1  -7  16    1.84    1.55
  -1   7  16    1.64    1.45
  -1   7  16    0.48    1.06
   1  -7 -16   -1.06    1.26
   1   7 -16    1.35    1.55
  -1  -7  15  301.95    7.64
  -1   7  15  284.65    7.44
  -1   7  15  289.58    6.57
   1  -7 -15  298.18    7.35
   1   7 -15  264.06    7.06
  -1  -7  14    0.87    1.06
  -1   7  14    2.03    1.26
  -1   7  14    2.13    1.06
   1  -7 -14    2.22    1.26
   1   7 -14    2.80    1.26
  -1  -7  13  156.10    5.12
  -1  -7  13  150.01    4.25
  -1   7  13  160.64    5.22
  -1   7  13  155.52    4.54
   1  -7 -13  153.68    5.03
   1   7 -13  154.16    5.12
  -1  -7  12   14.30    1.93
  -1  -7  12   16.24    1.64
  -1   7  12   18.17    2.22
  -1   7  12   19.14    1.84
   1  -7 -12   16.72    2.13
   1   7 -12   16.33    2.13
  -1  -7  11  128.45    4.35
  -1  -7  11  127.49    3.67
  -1   7  11  123.52    3.67
   1  -7 -11  138.02    4.45
   1   7 -11  108.54    3.96
  -1  -7  10   39.05    2.42
  -1  -7  10   40.01    2.13
  -1   7  10   37.41    2.32
  -1   7  10   38.66    2.03
   1  -7 -10   38.66    2.32
   1   7 -10   36.83    2.32
  -1  -7   9 1060.98   10.92
  -1  -7   9 1066.78    9.76
  -1   7   9 1082.53   11.02
  -1   7   9 1036.33    9.18
   1  -7  -9 1085.04   10.92
   1   7  -9  931.07    9.96
  -1  -7   8    0.00    0.58
  -1  -7   8    0.97    0.58
  -1   7   8    0.97    0.77
  -1   7   8    0.29    0.48
   1  -7  -8    0.39    0.39
   1  -7  -8    0.00    0.68
   1   7  -8   -0.19    0.68
   1   7  -8   -0.10    0.19
  -1  -7   7  756.90    8.31
  -1  -7   7  752.84    7.73
  -1   7   7  778.65    8.41
  -1   7   7  748.88    7.06
   1  -7  -7  768.89    5.12
   1  -7  -7  776.52    8.51
   1   7  -7  640.34    7.44
  -1  -7   6   37.99    1.84
  -1  -7   6   36.54    1.74
  -1   7   6   37.31    1.93
  -1   7   6   35.47    1.55
   1  -7  -6   38.57    1.26
   1  -7  -6   37.21    1.84
   1   7  -6   33.44    1.84
  -1  -7   5  988.58    8.41
  -1  -7   5  998.83    8.41
  -1   7   5 1037.97    8.70
  -1   7   5  946.34    7.06
   1  -7  -5 1007.04    6.09
   1  -7  -5  999.21    8.60
   1   7  -5  813.25    7.64
  -1  -7   4  130.19    3.00
  -1   7   4  133.38    3.00
  -1   7   4  126.81    2.51
   1  -7  -4  131.84    2.32
   1  -7  -4  130.68    3.00
   1   7  -4  121.59    2.90
  -1  -7   3  500.57    5.22
  -1  -7   3  491.29    5.51
  -1   7   3  515.65    5.51
  -1   7   3  490.71    4.64
   1  -7  -3  510.53    4.64
   1  -7  -3  499.03    5.41
   1   7  -3  435.33    5.12
  -1  -7   2    2.32    0.48
  -1  -7   2    7.64    0.97
  -1  -7   2    2.61    0.29
  -1   7   2    2.13    0.58
  -1   7   2    1.84    0.48
   1  -7  -2    2.32    0.48
   1  -7  -2    2.22    0.48
   1   7  -2    1.93    0.48
  -1  -7   1 1673.19    9.67
  -1  -7   1 1703.92   11.79
  -1   7   1 1782.79    9.28
  -1   7   1 1746.16   11.02
   1  -7  -1 1724.12   11.79
   1  -7  -1 1672.51    8.51
   1   7  -1 1687.68    9.47
   1   7  -1 1850.84   15.37
  -1  -7   0   11.12    0.97
  -1  -7   0   12.18    0.77
  -1   7   0   11.21    0.87
  -1   7   0   11.99    0.87
   1  -7   0   11.70    0.97
   1  -7   0   11.60    0.77
   1   7   0   10.05    0.97
   1   7   0   12.47    0.77
  -1  -7  -1 1237.66    7.93
  -1  -7  -1 1272.65    7.44
  -1   7  -1 1244.52    7.54
  -1   7  -1 1307.73    8.02
   1  -7   1 1305.70    8.51
   1  -7   1 1171.74    5.80
   1   7   1 1285.60    7.83
  -1  -7  -2    8.41    0.77
  -1   7  -2    8.22    0.87
  -1   7  -2    9.57    0.87
   1  -7   2    9.47    0.97
   1  -7   2    8.22    0.58
   1   7   2    7.73    0.87
   1   7   2    8.70    0.58
  -1  -7  -3  838.38    6.38
  -1  -7  -3  853.27    7.15
  -1   7  -3  728.29    6.19
   1  -7   3  872.31    7.35
   1  -7   3  856.94    7.44
   1  -7   3  739.89    3.58
   1   7   3  834.90    7.35
   1   7   3  807.93    4.93
  -1  -7  -4    2.71    0.58
  -1  -7  -4    3.77    0.68
  -1   7  -4    3.00    0.68
   1  -7   4    3.38    0.77
   1  -7   4    4.06    0.77
   1  -7   4    3.19    0.29
   1   7   4    3.29    0.68
   1   7   4    3.38    0.48
  -1  -7  -5 1432.32    8.22
  -1  -7  -5 1486.64   10.73
  -1   7  -5 1284.44    9.18
   1  -7   5 1442.76   10.54
   1  -7   5 1436.19   10.34
   1  -7   5 1517.86    4.54
   1   7   5 1491.67   10.73
   1   7   5 1381.00    7.44
  -1  -7  -6   23.87    1.16
  -1   7  -6   19.14    1.45
   1  -7   6   24.74    1.64
   1  -7   6   24.45    1.55
   1  -7   6   24.65    0.68
   1   7   6   23.10    1.64
   1   7   6   22.81    1.16
  -1  -7  -7  619.65    5.51
  -1  -7  -7  638.79    7.83
  -1   7  -7  551.61    6.77
  -1   7  -7  653.58    3.77
   1  -7   7  660.73    7.93
   1  -7   7  654.93    7.44
   1   7   7  646.33    7.83
   1   7   7  616.85    5.80
  -1  -7  -8    2.13    0.58
  -1  -7  -8    2.03    0.97
  -1   7  -8    2.13    0.87
  -1   7  -8    2.61    0.39
   1  -7   8    2.61    0.97
   1  -7   8    3.38    0.87
   1   7   8    2.51    0.97
   1   7   8    1.16    0.58
  -1  -7  -9  503.86    5.12
  -1  -7  -9  525.03    7.73
  -1   7  -9  453.70    6.86
   1  -7   9  524.06    7.83
   1  -7   9  520.10    7.15
   1   7   9  502.60    7.64
   1   7   9  488.10    5.99
  -1  -7 -10    0.39    0.68
  -1   7 -10    0.68    0.87
   1  -7  10    0.39    0.77
   1  -7  10    0.00    0.58
   1   7  10    0.68    0.87
   1   7  10    0.48    0.58
  -1  -7 -11 1049.67   11.79
  -1   7 -11  936.39   10.83
   1  -7  11 1051.02   12.08
   1  -7  11 1060.20   10.73
   1   7  11 1067.55   12.18
   1   7  11 1028.21    9.76
  -1  -7 -12   -0.58    1.06
  -1   7 -12    0.58    0.97
   1  -7  12   -1.16    1.06
   1  -7  12   -0.29    0.77
   1   7  12    0.97    1.16
   1   7  12    0.39    0.77
  -1  -7 -13  329.30    7.25
  -1   7 -13  290.93    6.67
   1  -7  13  332.10    7.44
   1  -7  13  311.03    6.19
   1   7  13  322.25    7.44
   1   7  13  319.73    6.09
  -1  -7 -14    0.87    1.06
  -1   7 -14   -0.68    0.97
   1  -7  14    0.68    0.97
   1  -7  14   -0.68    0.68
   1   7  14    0.19    1.16
   1   7  14    0.19    0.97
  -1  -7 -15  252.07    6.86
  -1   7 -15  211.00    6.28
   1  -7  15  242.12    6.86
   1   7  15  241.35    6.96
  -1  -7 -16   -0.77    1.35
  -1   7 -16   -0.97    1.35
   1  -7  16   -0.87    1.26
   1   7  16   -0.87    1.35
  -1  -7 -17  123.23    5.32
  -1   7 -17  101.20    4.83
   1  -7  17  120.43    5.41
   1   7  17  115.70    5.32
  -1  -7 -18   -0.77    1.16
  -1   7 -18    0.19    1.35
   1  -7  18    0.77    1.45
   1   7  18    0.00    1.45
  -1  -7 -19  175.81    6.57
  -1   7 -19  147.59    6.28
   1  -7  19  177.36    6.96
   1   7  19  175.23    6.96
  -1  -7 -20   -1.06    1.55
  -1   7 -20    0.10    1.74
   1  -7  20   -2.13    1.45
   1   7  20    1.26    1.74
  -1  -7 -21   23.68    3.29
   1  -9 -21   68.91    5.51
  -1  -9  20    0.29    1.84
  -1   9  20    1.84    2.03
   1  -9 -20    0.97    1.84
   1   9 -20    2.13    1.93
  -1  -9  19   47.26    4.16
  -1   9  19   42.91    3.87
   1  -9 -19   43.59    3.87
   1   9 -19   35.96    3.67
  -1  -9  18    0.10    1.35
  -1   9  18    0.87    1.45
   1  -9 -18    1.64    1.55
   1   9 -18    2.13    1.74
  -1  -9  17  296.34    8.41
  -1   9  17  297.89    8.51
   1  -9 -17  298.47    8.22
   1   9 -17  263.87    7.73
  -1  -9  16    6.38    1.84
  -1   9  16    9.38    2.22
   1  -9 -16   10.54    2.22
   1   9 -16    6.38    2.03
  -1  -9  15  177.84    6.09
  -1   9  15  185.09    6.19
   1  -9 -15  181.03    5.99
   1   9 -15  159.09    5.80
  -1  -9  14   60.89    3.58
  -1  -9  14   51.42    2.90
  -1   9  14   61.96    3.67
  -1   9  14   51.90    2.90
   1  -9 -14   62.25    3.58
   1   9 -14   53.64    3.48
  -1  -9  13  169.92    5.61
  -1  -9  13  154.94    4.64
  -1   9  13  162.38    5.51
  -1   9  13  153.29    4.54
   1  -9 -13  163.35    5.32
   1   9 -13  147.11    5.12
  -1  -9  12   70.65    3.77
  -1  -9  12   73.84    3.19
  -1   9  12   70.65    3.58
  -1   9  12   71.91    3.09
   1  -9 -12   68.72    3.67
   1   9 -12   62.25    3.48
  -1  -9  11   93.27    3.96
  -1  -9  11   95.49    3.48
  -1   9  11   92.50    3.87
  -1   9  11   91.63    3.19
   1  -9 -11   91.05    3.77
   1   9 -11   80.03    3.48
  -1  -9  10   13.92    1.74
  -1  -9  10   12.76    1.55
  -1   9  10   12.86    1.84
  -1   9  10   13.24    1.45
   1  -9 -10   15.66    1.93
   1   9 -10   10.73    1.64
  -1  -9   9  800.88    9.86
  -1  -9   9  766.57    8.99
  -1   9   9  790.73    9.86
  -1   9   9  726.26    7.83
   1  -9  -9  782.90    9.86
   1   9  -9  679.00    8.89
  -1  -9   8    1.06    0.77
  -1  -9   8    2.22    0.87
  -1   9   8    1.35    0.77
  -1   9   8    1.93    0.68
   1  -9  -8    1.35    0.48
   1  -9  -8    1.26    0.87
   1   9  -8    1.26    0.87
  -1  -9   7  548.03    7.44
  -1  -9   7  546.10    7.25
  -1   9   7  575.29    7.64
  -1   9   7  519.71    6.09
   1  -9  -7  554.70    5.12
   1  -9  -7  544.84    7.54
   1   9  -7  479.02    6.86
  -1  -9   6  120.91    3.38
  -1  -9   6  114.05    3.29
  -1   9   6  122.94    3.48
  -1   9   6  107.58    2.71
   1  -9  -6  120.91    2.51
   1  -9  -6  120.43    3.48
   1   9  -6  104.29    3.19
  -1  -9   5  590.56    6.96
  -1  -9   5  566.69    6.96
  -1   9   5  591.24    7.06
  -1   9   5  540.88    5.70
   1  -9  -5  581.18    5.51
   1  -9  -5  578.09    7.06
   1   9  -5  499.22    6.48
  -1  -9   4   32.96    1.74
  -1  -9   4   32.48    1.84
  -1   9   4   32.77    1.74
  -1   9   4   30.45    1.45
   1  -9  -4   33.25    1.45
   1  -9  -4   32.09    1.74
   1   9  -4   31.70    1.74
  -1  -9   3  448.57    5.41
  -1  -9   3  444.61    5.90
  -1  -9   3  419.38    2.90
  -1   9   3  462.30    5.80
  -1   9   3  422.48    4.74
   1  -9  -3  443.26    5.03
   1  -9  -3  432.14    5.51
   1   9  -3  387.39    5.32
  -1  -9   2    0.48    0.39
  -1  -9   2   -0.19    0.39
  -1  -9   2    0.39    0.29
  -1   9   2    0.19    0.48
  -1   9   2    0.00    0.39
   1  -9  -2    0.10    0.39
   1  -9  -2    0.00    0.48
   1   9  -2    0.68    0.58
   1   9  -2   -0.10    0.39
  -1  -9   1  740.08    7.25
  -1  -9   1  752.65    5.32
  -1   9   1  748.59    6.86
  -1   9   1  763.57    6.48
   1  -9  -1  752.16    6.86
   1  -9  -1  730.61    6.28
   1   9  -1  733.32    7.15
   1   9  -1  783.38    6.28
  -1  -9   0    0.39    0.48
  -1  -9   0    0.58    0.39
  -1   9   0    0.68    0.48
  -1   9   0    0.68    0.48
   1  -9   0    0.48    0.48
   1  -9   0    0.19    0.39
   1   9   0    0.58    0.58
   1   9   0    0.29    0.39
  -1  -9  -1  240.96    4.06
  -1  -9  -1  236.22    3.67
  -1   9  -1  229.84    3.77
  -1   9  -1  246.28    3.96
   1  -9   1  239.80    4.16
   1  -9   1  220.37    3.00
   1   9   1  241.93    3.19
  -1  -9  -2    0.77    0.48
  -1  -9  -2    0.87    0.48
  -1   9  -2    0.77    0.48
  -1   9  -2    0.97    0.48
   1  -9   2    1.35    0.58
   1  -9   2    1.06    0.39
   1   9   2    0.58    0.48
   1   9   2    1.55    0.39
  -1  -9  -3  919.76    7.54
  -1  -9  -3  974.47    8.31
  -1   9  -3  902.85    7.73
  -1   9  -3  995.15    8.51
   1  -9   3  963.45    8.80
   1  -9   3  811.80    4.45
   1   9   3  978.63    8.80
   1   9   3  927.30    5.99
  -1  -9  -4   12.66    1.06
  -1  -9  -4   13.82    1.35
  -1   9  -4   14.21    1.26
   1  -9   4   14.50    1.35
   1  -9   4   14.21    1.35
   1  -9   4   11.89    0.58
   1   9   4   12.28    0.87
  -1  -9  -5   62.25    2.03
  -1  -9  -5   59.54    2.42
  -1   9  -5   54.03    2.22
   1  -9   5   65.73    2.51
   1  -9   5   60.60    2.42
   1   9   5   59.73    2.42
   1   9   5   57.41    1.64
  -1  -9  -6    3.77    0.68
  -1  -9  -6    3.87    0.87
  -1   9  -6    4.25    0.97
   1  -9   6    4.93    1.06
   1  -9   6    5.22    1.06
   1   9   6    4.25    0.97
   1   9   6    4.45    0.68
  -1  -9  -7  746.95    6.67
  -1  -9  -7  782.61    9.18
  -1   9  -7  672.91    7.93
   1  -9   7  783.87    9.09
   1  -9   7  771.40    8.80
   1   9   7  752.16    8.99
   1   9   7  723.46    6.48
  -1  -9  -8   19.14    1.26
  -1  -9  -8   17.59    1.74
  -1   9  -8   17.11    1.64
   1  -9   8   20.68    1.93
   1  -9   8   18.56    1.74
   1   9   8   19.91    1.84
   1   9   8   18.75    1.35
  -1  -9  -9   39.53    1.64
  -1  -9  -9   36.34    2.42
  -1   9  -9   34.31    2.22
   1  -9   9   40.69    2.51
   1  -9   9   37.89    2.32
   1   9   9   35.86    1.84
  -1  -9 -10    4.25    1.16
  -1   9 -10    4.25    1.16
   1  -9  10    5.51    1.35
   1  -9  10    4.35    1.06
   1   9  10    5.51    1.35
   1   9  10    5.99    1.06
  -1  -9 -11  623.52    9.67
  -1   9 -11  524.06    8.31
   1  -9  11  618.88    9.67
   1  -9  11  603.61    8.70
   1   9  11  603.80    9.47
   1   9  11  591.33    7.35
  -1  -9 -12    3.96    1.45
  -1   9 -12    4.74    1.45
   1  -9  12    2.42    1.35
   1  -9  12    3.19    1.26
   1   9  12    3.87    1.45
  -1  -9 -13  155.81    5.32
  -1   9 -13  137.25    4.83
   1  -9  13  169.92    5.61
   1  -9  13  154.65    4.74
   1   9  13  157.35    5.51
  -1  -9 -14    0.58    1.16
  -1   9 -14   -1.16    0.97
   1  -9  14    0.10    1.16
   1  -9  14   -0.19    0.77
   1   9  14   -0.97    1.06
  -1  -9 -15  267.25    7.35
  -1   9 -15  223.95    6.67
   1  -9  15  257.10    7.35
   1   9  15  261.55    7.35
  -1  -9 -16    0.77    1.55
  -1   9 -16    0.97    1.45
   1  -9  16   -0.29    1.45
   1   9  16   -0.39    1.45
  -1  -9 -17   20.68    2.90
  -1   9 -17   18.27    2.80
   1  -9  17   20.49    2.90
   1   9  17   19.23    2.80
  -1  -9 -18    1.35    1.45
  -1   9 -18   -0.77    1.45
   1  -9  18   -0.10    1.35
   1   9  18   -1.84    1.35
  -1  -9 -19  127.68    5.99
  -1   9 -19  115.02    5.80
   1  -9  19  121.78    5.90
   1   9  19  123.33    6.09
  -1  -9 -20    5.99    2.32
  -1   9 -20    4.06    2.13
   1  -9  20    6.48    2.42
   1   9  20    6.28    3.67
   1 -11 -20    3.96    2.42
   1  11 -20    4.45    2.22
  -1 -11  19   74.42    5.03
  -1  11  19   60.80    4.74
   1 -11 -19   76.16    4.74
   1  11 -19   67.46    4.83
  -1 -11  18   -0.19    1.45
  -1  11  18   -0.68    1.35
   1 -11 -18   -0.77    1.35
   1  11 -18   -0.19    1.35
  -1 -11  17  134.35    6.09
  -1  11  17  138.89    6.19
   1 -11 -17  137.15    5.99
   1  11 -17  118.98    5.61
  -1 -11  16   20.68    3.09
  -1  11  16   25.32    3.29
   1 -11 -16   20.01    2.80
   1  11 -16   20.39    2.90
  -1 -11  15  149.23    5.90
  -1  11  15  152.62    5.99
   1 -11 -15  144.89    5.70
   1  11 -15  129.71    5.41
  -1 -11  14   22.23    2.80
  -1 -11  14   21.17    2.22
  -1  11  14   21.46    2.71
   1 -11 -14   22.52    2.61
   1  11 -14   20.88    2.71
  -1 -11  13  175.52    5.90
  -1 -11  13  158.90    5.03
  -1  11  13  172.62    5.90
   1 -11 -13  176.39    5.90
   1  11 -13  151.26    5.32
  -1 -11  12   40.69    3.19
  -1 -11  12   36.44    2.61
  -1  11  12   36.92    2.90
   1 -11 -12   38.66    3.00
   1  11 -12   32.09    2.71
  -1 -11  11  285.32    6.77
  -1 -11  11  289.77    6.38
  -1  11  11  299.82    6.96
  -1  11  11  281.36    5.51
   1 -11 -11  296.25    6.96
   1  11 -11  251.59    6.19
  -1 -11  10  100.42    4.06
  -1 -11  10   95.98    3.67
  -1  11  10   94.91    3.87
  -1  11  10   92.69    3.09
   1 -11 -10   96.56    4.06
   1  11 -10   83.22    3.67
  -1 -11   9  650.68    9.28
  -1 -11   9  639.85    8.89
  -1  11   9  656.57    9.38
  -1  11   9  615.79    7.44
   1 -11  -9  638.89    9.38
   1  11  -9  569.68    8.51
  -1 -11   8    0.68    0.97
  -1 -11   8    3.00    0.97
  -1  11   8    2.03    0.97
  -1  11   8    1.26    0.68
   1 -11  -8    1.64    0.68
   1 -11  -8    1.26    1.06
   1  11  -8    1.45    1.06
  -1 -11   7  668.56    8.70
  -1 -11   7  640.72    8.51
  -1  11   7  669.72    8.80
  -1  11   7  613.56    6.86
   1 -11  -7  649.13    6.38
   1 -11  -7  653.09    8.80
   1  11  -7  555.09    7.83
  -1 -11   6   38.66    2.22
  -1 -11   6   35.09    2.22
  -1  11   6   42.72    2.32
  -1  11   6   34.12    1.74
   1 -11  -6   40.21    1.74
   1 -11  -6   39.92    2.32
   1  11  -6   36.92    2.22
  -1 -11   5  607.67    7.54
  -1 -11   5  590.17    7.83
  -1  11   5  618.98    7.83
  -1  11   5  549.96    6.09
   1 -11  -5  587.08    6.28
   1 -11  -5  593.65    7.64
   1  11  -5  538.66    7.25
  -1 -11   4  380.63    5.70
  -1 -11   4  361.00    5.99
  -1 -11   4  320.12    2.42
  -1  11   4  381.21    5.99
  -1  11   4  350.66    4.83
   1 -11  -4  375.12    5.12
   1 -11  -4  370.19    5.80
   1  11  -4  347.09    5.70
  -1 -11   3  213.03    4.54
  -1 -11   3  209.74    2.51
  -1  11   3  225.11    4.45
  -1  11   3  216.22    3.77
   1 -11  -3  226.75    4.16
   1 -11  -3  211.09    4.25
   1  11  -3  201.04    4.25
   1  11  -3  231.97    4.25
  -1 -11   2   20.49    1.55
  -1 -11   2   18.75    1.06
  -1  11   2   18.75    1.45
  -1  11   2   18.65    1.26
   1 -11  -2   18.85    1.45
   1 -11  -2   18.46    1.35
   1  11  -2   17.69    1.55
   1  11  -2   18.94    1.35
  -1 -11   1 1410.38   11.12
  -1 -11   1 1452.14    8.31
  -1  11   1 1442.95   10.63
  -1  11   1 1428.65    9.67
   1 -11  -1 1473.11   10.83
   1 -11  -1 1363.02    9.38
   1  11  -1 1404.78   10.92
   1  11  -1 1471.95    9.57
  -1 -11   0    1.93    0.77
  -1 -11   0    1.06    0.58
  -1  11   0    0.97    0.68
  -1  11   0    1.16    0.58
   1 -11   0    0.97    0.68
   1 -11   0    0.77    0.58
   1  11   0    0.58    0.68
   1  11   0    0.87    0.58
  -1 -11  -1  804.55    8.12
  -1 -11  -1  802.72    7.25
  -1  11  -1  785.80    7.83
  -1  11  -1  816.54    7.73
   1 -11   1  806.19    8.41
   1 -11   1  743.95    5.99
   1  11   1  814.22    8.41
   1  11   1  806.58    6.57
  -1 -11  -2   11.02    1.26
  -1 -11  -2    9.76    1.16
  -1  11  -2    9.28    1.16
  -1  11  -2    9.28    1.16
   1 -11   2    9.67    1.26
   1 -11   2    8.51    0.87
   1  11   2    8.51    1.16
   1  11   2    9.38    0.87
  -1 -11  -3  397.25    5.61
  -1 -11  -3  393.29    5.70
  -1  11  -3  370.67    5.51
  -1  11  -3  406.34    5.90
   1 -11   3  405.56    6.28
   1 -11   3  340.80    3.38
   1  11   3  407.50    6.19
   1  11   3  373.28    4.35
  -1 -11  -4   69.69    2.42
  -1 -11  -4   67.27    2.61
  -1  11  -4   59.93    2.42
  -1  11  -4   71.62    2.71
   1 -11   4   71.23    2.80
   1 -11   4   60.22    1.26
   1  11   4   73.17    2.80
   1  11   4   64.28    1.84
  -1 -11  -5  106.22    2.90
  -1 -11  -5  105.84    3.38
  -1  11  -5  102.16    3.19
   1 -11   5  112.89    3.48
   1 -11   5  118.88    3.67
   1  11   5  115.02    3.58
   1  11   5  100.71    2.32
  -1 -11  -6    3.87    0.87
  -1 -11  -6    4.45    1.16
  -1  11  -6    3.09    0.97
   1 -11   6    4.16    1.06
   1 -11   6    3.19    0.97
   1  11   6    3.19    1.06
   1  11   6    3.67    0.68
  -1 -11  -7  886.42    8.02
  -1 -11  -7  933.39   10.54
  -1  11  -7  792.95    9.09
   1 -11   7  916.96   10.44
   1 -11   7  911.84   10.34
   1  11   7  914.93   10.54
   1  11   7  841.86    7.15
  -1 -11  -8    0.10    0.58
  -1 -11  -8    0.68    0.87
  -1  11  -8    0.58    0.97
   1 -11   8    1.16    0.97
   1 -11   8    0.29    0.87
   1  11   8    1.26    1.06
   1  11   8    0.29    0.58
  -1 -11  -9  799.14   10.54
  -1  11  -9  714.37    9.28
   1 -11   9  847.08   10.83
   1 -11   9  808.61   10.25
   1  11   9  824.75   10.73
  -1 -11 -10    0.87    1.06
  -1  11 -10    0.39    1.06
   1 -11  10    0.10    0.97
   1 -11  10    0.10    0.87
   1  11  10    0.77    0.97
  -1 -11 -11    9.47    1.84
  -1  11 -11    8.99    1.74
   1 -11  11    6.96    1.64
   1 -11  11   11.89    1.74
   1  11  11    7.35    1.55
  -1 -11 -12   -0.97    1.06
  -1  11 -12    0.10    1.06
   1 -11  12   -0.77    1.16
   1 -11  12    0.77    1.06
   1  11  12    1.35    1.26
  -1 -11 -13  181.71    5.99
  -1  11 -13  157.35    5.32
   1 -11  13  181.71    5.99
   1 -11  13  168.66    5.32
   1  11  13  173.01    5.90
  -1 -11 -14    1.06    1.45
  -1  11 -14    0.58    1.26
   1 -11  14    1.35    1.26
   1 -11  14    1.26    1.16
   1  11  14    0.68    1.45
  -1 -11 -15  323.70    8.31
  -1  11 -15  278.56    7.44
   1 -11  15  306.78    8.22
   1 -11  15  293.44    7.15
   1  11  15  303.40    8.22
  -1 -11 -16    0.68    1.64
  -1  11 -16    2.80    1.64
   1 -11  16    3.00    1.93
   1  11  16    3.00    1.64
  -1 -11 -17   56.64    4.25
  -1  11 -17   54.71    4.06
   1 -11  17   59.25    4.16
   1  11  17   60.31    4.25
  -1 -11 -18   -0.87    1.26
  -1  11 -18   -0.77    1.45
   1 -11  18   -1.84    1.16
   1  11  18    0.48    1.45
  -1 -11 -19   84.67    5.12
  -1  11 -19   73.46    5.03
   1 -11  19   83.12    5.22
   1  11  19   89.60    5.51
  -1  11 -20    6.57    2.32
   1 -13 -19   13.53    3.19
   1  13 -19   13.63    2.80
  -1 -13  18    4.35    1.93
  -1  13  18    4.83    1.93
   1 -13 -18    5.80    2.13
   1  13 -18    4.83    2.13
  -1 -13  17  130.48    6.19
  -1  13  17  128.94    6.09
   1 -13 -17  119.85    5.90
   1  13 -17   95.40    5.03
  -1 -13  16   34.12    3.67
  -1  13  16   39.24    3.87
   1 -13 -16   38.57    3.77
   1  13 -16   34.12    3.48
  -1 -13  15   71.81    4.45
  -1 -13  15   67.08    3.77
  -1  13  15   69.59    4.35
   1 -13 -15   72.78    4.54
   1  13 -15   59.64    4.06
  -1 -13  14   21.94    2.80
  -1 -13  14   19.72    2.42
  -1  13  14   23.68    3.09
   1 -13 -14   22.62    3.00
   1  13 -14   19.14    2.71
  -1 -13  13  151.94    5.70
  -1 -13  13  137.83    5.03
  -1  13  13  139.57    5.41
   1 -13 -13  140.34    5.61
   1  13 -13  124.10    5.03
  -1 -13  12   89.60    4.45
  -1 -13  12   83.03    3.96
  -1  13  12   88.92    4.25
   1 -13 -12   79.26    4.16
   1  13 -12   78.39    4.06
  -1 -13  11  106.80    4.54
  -1 -13  11  105.45    4.25
  -1  13  11  103.61    4.54
   1 -13 -11  107.00    4.54
   1  13 -11   95.59    4.25
  -1 -13  10   70.65    3.58
  -1 -13  10   74.13    3.58
  -1  13  10   70.65    3.58
   1 -13 -10   73.07    3.67
   1  13 -10   59.06    3.38
  -1 -13   9  432.53    7.93
  -1 -13   9  425.67    7.83
  -1  13   9  432.14    8.02
  -1  13   9  402.47    7.35
   1 -13  -9  429.24    8.12
   1  13  -9  386.62    7.44
  -1 -13   8   48.23    2.80
  -1 -13   8   46.10    2.80
  -1  13   8   48.04    2.90
  -1  13   8   44.85    2.22
   1 -13  -8   47.84    3.00
   1  13  -8   41.66    2.61
  -1 -13   7  420.45    7.25
  -1 -13   7  394.54    7.25
  -1  13   7  418.42    7.44
  -1  13   7  369.41    5.61
   1 -13  -7  404.79    5.70
   1 -13  -7  384.97    7.15
   1  13  -7  354.72    6.77
  -1 -13   6   99.36    3.48
  -1 -13   6   91.82    3.58
  -1  13   6  103.32    3.77
  -1  13   6   92.21    2.80
   1 -13  -6   98.68    2.90
   1 -13  -6   93.46    3.58
   1  13  -6   89.60    3.48
  -1 -13   5  317.41    5.80
  -1 -13   5  315.38    6.28
  -1  13   5  313.16    5.99
  -1  13   5  286.97    4.74
   1 -13  -5  322.44    5.22
   1 -13  -5  306.10    5.90
   1  13  -5  269.57    5.61
  -1 -13   4   28.90    2.03
  -1  13   4   29.58    1.93
  -1  13   4   28.22    1.64
   1 -13  -4   30.45    1.84
   1 -13  -4   30.54    2.03
   1  13  -4   29.87    2.03
   1  13  -4   30.54    1.93
  -1 -13   3   83.61    3.19
  -1 -13   3   74.71    1.84
  -1  13   3   81.48    2.61
   1 -13  -3   88.73    2.90
   1 -13  -3   84.38    2.90
   1  13  -3   81.09    3.09
   1  13  -3   87.67    2.90
  -1 -13   2    3.96    1.06
  -1 -13   2    2.90    0.58
  -1  13   2    2.22    0.87
  -1  13   2    2.03    0.77
   1 -13  -2    2.32    0.87
   1 -13  -2    2.13    0.77
   1  13  -2    1.35    0.87
   1  13  -2    2.51    0.77
  -1 -13   1 1139.07   10.92
  -1 -13   1 1116.46    8.02
  -1  13   1 1171.65   10.54
  -1  13   1 1133.66    9.47
   1 -13  -1 1173.29   10.63
   1 -13  -1 1084.75    9.09
   1  13  -1 1100.02   10.54
   1  13  -1 1163.91    9.38
  -1 -13   0    0.29    0.68
  -1 -13   0    0.58    0.58
  -1  13   0    0.19    0.68
  -1  13   0    0.48    0.68
   1 -13   0    0.29    0.68
   1 -13   0    0.58    0.58
   1  13   0   -0.19    0.77
   1  13   0   -0.10    0.48
  -1 -13  -1  647.29    8.02
  -1 -13  -1  635.79    6.96
  -1  13  -1  653.38    7.83
  -1  13  -1  671.56    7.64
   1 -13   1  661.02    8.31
   1 -13   1  602.93    5.99
   1  13   1  643.14    8.12
   1  13   1  643.33    6.48
  -1 -13  -2   -0.29    0.68
  -1 -13  -2    0.19    0.58
  -1  13  -2   -0.39    0.68
  -1  13  -2    0.77    0.68
   1 -13   2   -0.48    0.58
   1 -13   2    0.00    0.48
   1  13   2   -0.29    0.77
   1  13   2    0.00    0.48
  -1 -13  -3  228.68    4.74
  -1 -13  -3  234.00    4.74
  -1  13  -3  213.03    4.64
  -1  13  -3  236.42    4.93
   1 -13   3  239.51    5.32
   1 -13   3  190.89    2.90
   1  13   3  236.42    5.22
   1  13   3  219.99    3.67
  -1 -13  -4   21.55    1.74
  -1 -13  -4   21.07    1.84
  -1  13  -4   18.65    1.74
  -1  13  -4   24.36    1.84
   1 -13   4   20.88    1.84
   1  13   4   20.78    1.84
   1  13   4   17.88    1.26
  -1 -13  -5   37.02    2.03
  -1 -13  -5   36.63    2.32
  -1  13  -5   36.05    2.22
  -1  13  -5   42.62    2.42
   1 -13   5   35.86    2.42
   1  13   5   37.60    2.32
   1  13   5   36.73    1.64
  -1 -13  -6   15.56    1.55
  -1 -13  -6   16.53    1.84
  -1  13  -6   15.85    1.84
  -1  13  -6   18.27    1.93
   1 -13   6   16.33    1.93
   1  13   6   15.17    1.84
  -1 -13  -7  971.57    9.28
  -1 -13  -7  982.20   11.41
  -1  13  -7  903.14   10.25
   1 -13   7 1022.80   11.60
   1 -13   7  955.24   11.41
   1  13   7 1000.76   11.70
  -1 -13  -8    0.68    0.77
  -1 -13  -8    2.03    1.16
  -1  13  -8    0.68    1.06
   1 -13   8    1.45    1.16
   1 -13   8    1.35    0.97
   1  13   8    2.22    1.26
  -1 -13  -9  280.39    6.67
  -1  13  -9  243.67    5.80
   1 -13   9  297.79    6.86
   1 -13   9  278.27    6.48
   1  13   9  288.61    6.86
  -1 -13 -10    5.61    1.45
  -1  13 -10    6.19    1.55
   1 -13  10    6.48    1.55
   1 -13  10    7.73    1.64
   1  13  10    6.96    1.64
  -1 -13 -11  316.54    7.64
  -1  13 -11  293.73    6.86
   1 -13  11  312.19    7.44
   1 -13  11  319.54    7.25
   1  13  11  316.45    7.64
  -1 -13 -12   -0.10    1.16
  -1  13 -12    0.77    1.16
   1 -13  12    2.42    1.45
   1 -13  12    0.68    1.16
   1  13  12    1.55    1.26
  -1 -13 -13   60.99    3.87
  -1  13 -13   53.74    3.58
   1 -13  13   65.92    4.06
   1 -13  13   55.00    3.48
   1  13  13   59.15    3.77
  -1 -13 -14   -1.16    1.06
  -1  13 -14   -1.74    1.16
   1 -13  14    0.39    1.35
   1 -13  14   -0.10    1.06
   1  13  14   -0.87    1.16
  -1 -13 -15  285.03    8.12
  -1  13 -15  258.36    7.44
   1 -13  15  290.06    8.31
   1 -13  15  285.52    7.44
   1  13  15  296.92    8.41
  -1 -13 -16    8.60    2.32
  -1  13 -16    8.89    2.22
   1 -13  16    5.51    1.93
   1  13  16    8.51    2.22
  -1 -13 -17   23.97    3.19
  -1  13 -17   16.91    2.80
   1 -13  17   28.90    3.58
   1  13  17   21.75    3.19
  -1 -13 -18   12.47    2.71
  -1  13 -18    7.35    2.22
   1 -13  18   10.83    2.51
   1  13  18   10.83    2.51
  -1  13 -19   97.62    5.61
  -1  15  18    0.48    2.51
   1 -15 -18   -1.35    2.42
   1  15 -18   -0.39    1.74
  -1 -15  17   65.92    4.83
  -1  15  17   60.89    4.54
   1 -15 -17   60.22    4.64
   1  15 -17   56.35    4.45
  -1 -15  16    1.93    1.74
  -1  15  16    1.93    1.74
   1 -15 -16    0.48    1.45
   1  15 -16    2.71    1.74
  -1 -15  15  100.81    5.22
  -1 -15  15   96.17    4.74
  -1  15  15  107.87    5.51
   1 -15 -15  103.13    5.41
   1  15 -15   89.41    4.93
  -1 -15  14   45.04    3.77
  -1 -15  14   42.33    3.38
  -1  15  14   50.16    3.96
   1 -15 -14   45.43    3.67
   1  15 -14   43.01    3.67
  -1 -15  13  170.31    6.19
  -1 -15  13  165.09    5.80
  -1  15  13  167.12    6.19
   1 -15 -13  166.05    6.28
   1  15 -13  154.36    5.80
  -1 -15  12    0.48    1.26
  -1 -15  12   -0.39    1.16
  -1  15  12    0.97    1.35
   1 -15 -12    0.10    1.35
   1  15 -12    0.29    1.35
  -1 -15  11   75.39    4.16
  -1 -15  11   80.32    4.06
  -1  15  11   75.87    4.16
   1 -15 -11   76.65    4.25
   1  15 -11   65.92    3.67
  -1 -15  10   21.26    2.51
  -1 -15  10   20.49    2.42
  -1  15  10   21.46    2.71
   1 -15 -10   20.49    2.42
   1  15 -10   19.04    2.32
  -1 -15   9  278.36    6.77
  -1 -15   9  275.27    6.77
  -1  15   9  288.51    7.06
   1 -15  -9  275.85    6.86
   1  15  -9  262.90    6.57
  -1 -15   8    8.80    1.64
  -1 -15   8    8.60    1.64
  -1  15   8   13.53    2.13
   1 -15  -8    9.38    1.74
   1  15  -8   10.25    1.84
  -1 -15   7  226.75    5.70
  -1 -15   7  214.09    5.80
  -1  15   7  224.62    5.90
   1 -15  -7  215.54    5.22
   1 -15  -7  218.44    5.80
   1  15  -7  194.37    5.41
  -1 -15   6   -0.58    0.87
  -1  15   6   -0.48    0.97
  -1  15   6   -0.68    0.58
   1 -15  -6   -0.58    0.68
   1 -15  -6   -0.10    0.97
   1  15  -6   -0.39    0.97
   1  15  -6    0.39    0.87
  -1 -15   5  195.53    5.41
  -1  15   5  206.26    5.32
  -1  15   5  175.81    4.06
   1 -15  -5  200.36    4.54
   1 -15  -5  199.30    5.12
   1  15  -5  180.45    5.03
   1  15  -5  193.60    4.93
  -1 -15   4   74.62    3.48
  -1  15   4   69.69    3.19
  -1  15   4   67.85    2.61
   1 -15  -4   72.49    2.90
   1 -15  -4   69.20    3.00
   1  15  -4   66.30    3.09
   1  15  -4   72.39    3.00
  -1 -15   3   93.17    3.67
  -1  15   3   96.27    3.58
  -1  15   3   88.34    2.90
   1 -15  -3   94.62    3.38
   1 -15  -3   89.50    3.29
   1  15  -3   88.15    3.48
   1  15  -3   96.65    3.29
  -1 -15   2   11.99    1.64
  -1  15   2   10.54    1.55
  -1  15   2   11.02    1.35
   1 -15  -2   13.24    1.64
   1 -15  -2   12.08    1.55
   1  15  -2   10.63    1.64
   1  15  -2   13.43    1.55
  -1 -15   1  821.18   10.15
  -1 -15   1  761.93    7.25
  -1  15   1  829.88    9.67
  -1  15   1  800.20    8.60
   1 -15  -1  832.87    9.76
   1 -15  -1  759.70    8.22
   1  15  -1  775.07    9.57
   1  15  -1  829.20    8.60
  -1 -15   0    2.13    1.06
  -1 -15   0    2.51    0.77
  -1  15   0    1.74    0.97
  -1  15   0    2.13    0.87
   1 -15   0    2.22    1.06
   1 -15   0    2.32    0.77
   1  15   0    1.93    0.97
   1  15   0    2.90    0.87
  -1 -15  -1  767.24    9.47
  -1 -15  -1  754.77    8.12
  -1  15  -1  772.17    9.28
  -1  15  -1  771.40    8.80
   1 -15   1  787.64    9.86
   1 -15   1  697.85    6.96
   1  15   1  767.73    9.67
   1  15   1  768.21    7.73
  -1 -15  -2   21.17    1.93
  -1 -15  -2   19.72    1.74
  -1  15  -2   18.94    1.93
  -1  15  -2   19.14    1.74
   1 -15   2   19.23    2.03
   1  15   2   18.36    1.93
   1  15   2   17.11    1.45
  -1 -15  -3  146.33    4.16
  -1 -15  -3  138.41    3.96
  -1  15  -3  134.83    4.06
  -1  15  -3  138.12    4.06
   1 -15   3  147.88    4.64
   1  15   3  138.31    4.35
   1  15   3  134.06    3.19
  -1 -15  -4   11.70    1.55
  -1 -15  -4    9.86    1.55
  -1  15  -4    9.18    1.55
  -1  15  -4   12.76    1.74
   1 -15   4   11.60    1.84
   1  15   4    8.12    1.45
  -1 -15  -5   17.01    1.74
  -1 -15  -5   13.63    1.74
  -1  15  -5   17.11    1.93
  -1  15  -5   16.91    1.93
   1 -15   5   14.50    2.03
   1  15   5   15.46    2.03
  -1 -15  -6    3.29    0.97
  -1 -15  -6    3.19    1.26
  -1  15  -6    2.71    1.26
  -1  15  -6    2.51    1.16
   1 -15   6    3.00    1.16
   1  15   6    3.38    1.26
  -1 -15  -7  825.24    9.28
  -1 -15  -7  840.41   11.12
  -1  15  -7  751.01    9.96
  -1  15  -7  855.10   11.21
   1 -15   7  831.90   11.31
   1  15   7  846.02   11.41
  -1 -15  -8    3.58    1.35
  -1  15  -8    4.54    1.45
  -1  15  -8    5.61    1.55
   1 -15   8    3.00    1.26
   1  15   8    3.48    1.35
  -1 -15  -9  205.68    6.09
  -1  15  -9  191.86    5.51
  -1  15  -9  200.46    5.90
   1 -15   9  216.12    6.19
   1 -15   9  202.97    5.99
   1  15   9  211.67    6.19
  -1 -15 -10    0.68    1.26
  -1  15 -10    0.19    1.16
   1 -15  10    0.10    1.06
   1 -15  10    0.58    1.06
   1  15  10    0.10    1.26
  -1 -15 -11  177.75    6.09
  -1  15 -11  151.75    5.32
   1 -15  11  179.58    5.99
   1 -15  11  182.87    5.90
   1  15  11  177.75    6.09
  -1 -15 -12    0.97    1.35
  -1  15 -12    0.19    1.35
   1 -15  12    1.74    1.55
   1 -15  12    1.06    1.35
   1  15  12    1.55    1.45
  -1 -15 -13    2.51    1.55
  -1  15 -13    2.13    1.55
   1 -15  13    5.51    1.84
   1 -15  13    3.96    1.64
   1  15  13    3.29    1.74
  -1 -15 -14    1.26    1.64
  -1  15 -14   -0.39    1.45
   1 -15  14    3.67    1.84
   1 -15  14    1.45    1.45
   1  15  14    4.35    1.93
  -1 -15 -15  102.07    5.41
  -1  15 -15   97.91    5.03
   1 -15  15   97.14    5.22
   1 -15  15  101.10    4.93
   1  15  15  105.55    5.51
  -1 -15 -16    0.58    1.74
  -1  15 -16    1.55    1.64
   1 -15  16    1.74    1.64
   1 -15  16    0.87    1.45
   1  15  16    2.80    1.93
  -1 -15 -17   81.48    5.03
  -1  15 -17   69.11    4.64
   1 -15  17   83.41    5.12
   1  15  17   77.32    5.03
  -1  15 -18   -0.77    1.45
   1  17 -17   56.45    4.54
  -1 -17  16    4.16    2.13
  -1 -17  16    5.22    2.13
  -1  17  16    4.35    2.13
   1 -17 -16    2.80    1.93
   1  17 -16    4.93    2.03
  -1 -17  15   88.83    5.22
  -1 -17  15   78.77    4.54
  -1  17  15   89.70    5.12
   1 -17 -15   84.28    5.22
   1  17 -15   72.59    4.74
  -1 -17  14   42.53    3.87
  -1 -17  14   39.05    3.58
  -1  17  14   43.69    3.96
   1 -17 -14   39.53    3.87
   1  17 -14   29.09    3.48
  -1 -17  13  146.43    6.09
  -1 -17  13  134.93    5.70
  -1  17  13  141.79    5.90
   1 -17 -13  129.52    5.70
   1  17 -13  128.07    5.61
  -1 -17  12    1.84    1.55
  -1 -17  12    0.29    1.26
  -1  17  12   -0.48    1.16
   1 -17 -12   -1.35    1.45
   1  17 -12   -0.29    1.35
  -1 -17  11  107.96    5.03
  -1 -17  11  108.16    4.93
  -1  17  11  109.32    4.93
   1 -17 -11  107.87    5.12
   1  17 -11  103.23    4.74
  -1 -17  10   -1.35    1.06
  -1 -17  10   -1.06    1.06
  -1  17  10    0.39    1.45
   1 -17 -10    0.29    1.35
   1  17 -10   -0.58    1.26
  -1 -17   9  211.48    6.19
  -1 -17   9  206.55    6.38
  -1  17   9  223.27    6.48
   1 -17  -9  198.62    6.28
   1  17  -9  191.09    5.99
   1  17  -9  208.58    6.28
  -1 -17   8    1.35    1.26
  -1  17   8    2.03    1.35
   1 -17  -8    0.77    1.35
   1  17  -8    0.39    1.26
   1  17  -8    0.19    1.16
  -1 -17   7  141.89    5.22
  -1  17   7  149.43    5.22
   1 -17  -7  141.31    5.03
   1  17  -7  137.35    4.93
   1  17  -7  144.40    4.93
  -1 -17   6   36.92    2.90
  -1  17   6   44.17    3.09
   1 -17  -6   37.89    2.42
   1 -17  -6   37.60    2.80
   1  17  -6   36.73    2.90
   1  17  -6   39.82    2.80
  -1 -17   5  245.02    6.38
  -1  17   5  276.63    6.57
   1 -17  -5  268.22    5.80
   1 -17  -5  251.49    5.99
   1  17  -5  250.24    6.19
   1  17  -5  264.74    5.99
  -1 -17   4    4.06    1.45
  -1  17   4    3.09    1.35
   1 -17  -4    5.41    1.35
   1 -17  -4    3.29    1.16
   1  17  -4    3.87    1.45
   1  17  -4    3.38    1.16
  -1 -17   3   53.84    3.29
  -1  17   3   51.81    3.09
  -1  17   3   51.81    2.61
   1 -17  -3   56.54    3.00
   1 -17  -3   57.22    2.90
   1  17  -3   53.45    3.19
   1  17  -3   53.06    2.80
  -1 -17   2  212.83    5.70
  -1  17   2  216.12    5.61
  -1  17   2  205.58    4.74
   1 -17  -2  210.51    5.41
   1 -17  -2  196.50    4.83
   1  17  -2  191.57    5.32
   1  17  -2  212.93    4.93
  -1 -17   1  641.59    9.67
  -1  17   1  631.44    9.18
  -1  17   1  614.72    8.12
   1 -17  -1  630.77    9.28
   1 -17  -1  575.58    7.64
   1  17  -1  618.11    9.28
   1  17  -1  613.95    7.93
  -1 -17   0    4.06    1.26
  -1 -17   0    3.77    1.16
  -1  17   0    2.80    1.26
  -1  17   0    2.71    1.06
   1 -17   0    2.22    1.26
   1 -17   0    3.77    1.16
   1  17   0    1.74    1.26
   1  17   0    4.06    1.06
  -1 -17  -1  486.08    8.22
  -1 -17  -1  471.09    6.86
  -1  17  -1  480.95    7.93
  -1  17  -1  490.42    7.54
   1 -17   1  489.75    8.41
   1  17   1  490.23    8.41
   1  17   1  510.63   10.25
  -1 -17  -2  141.89    4.54
  -1 -17  -2  135.99    4.06
  -1  17  -2  138.70    4.45
  -1  17  -2  145.17    4.35
   1 -17   2  146.43    4.83
   1  17   2  143.53    4.74
  -1 -17  -3   30.35    2.42
  -1 -17  -3   28.13    2.22
  -1  17  -3   29.19    2.42
  -1  17  -3   32.96    2.51
   1 -17   3   33.64    2.80
   1  17   3   29.09    2.51
  -1 -17  -4    2.71    1.16
  -1 -17  -4    3.19    1.26
  -1  17  -4    2.90    1.16
  -1  17  -4    2.90    1.26
   1 -17   4    4.45    1.35
   1  17   4    3.58    1.45
  -1 -17  -5    9.18    1.55
  -1 -17  -5    8.51    1.64
  -1  17  -5    9.18    1.64
  -1  17  -5    7.64    1.64
   1 -17   5    7.93    1.74
   1  17   5    8.70    1.74
  -1 -17  -6    0.77    0.97
  -1 -17  -6    1.93    1.16
  -1  17  -6   -0.19    1.06
  -1  17  -6   -0.29    1.06
   1 -17   6    0.19    1.16
   1  17   6    0.77    1.26
  -1 -17  -7  634.05   10.34
  -1 -17  -7  630.19   10.15
  -1  17  -7  597.61    9.47
  -1  17  -7  656.28   10.34
   1 -17   7  642.27   10.63
   1  17   7  670.40   10.83
  -1 -17  -8    7.83    1.93
  -1  17  -8    6.67    1.74
  -1  17  -8    6.28    1.74
   1 -17   8    7.44    1.93
   1  17   8    8.70    1.93
  -1 -17  -9  384.10    8.51
  -1  17  -9  375.99    8.02
  -1  17  -9  421.61    8.89
   1 -17   9  382.27    8.51
   1  17   9  396.96    8.70
  -1 -17 -10    9.18    2.03
  -1  17 -10    7.35    1.84
  -1  17 -10    8.51    1.93
   1 -17  10    9.09    1.93
   1  17  10    8.99    2.13
  -1 -17 -11   65.44    4.25
  -1  17 -11   61.09    3.87
  -1  17 -11   74.23    4.35
   1 -17  11   68.82    4.16
   1  17  11   66.79    4.25
  -1 -17 -12    0.97    1.55
  -1  17 -12    3.48    1.64
  -1  17 -12    1.84    1.64
   1 -17  12    1.84    1.55
   1 -17  12    2.22    1.55
   1  17  12    3.09    1.74
  -1 -17 -13    2.42    1.64
  -1  17 -13    2.13    1.64
  -1  17 -13    1.45    1.45
   1 -17  13    6.38    1.93
   1 -17  13    2.22    1.55
   1  17  13    5.51    2.03
  -1 -17 -14   -0.77    1.45
  -1  17 -14    1.74    1.64
   1 -17  14    0.87    1.55
   1 -17  14    0.87    1.35
   1  17  14   -1.16    1.35
  -1 -17 -15   94.24    5.51
  -1  17 -15   78.97    4.74
   1 -17  15   94.53    5.51
   1 -17  15   89.31    4.93
   1  17  15   93.37    5.32
  -1 -17 -16    2.51    1.93
  -1  17 -16    0.10    1.74
   1 -17  16    2.22    1.74
   1 -17  16   -1.84    1.26
   1  17  16    0.58    1.84
  -1  17 -17   28.42    5.51
  -1 -19  16    6.67    2.03
   1  19 -16    7.06    2.32
  -1 -19  15   39.53    4.16
  -1 -19  15   43.20    3.87
  -1  19  15   49.97    4.45
   1 -19 -15   43.40    4.25
   1  19 -15   36.63    3.96
  -1 -19  14   21.17    3.09
  -1 -19  14   21.55    3.09
  -1  19  14   20.39    3.09
   1 -19 -14   18.46    2.90
   1  19 -14   18.07    3.00
  -1 -19  13   68.24    4.64
  -1 -19  13   70.07    4.54
  -1  19  13   69.78    4.74
   1 -19 -13   66.69    4.64
   1  19 -13   68.43    4.54
   1  19 -13   78.48    4.83
  -1 -19  12    4.54    1.93
  -1 -19  12    1.45    1.55
  -1  19  12    4.25    1.84
   1 -19 -12    3.19    1.84
   1  19 -12    1.26    1.74
   1  19 -12    2.71    1.64
  -1 -19  11   55.00    4.06
  -1  19  11   60.60    4.16
   1 -19 -11   54.61    3.87
   1  19 -11   55.19    4.06
   1  19 -11   56.35    3.77
  -1 -19  10    3.96    1.64
  -1  19  10    1.74    1.64
   1 -19 -10    2.90    1.55
   1  19 -10    4.25    1.84
   1  19 -10    3.67    1.64
  -1 -19   9  103.81    5.03
  -1  19   9  110.38    4.93
   1 -19  -9  102.65    4.74
   1  19  -9  104.29    4.83
   1  19  -9  102.65    4.74
  -1 -19   8   13.92    2.42
  -1  19   8   12.47    2.32
   1 -19  -8   12.57    2.22
   1  19  -8   11.21    2.13
   1  19  -8   12.18    2.03
  -1 -19   7   91.34    4.64
  -1  19   7   89.31    4.45
   1 -19  -7   83.61    4.16
   1  19  -7   77.52    4.16
   1  19  -7   83.61    4.06
  -1 -19   6   36.92    3.19
  -1  19   6   35.96    3.09
   1 -19  -6   29.96    2.71
   1  19  -6   32.19    2.90
   1  19  -6   37.60    2.90
  -1 -19   5  158.13    5.61
  -1  19   5  167.21    5.51
   1 -19  -5  160.45    4.83
   1 -19  -5  146.33    4.93
   1  19  -5  152.52    5.32
   1  19  -5  158.51    5.03
  -1 -19   4   22.52    2.51
  -1  19   4   19.33    2.42
   1 -19  -4   20.10    2.22
   1 -19  -4   19.62    2.13
   1  19  -4   18.94    2.42
   1  19  -4   20.78    2.22
  -1 -19   3  187.70    5.90
  -1  19   3  192.05    5.70
   1 -19  -3  183.74    5.32
   1 -19  -3  178.42    5.03
   1  19  -3  188.77    5.70
   1  19  -3  187.61    5.12
  -1 -19   2   -0.48    1.16
  -1  19   2   -0.29    1.06
   1 -19  -2    0.68    1.06
   1 -19  -2    0.97    0.97
   1  19  -2    1.26    1.26
   1  19  -2    0.58    0.97
  -1 -19   1  124.68    4.74
  -1  19   1  133.67    4.64
  -1  19   1  121.49    4.06
   1 -19  -1  128.07    4.64
   1  19  -1  129.52    4.74
  -1 -19   0    0.48    1.16
  -1  19   0    1.06    1.06
  -1  19   0    1.35    0.97
   1 -19   0    0.68    1.16
   1  19   0   -0.58    0.97
  -1 -19  -1   64.47    3.48
  -1  19  -1   66.01    3.48
  -1  19  -1   61.96    3.19
   1 -19   1   65.15    3.58
   1  19   1   61.38    3.48
  -1 -19  -2    0.48    0.97
  -1 -19  -2    1.64    0.97
  -1  19  -2    0.48    1.06
  -1  19  -2    0.58    0.97
   1 -19   2    0.19    1.16
   1  19   2    1.16    1.16
  -1 -19  -3  237.09    6.09
  -1 -19  -3  219.31    5.51
  -1  19  -3  231.78    6.09
  -1  19  -3  238.25    5.90
   1 -19   3  244.63    6.67
   1  19   3  242.60    6.57
  -1 -19  -4    4.45    1.45
  -1 -19  -4    4.25    1.26
  -1  19  -4    4.64    1.45
  -1  19  -4    5.03    1.45
   1 -19   4    5.61    1.55
   1  19   4    5.61    1.64
  -1 -19  -5   54.42    3.09
  -1 -19  -5   49.68    3.09
  -1  19  -5   52.77    3.29
  -1  19  -5   52.19    3.29
   1 -19   5   54.03    3.58
   1  19   5   57.03    3.48
  -1 -19  -6    9.57    1.64
  -1 -19  -6    8.99    1.84
  -1  19  -6    9.28    1.84
  -1  19  -6   10.63    1.93
   1 -19   6    8.41    1.93
   1  19   6   11.79    2.22
  -1 -19  -7  191.47    5.99
  -1  19  -7  189.15    5.80
  -1  19  -7  208.10    6.28
   1 -19   7  190.99    6.38
   1  19   7  207.42    6.57
  -1 -19  -8    8.41    1.93
  -1  19  -8    7.83    1.74
  -1  19  -8    8.12    1.84
   1 -19   8    9.18    2.13
   1  19   8    7.54    2.03
  -1 -19  -9   69.20    4.16
  -1  19  -9   60.02    3.77
  -1  19  -9   72.68    4.25
   1 -19   9   70.94    4.35
   1  19   9   66.40    4.25
  -1 -19 -10    0.39    1.26
  -1  19 -10    0.48    1.35
  -1  19 -10    1.16    1.35
   1 -19  10    1.06    1.35
   1  19  10    0.68    1.35
  -1 -19 -11   40.69    3.67
  -1  19 -11   38.08    3.38
  -1  19 -11   35.86    3.29
   1 -19  11   42.53    3.77
   1  19  11   45.52    3.87
  -1 -19 -12    0.29    1.55
  -1  19 -12    0.97    1.55
  -1  19 -12    0.97    1.35
   1 -19  12    0.77    1.55
   1  19  12    1.16    1.64
  -1 -19 -13   13.92    2.80
  -1  19 -13   13.05    2.51
  -1  19 -13   12.18    2.51
   1 -19  13    8.12    2.03
   1  19  13   11.21    2.42
  -1 -19 -14    0.97    1.55
  -1  19 -14   -0.77    1.55
  -1  19 -14    0.97    1.64
   1 -19  14    1.35    1.55
   1  19  14    0.48    1.64
  -1 -19 -15   53.84    4.74
  -1  19 -15   56.16    4.54
   1 -19  15   49.00    4.16
   1  19  15   46.97    4.45
   1 -19  16   -1.06    1.45
  -1 -21  15   27.64    5.12
   1  21 -15   19.62    3.29
  -1 -21  14    0.77    1.64
  -1  21  14    2.61    2.22
   1 -21 -14    2.61    2.80
   1  21 -14   -0.39    1.84
   1  21 -14    1.93    1.74
  -1 -21  13   14.50    2.80
  -1  21  13   12.57    2.71
   1 -21 -13   14.88    2.90
   1  21 -13   10.44    2.42
   1  21 -13   13.43    2.61
  -1 -21  12    4.64    1.93
  -1  21  12    7.54    2.22
   1 -21 -12    6.19    2.03
   1  21 -12    4.54    2.03
   1  21 -12    7.35    2.13
  -1 -21  11   20.68    3.09
  -1  21  11   20.88    3.09
   1 -21 -11   19.91    3.09
   1  21 -11   21.26    3.00
   1  21 -11   21.26    3.00
  -1 -21  10    2.22    1.74
  -1  21  10    2.42    1.64
   1 -21 -10    4.54    1.84
   1  21 -10    1.16    1.64
   1  21 -10    3.29    1.55
  -1 -21   9  155.23    6.38
  -1  21   9  151.94    6.09
   1 -21  -9  145.66    5.90
   1  21  -9  142.95    5.80
   1  21  -9  148.07    5.80
  -1 -21   8    4.93    1.93
  -1  21   8    6.09    1.93
   1 -21  -8    3.87    1.74
   1  21  -8    4.16    1.84
   1  21  -8    5.80    1.74
  -1 -21   7  133.58    5.70
  -1  21   7  144.60    5.80
   1 -21  -7  120.43    5.03
   1  21  -7  128.36    5.32
   1  21  -7  127.20    5.12
  -1 -21   6    7.73    2.03
  -1  21   6   10.54    2.22
   1 -21  -6    8.70    1.93
   1  21  -6    9.38    1.93
   1  21  -6    8.12    1.84
  -1 -21   5   56.83    3.87
  -1  21   5   63.99    3.96
   1 -21  -5   62.15    3.48
   1 -21  -5   50.94    3.29
   1  21  -5   57.80    3.67
   1  21  -5   56.74    3.38
  -1 -21   4   -0.39    1.35
  -1  21   4   -0.29    1.26
   1 -21  -4   -0.39    1.06
   1 -21  -4    0.68    1.06
   1  21  -4   -0.48    1.16
  -1 -21   3   14.69    2.42
  -1  21   3   14.79    2.32
   1 -21  -3   14.11    2.13
   1  21  -3   14.98    2.32
  -1 -21   2    6.19    1.84
  -1  21   2    4.93    1.64
   1 -21  -2    5.70    1.64
   1  21  -2    6.19    1.74
  -1 -21   1  354.05    8.31
  -1  21   1  355.59    7.93
   1 -21  -1  361.78    8.12
   1  21  -1  347.38    8.02
  -1 -21   0    5.70    1.74
  -1  21   0    3.58    1.55
   1 -21   0    4.54    1.64
   1  21   0    7.83    1.93
  -1 -21  -1  133.67    5.12
  -1  21  -1  136.28    5.03
   1 -21   1  138.31    5.41
   1  21   1  143.34    5.41
  -1 -21  -2    2.03    1.35
  -1  21  -2    1.84    1.26
  -1  21  -2    1.55    1.16
   1 -21   2    1.93    1.45
   1  21   2    0.68    1.35
  -1 -21  -3   63.21    3.77
  -1  21  -3   59.06    3.58
  -1  21  -3   62.25    3.48
   1 -21   3   60.89    3.96
   1  21   3   63.50    3.77
  -1 -21  -4    7.35    1.74
  -1 -21  -4    5.12    1.55
  -1  21  -4    6.96    1.74
  -1  21  -4    6.67    1.64
   1 -21   4    5.32    1.84
   1  21   4    4.16    1.64
  -1 -21  -5    6.28    1.64
  -1 -21  -5    4.74    1.55
  -1  21  -5    8.31    1.84
  -1  21  -5    7.44    1.74
   1 -21   5    6.96    2.03
   1  21   5    5.41    1.84
  -1 -21  -6    1.64    1.35
  -1  21  -6    1.93    1.45
  -1  21  -6    5.12    1.64
   1 -21   6    1.35    1.64
   1  21   6    3.19    1.55
  -1 -21  -7  169.82    5.99
  -1  21  -7  171.85    5.90
  -1  21  -7  186.35    6.19
   1 -21   7  178.91    6.48
   1  21   7  193.21    6.67
  -1 -21  -8    0.87    1.45
  -1  21  -8    2.13    1.45
  -1  21  -8    1.64    1.45
   1 -21   8   -0.29    1.55
   1  21   8    1.35    1.74
  -1 -21  -9   33.06    3.38
  -1  21  -9   40.69    3.38
  -1  21  -9   38.47    3.48
   1 -21   9   36.92    3.48
   1  21   9   44.46    3.87
  -1 -21 -10    0.48    1.55
  -1  21 -10    0.77    1.45
  -1  21 -10    1.64    1.45
   1 -21  10    1.64    1.64
   1  21  10    0.87    1.45
  -1 -21 -11  102.94    5.41
  -1  21 -11   90.76    4.83
  -1  21 -11   98.49    5.32
   1 -21  11  101.00    5.41
   1  21  11   99.36    5.32
  -1 -21 -12    0.48    1.64
  -1  21 -12    0.39    1.55
   1 -21  12    2.32    1.74
   1  21  12    0.19    1.55
  -1 -21 -13   58.09    4.64
  -1  21 -13   57.80    4.45
   1 -21  13   52.77    4.35
   1  21  13   59.15    4.64
  -1  21 -14    0.87    1.93
   1 -21  14   -0.39    1.45
   1  23 -13   14.69    2.90
   1  23 -13   16.33    3.19
  -1 -23  12   -1.06    1.55
  -1  23  12    0.97    1.74
   1 -23 -12   -1.55    1.55
   1  23 -12    1.55    1.84
   1  23 -12   -0.68    1.55
  -1 -23  11   16.04    3.00
  -1  23  11   11.79    2.71
   1 -23 -11   12.66    2.61
   1  23 -11   17.20    2.90
   1  23 -11   14.98    2.71
  -1 -23  10    5.80    2.13
  -1  23  10    4.74    1.93
   1 -23 -10    3.77    1.84
   1  23 -10    2.71    1.84
   1  23 -10    3.29    1.74
  -1 -23   9   87.38    5.32
  -1  23   9  100.04    5.41
   1 -23  -9   90.08    5.03
   1  23  -9   79.93    4.74
   1  23  -9   93.17    4.93
  -1 -23   8   -0.10    1.55
  -1  23   8   -0.39    1.45
   1 -23  -8    0.00    1.35
   1  23  -8    0.77    1.55
   1  23  -8    0.00    1.64
  -1 -23   7   76.94    4.83
  -1  23   7   81.19    4.64
   1 -23  -7   71.91    4.25
   1  23  -7   71.04    4.35
  -1 -23   6   18.56    2.90
  -1  23   6   19.91    2.90
   1 -23  -6   17.98    3.29
   1  23  -6   14.21    2.42
  -1 -23   5   62.63    4.35
  -1  23   5   58.48    4.06
   1  23  -5   55.67    3.96
  -1 -23   4   -0.48    1.35
  -1  23   4    0.77    1.55
   1 -23  -4   -0.48    1.16
   1  23  -4   -0.10    1.35
  -1 -23   3   29.58    3.38
  -1  23   3   27.55    3.09
   1 -23  -3   25.13    2.90
   1  23  -3   27.16    3.09
  -1 -23   2    1.55    1.55
  -1  23   2    2.32    1.64
   1 -23  -2    1.35    1.35
   1  23  -2    2.03    1.55
  -1 -23   1  207.42    6.86
  -1  23   1  206.16    6.57
   1 -23  -1  198.53    6.48
   1  23  -1  197.56    6.57
  -1 -23   0    1.74    1.45
  -1  23   0   -0.19    1.26
   1 -23   0    0.19    1.26
   1  23   0    0.19    1.35
  -1 -23  -1  107.19    5.03
  -1  23  -1  118.11    5.03
   1 -23   1  113.09    5.12
   1  23   1  100.23    4.93
  -1 -23  -2    1.84    1.45
  -1  23  -2    2.61    1.45
   1 -23   2    2.03    1.64
   1  23   2    3.19    1.64
  -1 -23  -3   92.02    4.64
  -1  23  -3   97.14    4.64
   1 -23   3   96.94    5.03
   1  23   3   94.14    4.93
  -1 -23  -4   -0.87    1.16
  -1  23  -4    2.13    1.45
   1 -23   4   -1.64    1.26
   1  23   4    0.39    1.55
  -1  23  -5   60.80    3.96
  -1  23  -5   58.86    3.87
   1 -23   5   60.51    4.16
   1  23   5   61.67    4.25
  -1 -23  -6    3.29    2.61
  -1  23  -6    5.22    1.74
  -1  23  -6    2.22    1.55
   1 -23   6    2.71    1.64
   1  23   6    1.84    1.74
  -1 -23  -7   52.48    3.87
  -1  23  -7   49.10    3.67
  -1  23  -7   55.96    3.96
   1 -23   7   52.97    4.06
   1  23   7   62.15    4.45
  -1 -23  -8   -0.68    1.45
  -1  23  -8    0.29    1.45
  -1  23  -8    2.03    1.55
   1 -23   8    2.03    1.74
   1  23   8   -0.68    1.55
  -1 -23  -9   26.00    3.19
  -1  23  -9   30.25    3.48
   1 -23   9   29.58    3.67
   1  23   9   26.39    3.38
  -1 -23 -10   -1.35    1.16
  -1  23 -10    0.77    1.55
   1 -23  10    0.10    1.55
   1  23  10   -0.77    1.55
  -1 -23 -11   37.70    3.87
  -1  23 -11   35.18    3.87
   1 -23  11   43.30    4.16
   1  23  11   40.01    4.06
  -1 -23 -12   -2.03    1.45
  -1  23 -12    0.58    1.55
   1  25 -11    7.64    2.51
  -1  25  10    4.16    3.00
   1 -25 -10    3.00    1.93
   1  25 -10    3.19    1.93
  -1  25   9   53.26    4.45
   1 -25  -9   47.17    4.06
   1  25  -9   50.36    4.16
  -1 -25   8    5.32    2.13
  -1  25   8    7.54    2.32
   1  25  -8    4.64    1.93
  -1 -25   7   56.35    4.54
  -1  25   7   49.78    4.25
   1  25  -7   54.22    4.35
  -1 -25   6    3.87    1.93
  -1  25   6    1.35    1.74
   1  25  -6    3.00    1.74
  -1 -25   5   10.73    2.42
  -1  25   5   12.66    2.51
   1  25  -5   11.21    2.42
  -1 -25   4    0.19    1.45
  -1  25   4   -0.58    1.45
   1  25  -4    0.58    1.35
  -1 -25   3   11.02    2.51
  -1  25   3   10.83    2.32
   1 -25  -3    8.99    2.03
   1  25  -3   13.92    2.51
  -1 -25   2    0.87    1.55
  -1  25   2    1.06    1.45
   1 -25  -2    0.29    1.35
   1  25  -2    1.16    1.35
  -1 -25   1   36.54    3.67
  -1  25   1   37.70    3.38
   1 -25  -1   34.02    3.38
   1  25  -1   36.34    3.48
  -1 -25   0   -0.87    1.35
  -1  25   0    0.48    1.35
   1 -25   0   -1.16    1.26
   1  25   0    0.48    1.35
  -1 -25  -1   30.45    3.38
  -1  25  -1   33.35    3.29
   1 -25   1   31.12    3.38
   1  25   1   32.48    3.38
  -1 -25  -2    1.74    1.55
  -1  25  -2    1.84    1.45
   1 -25   2    1.06    1.45
   1  25   2   -1.55    1.26
  -1 -25  -3   10.25    2.22
  -1  25  -3   11.12    2.13
   1 -25   3    8.60    2.13
   1  25   3   10.54    2.32
  -1 -25  -4    0.29    1.26
  -1  25  -4    0.77    1.45
   1 -25   4    1.16    1.64
   1  25   4   -0.19    1.35
  -1  25  -5    1.45    1.55
   1 -25   5   -0.68    1.35
   1  25   5   -1.74    1.26
   1 -25   6   -2.90    1.35
   1  25   6    0.68    1.55
   1 -25   7   47.07    4.25
   1  25   7   48.91    4.06
   1 -25   8   -2.32    1.55
   1  25   8    1.26    1.74
  -1 -25  -9    5.32    2.03
  -1  25  -9    7.73    2.22
   1  25   9    6.67    2.32
  -1 -25 -10   -0.10    1.55
  -1  25 -10   -0.48    1.55
   1  27  -7   14.79    2.80
  -1  27   6    5.22    2.32
   1  27  -6    5.51    2.03
  -1  27   5   30.83    3.67
   1  27  -5   34.12    3.67
  -1 -27   4    2.22    2.13
  -1  27   4    2.03    1.84
   1  27  -4    2.61    1.74
  -1 -27   3    5.41    1.93
  -1  27   3    7.35    2.32
   1  27  -3    6.67    2.13
  -1 -27   2    8.60    2.32
  -1  27   2    8.41    2.32
   1 -27  -2    7.44    2.13
   1  27  -2    6.77    2.03
  -1 -27   1   72.68    4.93
  -1  27   1   72.10    4.74
   1 -27  -1   70.56    4.74
   1  27  -1   74.33    4.83
  -1 -27   0    2.51    1.74
  -1  27   0    1.35    1.64
   1 -27   0    1.16    1.74
   1  27   0    2.71    1.84
  -1 -27  -1   57.22    4.45
  -1  27  -1   56.54    4.64
   1 -27   1   59.06    4.54
   1  27   1   63.21    4.64
  -1 -27  -2    1.26    1.74
   1 -27   2    1.06    1.74
   1  27   2    1.16    1.74
  -1 -27  -3   20.78    3.09
   1 -27   3   16.24    3.00
   1  27   3   21.65    3.29
   1 -27   4    1.64    2.03
   1  27   4   -0.97    1.45
   1  27   5    7.25    2.32
  -2   0  22   38.57    3.96
  -2   0  21   31.80    3.67
   2   0 -21   30.64    3.67
  -2   0  20  268.99    8.12
   2   0 -20  244.73    8.22
  -2   0  19   -0.10    1.35
   2   0 -19   -0.68    1.35
  -2   0  18    7.93    1.93
   2   0 -18   14.30    2.51
  -2   0  17    5.51    1.64
   2   0 -17    3.87    1.64
  -2   0  16  369.70    8.12
   2   0 -16  364.77    8.41
  -2   0  15  168.95    5.51
  -2   0  15  175.23    5.41
   2   0 -15  173.59    5.61
   2   0 -15  172.04    4.74
  -2   0  14   33.73    2.61
  -2   0  14   28.51    2.32
   2   0 -14   36.05    2.71
   2   0 -14   33.25    2.22
  -2   0  13  216.41    5.70
  -2   0  13  226.07    5.70
   2   0 -13  222.98    4.93
  -2   0  12 1146.42   12.18
  -2   0  12 1152.12   11.89
   2   0 -12 1192.04   10.73
  -2   0  11    3.19    1.06
  -2   0  11    2.13    0.87
   2   0 -11    2.22    0.77
  -2   0  10    5.41    1.06
  -2   0  10    5.99    1.06
  -2   0  10    6.09    0.68
   2   0 -10    4.74    0.87
  -2   0   9  731.48    8.22
  -2   0   9  740.66    8.12
  -2   0   9  756.22    5.03
   2   0  -9  760.38    7.25
  -2   0   8  461.14    6.19
  -2   0   8  475.64    6.19
  -2   0   8  501.83    3.87
   2   0  -8  486.66    5.51
  -2   0   7  468.39    5.80
  -2   0   7  467.13    5.70
  -2   0   7  492.55    3.48
   2   0  -7  482.31    5.12
  -2   0   6 2536.79   18.94
  -2   0   6 2450.29   11.99
  -2   0   6 2573.71   14.98
   2   0  -6 2546.55   13.53
  -2   0   5 1981.03   12.66
  -2   0   5 2009.74   15.08
  -2   0   5 2073.82   12.47
   2   0  -5 1937.54   10.83
  -2   0   4 8460.74   48.33
  -2   0   4 8390.28   48.52
  -2   0   4 8451.95   72.88
   2   0  -4 8234.67   41.37
  -2   0   3  186.16    2.42
  -2   0   3  188.09    2.42
   2   0  -3  187.99    2.22
   2   0  -2    8.22    0.48
   2   0  -2    8.99    0.48
  -2   0   1  188.96    1.55
   2   0  -1  173.30    1.45
   2   0  -1  162.48    1.64
  -2   0   0  577.12    3.96
   2   0   0  586.31    3.09
   2   0   0  552.67    3.09
  -2   0  -1  578.28    2.90
   2   0   1  575.67    2.61
   2   0   1  555.38    3.38
   2   0   1  575.19    3.38
   2   0   2  723.36    3.87
   2   0   2  745.88    3.87
   2   0   2  721.43    4.25
   2   0   2  745.21    4.35
   2   0   3  957.46    5.32
   2   0   3 1010.72    5.32
   2   0   3  960.17    5.41
   2   0   3 1010.14    5.61
   2   0   4 7051.72   40.11
   2   0   4 7409.24   41.75
   2   0   4 7001.26   37.99
   2   0   4 7398.80   40.11
   2   0   5  358.30    4.25
   2   0   5  374.44    4.16
   2   0   5  369.32    3.87
   2   0   5  385.46    4.25
   2   0   6  746.56    6.67
   2   0   6  786.77    6.57
   2   0   6  794.69    5.99
   2   0   6  813.83    6.57
   2   0   7  306.10    4.74
   2   0   7  306.10    4.54
   2   0   7  309.20    4.06
   2   0   7  311.03    4.45
  -2   0  -8 3132.57   21.65
   2   0   8 3076.03   15.85
   2   0   8 3102.03   19.33
   2   0   8 2944.96   16.14
  -2   0  -9   12.86    1.26
   2   0   9   11.89    1.26
   2   0   9   12.57    1.26
   2   0   9   11.99    1.06
  -2   0 -10   54.51    2.32
   2   0  10   50.84    2.51
   2   0  10   48.42    2.22
   2   0  10   53.26    1.93
  -2   0 -11   15.46    1.55
   2   0  11   12.57    1.64
   2   0  11   13.92    1.55
   2   0  11   14.11    1.26
  -2   0 -12  861.48    9.57
   2   0  12  793.15   10.15
   2   0  12  823.79    9.86
   2   0  12  805.81    7.93
  -2   0 -13   26.29    2.03
   2   0  13   22.42    2.22
   2   0  13   22.04    2.03
  -2   0 -14  169.63    4.74
   2   0  14  160.06    5.22
   2   0  14  167.12    5.03
  -2   0 -15   -0.19    0.97
   2   0  15    0.19    1.26
   2   0  15    0.10    1.06
   2   0  16  362.36    8.41
   2   0  16  346.41    7.83
  -2   0 -17    3.48    1.64
   2   0  17    2.32    1.55
   2   0  17    2.32    1.35
  -2   0 -18   23.68    3.00
   2   0  18   23.20    2.71
  -2   0 -19   -0.68    1.64
   2   0  19    1.64    1.55
  -2   0 -20  148.46    6.48
   2   0  20  149.43    6.19
  -2   0 -21   -0.29    1.45
  -2  -2  22   12.76    2.71
  -2   2  22   14.98    2.80
  -2  -2  21    8.89    2.42
  -2   2  21    7.15    2.22
   2  -2 -21    7.64    2.42
   2   2 -21    8.12    2.61
  -2  -2  20  153.97    6.48
  -2   2  20  145.56    6.09
   2  -2 -20  136.67    6.38
   2   2 -20  137.25    6.19
  -2  -2  19    3.29    1.74
  -2   2  19   -0.48    1.16
   2  -2 -19    1.64    1.64
   2   2 -19    1.26    1.45
  -2  -2  18   18.65    2.71
  -2   2  18   20.78    2.80
  -2   2  18   22.23    2.80
   2  -2 -18   19.81    2.90
   2   2 -18   16.33    2.51
  -2  -2  17    3.29    1.64
  -2   2  17    2.22    1.45
  -2   2  17    4.35    1.55
   2  -2 -17    3.67    1.45
   2   2 -17    0.97    1.35
  -2  -2  16  231.97    6.67
  -2   2  16  218.05    6.67
  -2   2  16  224.72    6.28
   2  -2 -16  223.37    5.90
   2   2 -16  217.38    6.57
  -2  -2  15   63.21    3.58
  -2   2  15   57.51    3.48
  -2   2  15   60.31    3.38
   2  -2 -15   60.12    3.19
   2   2 -15   60.31    3.58
  -2  -2  14   44.36    3.00
  -2   2  14   40.40    2.80
  -2   2  14   43.78    2.71
   2  -2 -14   44.65    2.61
   2   2 -14   39.05    2.80
   2   2 -14   46.10    2.71
  -2  -2  13  107.67    4.16
  -2   2  13  101.49    4.06
  -2   2  13  107.67    3.96
   2  -2 -13  109.61    3.77
   2   2 -13  102.94    4.06
   2   2 -13  108.64    3.29
  -2  -2  12 1083.11   11.79
  -2   2  12 1059.24   11.79
  -2   2  12 1053.92   11.21
   2  -2 -12 1095.00   10.83
   2   2 -12 1031.40   11.60
   2   2 -12 1089.39    9.47
  -2  -2  11    7.93    1.35
  -2  -2  11    8.51    0.87
  -2   2  11    7.44    1.26
  -2   2  11    6.86    1.16
   2  -2 -11    7.93    1.26
   2   2 -11    7.93    1.35
   2   2 -11    8.12    1.06
  -2  -2  10   16.91    1.64
  -2  -2  10   16.24    1.06
  -2   2  10   16.53    1.64
  -2   2  10   15.85    1.45
   2  -2 -10   17.40    1.45
   2   2 -10   18.27    1.64
   2   2 -10   15.75    1.26
  -2  -2   9   26.48    1.84
  -2  -2   9   26.48    1.26
  -2   2   9   27.16    1.84
  -2   2   9   26.68    1.74
   2  -2  -9   29.09    1.74
   2   2  -9   26.58    1.74
   2   2  -9   27.93    1.45
  -2  -2   8 2040.76   12.95
  -2  -2   8 2119.25   14.01
  -2   2   8 1973.59   12.76
  -2   2   8 1983.35   12.28
   2  -2  -8 2070.63   12.18
   2   2  -8 1913.76   12.57
   2   2  -8 2044.63   10.15
  -2  -2   7   37.70    1.74
  -2  -2   7   37.99    1.26
   2  -2  -7   37.50    1.64
   2   2  -7   34.99    1.74
   2   2  -7   38.86    1.35
  -2  -2   6  407.59    5.03
  -2  -2   6  413.58    3.87
  -2   2   6  397.83    4.93
  -2   2   6  383.04    4.74
   2  -2  -6  405.37    4.83
   2   2  -6  381.21    4.93
   2   2  -6  401.02    3.77
  -2  -2   5  318.38    4.16
  -2  -2   5  318.19    3.19
  -2   2   5  321.38    4.06
  -2   2   5  316.54    3.96
   2  -2  -5  327.08    3.96
   2   2  -5  298.76    3.96
   2   2  -5  310.16    3.00
  -2  -2   4 7208.68   44.07
  -2  -2   4 7867.96   37.99
  -2   2   4 7778.46   45.43
  -2   2   4 6846.81   40.11
   2  -2  -4 7672.53   46.20
   2   2  -4 6788.82   41.17
   2   2  -4 7328.82   32.86
  -2  -2   3    2.90    0.48
  -2  -2   3    2.03    0.39
  -2   2   3    5.22    0.48
  -2   2   3    2.03    0.39
   2  -2  -3    1.74    0.39
   2   2  -3    2.13    0.48
   2   2  -3    2.42    0.29
  -2  -2   2  204.33    2.22
  -2   2   2  204.71    2.13
  -2   2   2  189.83    2.32
   2  -2  -2  192.54    2.32
   2   2  -2  175.04    2.22
   2   2  -2  177.65    1.64
  -2  -2   1   33.73    0.77
  -2  -2   1   35.47    0.87
  -2   2   1   36.25    0.68
  -2   2   1   34.02    0.97
   2  -2  -1   35.96    0.77
   2  -2  -1   31.51    0.87
   2   2  -1   30.54    0.87
   2   2  -1   33.64    0.77
  -2  -2   0 2244.22   17.11
  -2   2   0 2295.64   16.33
   2  -2   0 2319.61   16.43
   2  -2   0 1883.89   13.72
   2   2   0 2242.38   16.62
   2   2   0 2345.51   16.53
  -2  -2  -1   22.81    0.77
  -2   2  -1   21.26    0.58
   2  -2   1   20.88    0.68
   2   2   1   21.94    0.77
  -2  -2  -2  682.48    4.25
  -2   2  -2  625.16    3.48
   2  -2   2  701.52    4.64
   2  -2   2  687.79    4.64
   2  -2   2  676.19    3.77
   2   2   2  701.71    4.54
   2   2   2  704.22    4.83
   2   2   2  690.11    4.74
  -2  -2  -3  553.06    4.06
  -2   2  -3  505.41    3.77
   2  -2   3  479.89    3.67
   2  -2   3  559.34    4.64
   2  -2   3  549.77    4.54
   2  -2   3  571.13    3.77
   2   2   3  555.76    4.54
   2   2   3  554.60    3.38
   2   2   3  566.88    4.74
  -2  -2  -4 2257.65   10.34
   2  -2   4 2082.81   17.20
   2  -2   4 2184.29   12.37
   2  -2   4 2259.01   18.07
   2  -2   4 2256.69    9.76
   2   2   4 2245.57   18.27
   2   2   4 2172.21   15.75
   2   2   4 2311.39   15.56
  -2  -2  -5    0.97    0.29
   2  -2   5    0.19    0.39
   2  -2   5    0.19    0.39
   2  -2   5    0.00    0.29
   2  -2   5    0.77    0.39
   2   2   5    0.97    0.48
   2   2   5    0.77    0.29
   2   2   5    0.19    0.39
  -2  -2  -6   92.02    2.03
   2  -2   6   83.12    2.22
   2  -2   6   85.44    2.42
   2  -2   6   89.12    2.22
   2  -2   6   93.75    2.13
   2   2   6   88.44    2.42
   2   2   6   88.25    2.13
   2   2   6   89.12    2.42
  -2  -2  -7    3.00    0.77
   2  -2   7    3.09    0.77
   2  -2   7    2.51    0.68
   2  -2   7    3.19    0.68
   2  -2   7    3.77    0.68
   2   2   7    3.48    0.77
   2   2   7    3.09    0.68
   2   2   7    3.58    0.58
   2   2   7    2.90    0.68
  -2  -2  -8  918.51    8.51
   2  -2   8  865.06    8.31
   2  -2   8  914.06    8.70
   2  -2   8  912.22    7.73
   2  -2   8  930.69    7.44
   2   2   8  899.66    8.80
   2   2   8  883.33    7.83
   2   2   8  858.58    6.67
  -2  -2  -9   17.59    1.45
  -2   2  -9   16.33    1.26
   2  -2   9   15.95    1.45
   2  -2   9   17.01    1.55
   2  -2   9   15.95    1.26
   2   2   9   15.75    1.45
   2   2   9   17.78    1.35
   2   2   9   15.85    1.06
  -2  -2 -10   65.15    2.61
  -2   2 -10   65.44    2.32
   2  -2  10   63.31    2.61
   2  -2  10   66.01    2.71
   2  -2  10   64.76    2.32
   2   2  10   66.69    2.80
   2   2  10   67.08    2.51
  -2  -2 -11    3.09    0.68
  -2  -2 -11    1.84    0.87
  -2   2 -11    1.84    0.77
   2  -2  11    1.16    0.87
   2  -2  11    2.13    0.87
   2  -2  11    2.61    0.77
   2   2  11    1.26    0.77
   2   2  11    1.45    0.77
  -2  -2 -12  579.44    8.31
  -2   2 -12  572.00    7.35
   2  -2  12  521.06    8.22
   2  -2  12  546.77    8.31
   2  -2  12  554.51    7.06
   2   2  12  563.79    8.80
   2   2  12  555.28    7.93
  -2  -2 -13    0.87    0.87
  -2   2 -13   -0.97    0.77
  -2   2 -13    1.26    0.87
   2  -2  13   -0.19    0.87
   2  -2  13    1.16    0.87
   2   2  13   -0.29    0.97
   2   2  13    0.00    0.77
  -2  -2 -14  190.31    5.22
  -2   2 -14  166.25    5.22
  -2   2 -14  182.29    5.03
   2  -2  14  182.19    5.41
   2   2  14  178.62    5.51
   2   2  14  171.27    4.93
  -2  -2 -15   13.53    2.03
  -2   2 -15    9.76    1.93
   2  -2  15    8.80    1.84
   2   2  15   13.53    2.22
   2   2  15   12.08    1.84
  -2  -2 -16  508.79    9.09
  -2   2 -16  466.45    9.38
   2  -2  16  486.27    9.38
   2   2  16  468.10    9.47
   2   2  16  498.06    9.09
  -2  -2 -17    1.26    1.16
  -2   2 -17    1.55    1.26
   2  -2  17    0.10    1.06
   2   2  17    1.55    1.35
   2   2  17    0.29    1.06
  -2   2 -18   53.35    3.87
   2  -2  18   50.36    3.67
   2   2  18   53.55    3.87
   2   2  18   51.90    3.48
  -2   2 -19    0.39    1.45
   2  -2  19   -1.93    1.35
   2   2  19    0.19    1.45
  -2  -2 -20  193.70    7.35
  -2   2 -20  179.10    7.06
   2  -2  20  200.07    7.25
   2   2  20  178.13    7.15
  -2  -2 -21    3.29    1.84
  -2   2 -21    0.48    1.55
   2  -2  21   -0.10    1.35
  -2  -4  21    3.19    1.84
  -2   4  21    0.87    1.84
   2  -4 -21    1.64    2.03
   2   4 -21    2.71    1.93
  -2  -4  20  197.27    7.35
  -2   4  20  198.14    7.44
  -2   4  20  196.69    6.86
   2   4 -20  183.84    7.25
  -2  -4  19    2.42    1.64
  -2   4  19    3.48    1.64
  -2   4  19    2.80    1.55
   2  -4 -19    3.67    1.55
   2   4 -19    4.25    1.93
  -2  -4  18   20.78    2.90
  -2   4  18   24.84    3.19
  -2   4  18   23.87    2.80
   2  -4 -18   23.10    2.71
   2   4 -18   19.23    2.71
  -2  -4  17    0.39    1.35
  -2   4  17   -0.48    1.35
  -2   4  17    1.55    1.26
   2  -4 -17    0.00    1.16
   2   4 -17    0.68    1.45
  -2  -4  16  596.94   10.63
  -2   4  16  585.15   10.73
  -2   4  16  570.55    9.76
   2  -4 -16  579.64    9.76
   2   4 -16  548.51   10.25
  -2  -4  15   65.63    3.67
  -2   4  15   62.15    3.58
  -2   4  15   64.28    3.48
   2  -4 -15   67.95    3.48
   2   4 -15   57.32    3.58
  -2  -4  14  152.91    5.12
  -2   4  14  151.17    5.22
  -2   4  14  141.12    4.64
   2  -4 -14  152.23    4.83
   2   4 -14  137.35    4.93
  -2  -4  13   37.70    2.80
  -2   4  13   37.12    2.90
  -2   4  13   35.09    2.51
   2  -4 -13   36.34    2.61
   2   4 -13   39.44    2.90
  -2  -4  12 1012.36   11.70
  -2  -4  12 1012.94    8.89
  -2   4  12 1016.42   11.70
  -2   4  12  977.66   10.73
   2  -4 -12 1014.29   11.02
   2   4 -12  935.52   11.21
  -2  -4  11   32.77    2.22
  -2  -4  11   32.09    1.64
  -2   4  11   33.64    2.32
  -2   4  11   29.29    1.93
   2  -4 -11   33.15    2.13
   2   4 -11   27.26    2.13
   2   4 -11   29.67    1.55
  -2  -4  10   80.13    3.09
  -2  -4  10   79.84    2.42
  -2   4  10   76.16    3.00
  -2   4  10   74.52    2.80
   2  -4 -10   77.03    2.90
   2   4 -10   72.30    3.00
   2   4 -10   76.55    2.13
  -2  -4   9   42.72    1.74
  -2   4   9   41.46    2.22
  -2   4   9   40.69    2.03
   2  -4  -9   41.46    0.77
   2  -4  -9   41.46    2.13
   2   4  -9   38.28    2.13
   2   4  -9   40.50    1.45
  -2  -4   8  881.59    8.89
  -2  -4   8  874.14    7.15
  -2   4   8  868.63    8.70
  -2   4   8  840.99    8.02
   2  -4  -8  883.71    8.60
   2   4  -8  777.10    8.22
   2   4  -8  862.35    5.80
  -2  -4   7   92.11    2.80
  -2  -4   7   89.70    2.22
  -2   4   7   89.89    2.71
  -2   4   7   88.54    2.51
   2  -4  -7   87.38    2.61
   2   4  -7   83.51    2.61
   2   4  -7   88.05    1.74
  -2  -4   6  163.44    2.90
  -2   4   6  153.20    3.19
  -2   4   6  151.84    3.00
   2  -4  -6  161.41    3.38
   2   4  -6  146.24    1.93
  -2  -4   5    4.06    0.68
  -2  -4   5    4.16    0.58
  -2   4   5    3.87    0.68
  -2   4   5    3.58    0.58
   2  -4  -5    4.25    0.29
   2   4  -5    3.00    0.68
   2   4  -5    4.74    0.39
  -2  -4   4 1347.27    8.12
  -2  -4   4 1328.42    7.54
  -2   4   4 1332.57    7.93
  -2   4   4 1221.42    7.35
   2  -4  -4 1334.12    6.77
   2  -4  -4 1320.40    8.22
   2   4  -4 1144.29    7.64
   2   4  -4 1122.35    6.28
  -2  -4   3   43.88    1.35
  -2  -4   3   44.07    1.35
  -2   4   3   44.27    1.35
  -2   4   3   42.14    1.35
   2  -4  -3   46.10    0.97
   2   4  -3   41.56    0.77
  -2  -4   2  753.61    4.74
  -2  -4   2  703.55    5.12
  -2   4   2  778.74    4.83
  -2   4   2  728.58    5.03
   2  -4  -2  785.90    4.25
   2  -4  -2  719.11    5.22
   2   4  -2  669.24    5.12
   2   4  -2  752.16    4.06
  -2  -4   1  254.10    2.32
  -2   4   1  253.81    2.51
   2  -4  -1  252.46    2.61
   2  -4  -1  230.62    2.71
   2   4  -1  269.38    2.32
  -2  -4   0 6888.27   68.53
  -2  -4   0 7079.17   41.46
  -2   4   0 7276.05   32.09
  -2   4   0 7449.64   40.98
   2  -4   0 7491.59   40.01
   2  -4   0 6424.04   32.77
   2   4   0 7120.82  132.71
   2   4   0 7630.00   36.15
  -2  -4  -1  671.07    4.83
  -2   4  -1  637.05    3.77
  -2   4  -1  690.31    5.03
   2  -4   1  698.04    5.12
   2  -4   1  575.00    3.58
   2   4   1  692.92    5.12
   2   4   1  697.36    4.83
  -2  -4  -2   86.02    1.74
  -2   4  -2   76.26    1.45
  -2   4  -2   86.22    1.93
   2  -4   2   87.18    1.93
   2  -4   2   80.71    1.35
   2   4   2   91.15    2.03
   2   4   2   91.05    1.93
  -2  -4  -3  179.78    2.61
  -2   4  -3  152.42    2.32
   2  -4   3  178.33    3.00
   2  -4   3  176.20    2.90
   2  -4   3  173.69    2.03
   2   4   3  178.13    2.90
   2   4   3  171.08    1.74
   2   4   3  183.74    3.00
  -2  -4  -4  593.65    4.83
  -2   4  -4  537.40    4.74
   2  -4   4  597.32    5.80
   2  -4   4  578.19    5.51
   2  -4   4  615.01    3.96
   2   4   4  607.86    5.80
   2   4   4  588.92    3.87
   2   4   4  611.82    5.90
  -2  -4  -5   11.50    0.77
  -2   4  -5   11.70    0.97
   2  -4   5   10.34    0.97
   2  -4   5   10.54    0.97
   2  -4   5   11.50    0.68
   2   4   5   12.95    1.06
   2   4   5   10.92    0.77
   2   4   5   11.31    1.06
  -2  -4  -6  664.31    5.41
  -2  -4  -6  684.51    7.06
  -2   4  -6  583.70    5.99
   2  -4   6  667.98    6.96
   2  -4   6  667.40    6.57
   2  -4   6  685.57    5.03
   2   4   6  661.70    6.96
   2   4   6  647.78    5.32
  -2  -4  -7   23.39    1.16
  -2  -4  -7   21.07    1.45
  -2   4  -7   22.04    1.45
   2  -4   7   21.94    1.55
   2  -4   7   20.68    1.45
   2  -4   7   25.32    1.16
   2   4   7   23.39    1.55
   2   4   7   19.62    1.16
  -2  -4  -8 2121.95   10.44
  -2  -4  -8 2149.69   13.92
  -2   4  -8 1913.85   12.47
   2  -4   8 2167.77   14.11
   2  -4   8 2113.06   12.66
   2  -4   8 2197.92   10.54
   2   4   8 2074.78   13.82
   2   4   8 2090.54   11.50
  -2  -4  -9    0.68    0.39
  -2  -4  -9    0.77    0.68
  -2   4  -9    0.58    0.68
  -2   4  -9    1.26    0.48
   2  -4   9    0.39    0.58
   2  -4   9    0.19    0.58
   2   4   9    0.77    0.68
   2   4   9   -0.10    0.48
  -2  -4 -10   54.03    1.84
  -2  -4 -10   52.97    2.51
  -2   4 -10   45.62    2.42
  -2   4 -10   51.42    1.93
   2  -4  10   51.23    2.51
   2  -4  10   49.20    2.22
   2   4  10   49.68    2.51
   2   4  10   46.78    2.13
  -2  -4 -11    4.64    1.16
  -2  -4 -11    3.58    1.16
  -2   4 -11    3.96    1.16
  -2   4 -11    4.25    0.87
   2  -4  11    5.12    1.26
   2  -4  11    3.67    0.97
   2   4  11    3.29    1.06
   2   4  11    4.16    0.97
  -2  -4 -12  344.67    6.77
  -2   4 -12  313.16    6.48
  -2   4 -12  353.18    5.90
   2  -4  12  328.24    6.77
   2  -4  12  332.68    5.80
   2   4  12  328.82    6.86
   2   4  12  328.34    5.99
  -2  -4 -13  138.31    4.54
  -2   4 -13  123.23    4.35
   2  -4  13  138.51    4.74
   2  -4  13  129.42    3.77
   2   4  13  126.42    4.54
   2   4  13  128.94    4.06
  -2  -4 -14   89.41    3.87
  -2   4 -14   79.35    3.77
   2  -4  14   85.35    3.96
   2   4  14   79.93    3.96
   2   4  14   82.35    3.48
  -2  -4 -15    3.19    1.35
  -2   4 -15    2.51    1.45
   2  -4  15    1.35    1.45
   2   4  15    2.32    1.35
   2   4  15    2.51    1.16
  -2  -4 -16  286.00    7.15
  -2   4 -16  260.97    7.15
   2  -4  16  278.46    7.35
   2   4  16  273.63    7.54
   2   4  16  280.39    6.77
  -2  -4 -17    0.97    1.16
  -2   4 -17   -0.29    1.06
   2  -4  17    1.26    1.35
   2   4  17    0.10    1.35
  -2  -4 -18   31.70    2.90
  -2   4 -18   24.26    2.80
   2  -4  18   33.06    3.29
   2   4  18   28.71    3.19
  -2  -4 -19    1.93    1.74
  -2   4 -19    1.26    1.55
   2  -4  19    2.61    1.84
   2   4  19    1.06    1.64
  -2   4 -20  142.95    6.38
   2  -4  20  161.12    6.67
   2   4  20  156.48    6.77
  -2   4 -21   -0.48    1.55
   2  -4  21    0.77    1.55
  -2  -6  21   16.91    3.09
   2   6 -21   10.63    2.61
  -2  -6  20  248.79    8.22
  -2   6  20  257.58    8.51
   2  -6 -20  234.97    7.54
   2   6 -20  224.43    7.93
  -2  -6  19    1.93    1.74
  -2   6  19    2.03    1.74
   2  -6 -19    2.13    1.45
   2   6 -19    2.42    1.74
  -2  -6  18   -0.10    1.35
  -2   6  18   -0.48    1.26
  -2   6  18   -0.29    1.16
   2  -6 -18    0.87    1.26
   2   6 -18    0.97    1.35
  -2  -6  17    0.00    1.35
  -2   6  17   -1.16    1.16
  -2   6  17    0.87    1.16
   2  -6 -17   -0.48    1.16
   2   6 -17    0.39    1.35
  -2  -6  16  355.98    8.41
  -2   6  16  364.39    8.60
  -2   6  16  359.36    7.73
   2  -6 -16  364.58    8.22
   2   6 -16  338.87    8.31
  -2  -6  15   34.31    3.00
  -2   6  15   34.99    2.90
  -2   6  15   34.99    2.61
   2  -6 -15   33.25    2.71
   2   6 -15   28.32    2.90
  -2  -6  14  104.10    4.45
  -2   6  14   97.62    4.35
  -2   6  14   97.33    3.87
   2  -6 -14   95.49    3.96
   2   6 -14   94.72    4.25
  -2  -6  13   -0.29    1.06
  -2  -6  13    0.19    0.77
  -2   6  13   -0.87    1.06
  -2   6  13    0.10    0.87
   2  -6 -13    0.48    1.16
   2   6 -13    0.19    1.06
  -2  -6  12  627.67    9.47
  -2  -6  12  596.55    7.54
  -2   6  12  621.97    9.47
  -2   6  12  590.08    8.31
   2  -6 -12  613.85    9.09
   2   6 -12  544.65    8.80
  -2  -6  11   22.91    2.03
  -2  -6  11   23.97    1.64
  -2   6  11   23.58    2.13
  -2   6  11   21.46    1.74
   2  -6 -11   21.84    2.03
   2   6 -11   20.88    1.93
  -2  -6  10  154.26    4.35
  -2  -6  10  151.75    3.67
  -2   6  10  161.80    4.45
  -2   6  10  149.72    3.87
   2  -6 -10  155.71    4.35
   2   6 -10  136.28    4.06
  -2  -6   9   27.84    1.93
  -2  -6   9   27.26    1.64
  -2   6   9   28.90    2.03
  -2   6   9   25.71    1.74
   2  -6  -9   27.74    1.93
   2   6  -9   27.93    1.93
   2   6  -9   26.58    1.06
  -2  -6   8 1489.35   11.99
  -2  -6   8 1494.66   10.54
  -2   6   8 1444.02   11.70
  -2   6   8 1412.80   10.44
   2  -6  -8 1480.26    5.22
   2  -6  -8 1463.64   11.79
   2   6  -8 1305.61   11.12
   2   6  -8 1340.79    5.80
  -2  -6   7  289.48    5.03
  -2  -6   7  294.41    4.54
  -2   6   7  298.86    5.03
  -2   6   7  270.92    4.35
   2  -6  -7  296.83    2.51
   2  -6  -7  297.60    5.12
   2   6  -7  260.97    4.74
   2   6  -7  255.17    2.13
  -2  -6   6   10.05    1.16
  -2  -6   6    8.70    0.97
  -2   6   6   10.73    1.06
  -2   6   6   11.70    1.06
   2  -6  -6   11.02    0.58
   2  -6  -6   11.89    1.26
   2   6  -6   11.50    0.58
  -2  -6   5  135.32    3.09
  -2  -6   5  126.81    2.90
  -2   6   5  130.48    3.00
  -2   6   5  128.55    2.71
   2  -6  -5  139.09    1.93
   2  -6  -5  132.32    3.09
  -2  -6   4 1616.06    9.57
  -2  -6   4 1561.65    9.57
  -2   6   4 1648.06    9.67
  -2   6   4 1516.70    8.70
   2  -6  -4 1653.08    6.96
   2  -6  -4 1585.04    9.86
   2   6  -4 1403.33    9.28
  -2  -6   3  276.63    3.67
  -2  -6   3  263.38    3.87
  -2   6   3  281.65    3.77
  -2   6   3  262.32    3.48
   2  -6  -3  271.79    3.00
   2  -6  -3  263.09    3.77
   2   6  -3  237.48    3.67
   2   6  -3  284.26    1.93
  -2  -6   2  294.70    3.38
  -2  -6   2  276.24    3.87
  -2   6   2  292.09    3.58
  -2   6   2  276.24    3.48
   2  -6  -2  286.77    3.29
   2  -6  -2  262.80    3.58
   2   6  -2  249.18    3.67
   2   6  -2  296.34    2.42
  -2  -6   1  468.10    3.77
  -2  -6   1  457.76    4.83
  -2   6   1  471.48    4.25
  -2   6   1  456.21    4.45
   2  -6  -1  484.14    4.45
   2  -6  -1  439.78    4.25
   2   6  -1  483.47    3.58
  -2  -6   0 5945.79   39.34
  -2   6   0 6157.85   34.22
  -2   6   0 6074.44   37.60
   2  -6   0 6071.93   38.28
   2  -6   0 5416.32   33.15
   2   6   0 5977.88   40.98
   2   6   0 6412.44   30.74
   2   6   0 6431.77   37.79
  -2  -6  -1 1016.13    6.96
  -2   6  -1  976.40    5.90
  -2   6  -1 1036.04    7.06
   2  -6   1  883.33    5.12
   2   6   1 1015.93    5.99
   2   6   1 1077.60    6.77
  -2  -6  -2  386.62    4.25
  -2   6  -2  364.29    3.77
  -2   6  -2  397.44    4.64
   2  -6   2  395.61    4.64
   2  -6   2  341.58    3.00
   2   6   2  381.59    4.64
   2   6   2  379.27    2.51
   2   6   2  384.97    4.35
  -2  -6  -3    2.61    0.48
  -2  -6  -3    4.25    0.77
  -2   6  -3    3.09    0.58
  -2   6  -3    4.06    0.68
   2  -6   3    3.77    0.68
   2  -6   3    3.19    0.68
   2  -6   3    3.48    0.39
   2   6   3    4.16    0.77
   2   6   3    3.67    0.39
   2   6   3    4.45    0.77
  -2  -6  -4 1315.66    7.93
  -2  -6  -4 1302.81    9.28
  -2   6  -4 1137.24    7.54
   2  -6   4 1337.79    9.47
   2  -6   4 1274.00    9.09
   2  -6   4 1354.61    5.61
   2   6   4 1312.37    9.38
   2   6   4 1264.43    5.70
  -2  -6  -5   81.58    2.03
  -2  -6  -5   83.03    2.61
  -2   6  -5   70.46    2.13
   2  -6   5   81.77    2.51
   2  -6   5   79.55    2.42
   2  -6   5   85.64    1.55
   2   6   5   78.97    1.64
  -2  -6  -6  560.02    5.32
  -2  -6  -6  560.89    6.86
  -2   6  -6  476.41    5.70
   2  -6   6  559.05    6.86
   2  -6   6  564.17    6.57
   2  -6   6  585.53    4.16
   2   6   6  587.27    6.96
   2   6   6  554.99    4.83
  -2  -6  -7   20.97    1.16
  -2   6  -7   18.85    1.45
   2  -6   7   21.36    1.74
   2  -6   7   23.10    1.55
   2  -6   7   23.87    1.06
   2   6   7   21.26    1.64
   2   6   7   21.26    1.16
  -2  -6  -8 1837.40   10.05
  -2  -6  -8 1931.54   13.92
  -2   6  -8 1616.84   11.79
   2  -6   8 1934.06   14.01
   2  -6   8 1859.73   12.76
   2  -6   8 1962.67    8.99
   2   6   8 1898.97   13.92
   2   6   8 1830.83   10.54
  -2  -6  -9   21.07    1.26
  -2  -6  -9   21.84    1.74
  -2   6  -9   18.27    1.64
  -2   6  -9   22.23    1.16
   2  -6   9   21.65    1.84
   2  -6   9   20.20    1.64
   2   6   9   19.14    1.74
   2   6   9   20.68    1.35
  -2  -6 -10   62.34    2.03
  -2  -6 -10   69.49    3.09
  -2   6 -10   54.61    2.61
   2  -6  10   68.91    3.00
   2  -6  10   66.79    2.71
   2   6  10   63.60    2.90
   2   6  10   62.25    2.32
  -2  -6 -11  132.42    4.35
  -2   6 -11  113.47    3.87
   2  -6  11  122.56    4.16
   2  -6  11  120.04    3.77
   2   6  11  128.65    4.35
   2   6  11  124.68    3.48
  -2  -6 -12  477.09    8.22
  -2   6 -12  414.74    7.44
   2  -6  12  479.31    8.41
   2  -6  12  467.71    7.35
   2   6  12  470.13    8.41
   2   6  12  463.75    6.96
  -2  -6 -13    0.29    1.06
  -2   6 -13    0.10    0.97
   2  -6  13    0.97    0.97
   2  -6  13    0.58    0.87
   2   6  13    0.87    1.06
   2   6  13   -0.19    0.68
  -2  -6 -14  123.72    4.64
  -2   6 -14  108.74    4.35
   2  -6  14  121.69    4.83
   2  -6  14  118.50    4.06
   2   6  14  115.70    4.64
   2   6  14  124.20    5.41
  -2  -6 -15    0.29    1.26
  -2   6 -15   -2.80    1.16
   2  -6  15   -0.68    1.06
   2   6  15    0.87    1.16
  -2  -6 -16  479.31    9.57
  -2   6 -16  447.32    9.28
   2  -6  16  470.80    9.76
   2   6  16  470.32    9.96
  -2  -6 -17    2.90    1.45
  -2   6 -17    2.71    1.45
   2  -6  17    2.42    1.55
   2   6  17    2.42    1.64
  -2  -6 -18   21.46    2.80
  -2   6 -18   16.72    2.61
   2  -6  18   22.23    3.00
   2   6  18   20.20    3.00
  -2  -6 -19   -0.97    1.35
  -2   6 -19   -2.22    1.35
   2  -6  19   -1.35    1.45
   2   6  19    0.19    1.35
  -2  -6 -20  106.61    5.51
  -2   6 -20   88.83    5.22
   2  -6  20  110.96    5.80
   2   6  20   98.49    5.51
  -2   6 -21    0.68    1.84
   2  -6  21    1.45    1.93
   2  -8 -21    5.90    2.13
  -2  -8  20  129.71    6.19
  -2   8  20  130.00    6.28
   2  -8 -20  122.27    5.90
   2   8 -20  113.86    5.90
  -2  -8  19    2.13    1.55
  -2   8  19    0.58    1.45
   2  -8 -19    0.97    1.45
   2   8 -19    0.19    1.55
  -2  -8  18   14.59    2.51
  -2   8  18   14.59    2.51
   2  -8 -18   14.98    2.42
   2   8 -18   15.56    2.71
  -2  -8  17    0.29    1.45
  -2   8  17    2.13    1.64
   2  -8 -17    0.97    1.45
   2   8 -17    2.03    1.45
  -2  -8  16  248.11    7.35
  -2   8  16  247.73    7.35
  -2   8  16  235.64    6.28
   2  -8 -16  242.02    7.06
   2   8 -16  222.98    6.86
  -2  -8  15   44.07    3.38
  -2   8  15   39.72    3.19
  -2   8  15   36.73    2.71
   2  -8 -15   41.37    3.19
   2   8 -15   31.90    3.09
  -2  -8  14    1.26    1.16
  -2   8  14   -1.16    1.06
  -2   8  14    0.29    0.97
   2  -8 -14    1.74    1.26
   2   8 -14    1.16    1.16
  -2  -8  13   92.50    4.16
  -2  -8  13   92.69    3.48
  -2   8  13   95.59    4.25
  -2   8  13   89.21    3.67
   2  -8 -13   88.83    3.96
   2   8 -13   83.70    3.87
  -2  -8  12  135.99    4.74
  -2  -8  12  139.67    4.06
  -2   8  12  143.24    4.83
  -2   8  12  134.06    4.06
   2  -8 -12  139.38    4.74
   2   8 -12  124.78    4.54
  -2  -8  11   59.93    3.19
  -2  -8  11   57.32    2.61
  -2   8  11   60.51    3.19
  -2   8  11   52.97    2.61
   2  -8 -11   56.54    3.09
   2   8 -11   46.39    2.90
  -2  -8  10  259.71    5.80
  -2  -8  10  259.42    5.12
  -2   8  10  262.90    5.90
  -2   8  10  246.37    4.93
   2  -8 -10  258.74    5.80
   2   8 -10  232.16    5.41
  -2  -8   9   57.90    2.71
  -2  -8   9   56.16    2.42
  -2   8   9   58.57    2.71
  -2   8   9   53.45    2.32
   2  -8  -9   56.83    2.80
   2   8  -9   52.29    2.71
  -2  -8   8 1477.27   12.37
  -2  -8   8 1455.62   11.50
  -2   8   8 1494.37   12.47
  -2   8   8 1408.55   10.63
   2  -8  -8 1521.44    6.96
   2  -8  -8 1523.18   12.76
   2   8  -8 1331.32   11.70
  -2  -8   7   73.07    2.71
  -2  -8   7   71.23    2.61
  -2   8   7   71.14    2.71
  -2   8   7   63.50    2.32
   2  -8  -7   70.65    1.64
   2  -8  -7   68.04    2.71
   2   8  -7   57.61    2.51
  -2  -8   6    6.48    0.97
  -2  -8   6    5.70    0.97
  -2   8   6    6.57    1.06
  -2   8   6    5.32    0.77
   2  -8  -6    6.96    0.68
   2  -8  -6    5.61    0.97
   2   8  -6    5.32    1.06
  -2  -8   5  481.15    5.99
  -2  -8   5  453.41    5.99
  -2   8   5  483.56    6.09
  -2   8   5  448.67    5.32
   2  -8  -5  488.10    4.54
   2  -8  -5  476.60    6.28
   2   8  -5  422.96    5.80
  -2  -8   4  706.64    6.77
  -2  -8   4  714.86    7.25
  -2   8   4  740.37    7.15
  -2   8   4  687.21    6.28
   2  -8  -4  737.28    5.70
   2  -8  -4  692.34    7.15
   2   8  -4  622.84    6.77
  -2  -8   3  387.58    4.74
  -2  -8   3  387.39    5.32
  -2  -8   3  391.06    2.71
  -2   8   3  396.57    4.93
  -2   8   3  377.05    4.54
   2  -8  -3  397.25    4.35
   2  -8  -3  375.60    4.93
   2   8  -3  357.72    5.03
  -2  -8   2  365.74    4.25
  -2  -8   2  352.89    4.93
  -2  -8   2  373.09    3.19
  -2   8   2  376.37    4.64
  -2   8   2  363.13    4.45
   2  -8  -2  374.15    4.45
   2  -8  -2  343.12    4.45
   2   8  -2  347.76    4.83
  -2  -8   1   24.26    1.06
  -2  -8   1   22.13    1.35
  -2  -8   1   23.68    0.97
  -2   8   1   22.81    1.26
  -2   8   1   23.78    1.26
   2  -8  -1   23.87    1.26
   2  -8  -1   23.68    1.26
   2   8  -1   21.94    1.35
   2   8  -1   24.26    1.06
  -2  -8   0 1440.54    9.57
  -2  -8   0 1529.27    8.22
  -2   8   0 1549.95    8.80
  -2   8   0 1572.66    9.47
   2  -8   0 1550.24    9.67
   2  -8   0 1425.36    7.93
   2   8   0 1382.84    9.47
   2   8   0 1558.84    7.35
  -2  -8  -1   75.58    2.22
  -2  -8  -1   74.71    2.03
  -2   8  -1   72.49    1.93
  -2   8  -1   74.71    2.22
   2  -8   1   75.39    2.22
   2  -8   1   65.24    1.64
   2   8   1   75.49    2.32
   2   8   1   77.81    1.55
  -2  -8  -2   64.28    2.03
  -2  -8  -2   68.53    2.03
  -2   8  -2   62.15    1.93
  -2   8  -2   67.85    2.22
   2  -8   2   69.30    2.32
   2  -8   2   60.41    1.45
   2   8   2   69.59    2.22
   2   8   2   65.24    1.35
  -2  -8  -3  395.32    4.93
  -2  -8  -3  414.74    5.32
  -2   8  -3  381.98    4.64
  -2   8  -3  421.99    5.51
   2  -8   3  419.87    5.61
   2  -8   3  362.84    3.19
   2   8   3  410.88    5.51
   2   8   3  382.75    3.19
  -2  -8  -4  840.22    7.06
  -2  -8  -4  890.28    8.31
  -2   8  -4  768.31    6.86
  -2   8  -4  873.18    8.31
   2  -8   4  862.45    8.22
   2  -8   4  878.49    8.31
   2  -8   4  813.73    4.45
   2   8   4  858.19    8.31
   2   8   4  827.75    5.03
  -2  -8  -5  119.66    2.71
  -2  -8  -5  120.24    3.29
  -2   8  -5  105.35    2.80
   2  -8   5  125.94    3.38
   2  -8   5  123.43    3.29
   2  -8   5  123.81    1.74
   2   8   5  126.13    3.38
   2   8   5  117.34    2.13
  -2  -8  -6  230.52    3.77
  -2  -8  -6  231.00    4.74
  -2   8  -6  199.30    3.96
   2  -8   6  234.19    4.74
   2  -8   6  234.29    4.64
   2  -8   6  247.44    2.42
   2   8   6  238.45    4.83
   2   8   6  225.40    3.09
  -2  -8  -7    3.48    0.77
  -2  -8  -7    5.41    1.16
  -2   8  -7    3.29    0.87
   2  -8   7    4.74    1.06
   2  -8   7    3.77    0.97
   2  -8   7    4.93    0.58
   2   8   7    4.16    1.06
   2   8   7    4.54    0.68
  -2  -8  -8  894.83    7.54
  -2  -8  -8  937.35   10.25
  -2   8  -8  800.98    8.70
   2  -8   8  912.61   10.15
   2  -8   8  899.37    9.57
   2   8   8  926.92   10.25
   2   8   8  871.34    7.15
  -2  -8  -9    0.77    0.48
  -2  -8  -9    0.97    0.77
  -2   8  -9    1.55    0.87
   2  -8   9    0.10    0.77
   2  -8   9    0.10    0.68
   2   8   9   -0.58    0.68
   2   8   9    0.00    0.48
  -2  -8 -10   96.17    3.77
  -2   8 -10   75.49    3.19
   2  -8  10   92.79    3.77
   2  -8  10   85.44    3.29
   2   8  10   88.63    3.67
   2   8  10   85.64    2.71
  -2  -8 -11   10.34    1.84
  -2   8 -11    7.44    1.45
   2  -8  11    9.38    1.74
   2  -8  11    9.47    1.45
   2   8  11    7.93    1.55
   2   8  11    9.18    1.26
  -2  -8 -12  681.12   10.34
  -2   8 -12  585.34    8.99
   2  -8  12  686.15   10.44
   2  -8  12  637.53    9.09
   2   8  12  679.77   10.44
  -2  -8 -13    0.97    1.16
  -2   8 -13    0.58    1.06
   2  -8  13    0.97    1.06
   2  -8  13   -0.10    0.77
   2   8  13   -0.29    1.16
  -2  -8 -14   50.65    3.38
  -2   8 -14   45.81    3.19
   2  -8  14   45.62    3.29
   2  -8  14   45.62    2.80
   2   8  14   50.16    3.38
  -2  -8 -15   -1.35    1.16
  -2   8 -15   -0.77    1.26
   2  -8  15   -0.29    1.35
   2   8  15    1.16    1.26
  -2  -8 -16  236.13    7.06
  -2   8 -16  212.64    6.57
   2  -8  16  239.12    7.35
   2   8  16  227.43    7.25
  -2  -8 -17    0.39    1.45
  -2   8 -17    1.16    1.26
   2  -8  17    3.38    1.64
   2   8  17    1.06    1.35
  -2  -8 -18   57.12    4.06
  -2   8 -18   53.16    3.96
   2  -8  18   57.41    4.25
   2   8  18   54.51    4.25
  -2  -8 -19   -0.87    1.35
  -2   8 -19   -1.64    1.55
   2  -8  19   -1.93    1.45
   2   8  19    0.48    1.64
  -2  -8 -20  142.28    6.48
  -2   8 -20  123.52    6.19
   2  -8  20  135.80    6.57
   2   8  20  130.10    7.06
  -2 -10  20  182.19    8.80
  -2  10  20  173.30    9.76
   2 -10 -20  175.23    7.15
   2  10 -20  160.16    7.06
  -2 -10  19    3.00    1.84
  -2  10  19    1.84    1.64
   2 -10 -19    3.67    1.84
   2  10 -19    1.06    1.64
  -2 -10  18   -0.39    1.26
  -2  10  18    1.35    1.64
   2 -10 -18    0.48    1.35
   2  10 -18    0.68    1.64
  -2 -10  17    0.10    1.64
  -2  10  17    0.58    1.55
   2 -10 -17    0.10    1.45
   2  10 -17   -1.06    1.35
  -2 -10  16  215.93    7.15
  -2  10  16  223.85    7.15
   2 -10 -16  215.15    6.96
   2  10 -16  193.12    6.67
  -2 -10  15   30.45    3.09
  -2  10  15   28.71    3.09
   2 -10 -15   29.67    3.09
   2  10 -15   25.23    2.80
  -2 -10  14   61.38    3.77
  -2 -10  14   57.70    3.09
  -2  10  14   56.54    3.58
  -2  10  14   56.83    3.09
   2 -10 -14   59.54    3.58
   2  10 -14   53.26    3.48
  -2 -10  13   48.33    3.29
  -2 -10  13   43.01    2.71
  -2  10  13   49.10    3.48
  -2  10  13   40.01    2.61
   2 -10 -13   43.78    3.29
   2  10 -13   38.47    3.09
  -2 -10  12  985.59   12.66
  -2 -10  12  939.77   11.02
  -2  10  12  973.89   12.47
  -2  10  12  925.47   10.44
   2 -10 -12  972.34   12.57
   2  10 -12  845.53   11.41
  -2 -10  11   53.06    3.09
  -2 -10  11   50.55    2.71
  -2  10  11   52.19    3.09
  -2  10  11   47.46    2.51
   2 -10 -11   54.71    3.19
   2  10 -11   46.97    3.00
  -2 -10  10  117.15    4.16
  -2 -10  10  110.28    3.77
  -2  10  10  110.57    4.06
  -2  10  10  103.32    3.38
   2 -10 -10  107.29    4.06
   2  10 -10   96.17    3.87
  -2 -10   9   35.86    2.51
  -2 -10   9   36.92    2.32
  -2  10   9   34.41    2.32
  -2  10   9   32.86    1.93
   2 -10  -9   34.22    2.51
   2  10  -9   28.32    2.32
  -2 -10   8 1529.65   13.24
  -2 -10   8 1526.27   12.86
  -2  10   8 1568.99   13.43
  -2  10   8 1421.30   11.02
   2 -10  -8 1498.43   13.43
   2  10  -8 1286.66   12.08
  -2 -10   7   47.65    2.42
  -2 -10   7   41.95    2.32
  -2  10   7   46.20    2.32
  -2  10   7   40.40    1.93
   2 -10  -7   44.56    1.64
   2 -10  -7   45.14    2.51
   2  10  -7   39.72    2.32
  -2 -10   6  250.82    4.93
  -2 -10   6  250.34    5.03
  -2  10   6  254.68    5.03
  -2  10   6  234.29    4.25
   2 -10  -6  253.14    3.77
   2 -10  -6  237.09    5.03
   2  10  -6  222.69    4.74
  -2 -10   5   31.41    1.84
  -2 -10   5   27.06    1.84
  -2  10   5   28.03    1.84
  -2  10   5   26.10    1.55
   2 -10  -5   29.87    1.45
   2 -10  -5   30.06    1.84
  -2 -10   4 1131.82    9.28
  -2 -10   4 1107.47   10.05
  -2 -10   4 1067.55    4.16
  -2  10   4 1136.46    9.57
  -2  10   4 1082.53    8.51
   2 -10  -4 1132.89    8.22
   2 -10  -4 1080.50    9.57
   2  10  -4 1027.15    9.57
  -2 -10   3  261.06    4.25
  -2 -10   3  255.36    4.74
  -2 -10   3  254.68    2.61
  -2  10   3  249.27    4.35
  -2  10   3  244.34    4.06
   2 -10  -3  263.77    4.16
   2 -10  -3  246.86    4.45
   2  10  -3  238.25    4.54
  -2 -10   2  556.44    5.70
  -2 -10   2  556.73    6.86
  -2 -10   2  560.21    4.54
  -2  10   2  568.23    6.38
  -2  10   2  547.16    5.99
   2 -10  -2  560.89    6.19
   2 -10  -2  534.02    6.09
   2  10  -2  516.04    6.48
   2  10  -2  566.30    5.80
  -2 -10   1    9.38    1.16
  -2 -10   1    8.31    0.87
  -2  10   1    6.77    0.97
  -2  10   1    7.15    0.97
   2 -10  -1    7.25    0.97
   2 -10  -1    7.73    0.97
   2  10  -1    5.61    0.97
   2  10  -1    7.73    0.87
  -2 -10   0 1393.56   10.54
  -2 -10   0 1449.82    8.80
  -2  10   0 1408.93    9.57
  -2  10   0 1406.61    9.86
   2 -10   0 1412.89   10.34
   2 -10   0 1318.08    8.41
   2  10   0 1392.89   10.63
   2  10   0 1448.85    8.12
  -2 -10  -1   20.20    1.45
  -2 -10  -1   20.88    1.35
  -2  10  -1   19.33    1.35
  -2  10  -1   19.33    1.45
   2 -10   1   20.01    1.55
   2 -10   1   17.59    1.06
   2  10   1   17.98    1.55
   2  10   1   18.27    0.97
  -2 -10  -2   45.81    2.03
  -2 -10  -2   48.91    1.93
  -2  10  -2   47.55    1.93
  -2  10  -2   45.62    2.03
   2 -10   2   48.81    2.22
   2 -10   2   44.07    1.45
   2  10   2   49.00    2.22
   2  10   2   47.55    1.45
  -2 -10  -3  733.99    7.35
  -2 -10  -3  758.16    7.73
  -2  10  -3  705.19    7.06
  -2  10  -3  771.40    8.02
   2 -10   3  761.15    8.31
   2 -10   3  619.17    4.54
   2  10   3  729.74    8.12
   2  10   3  714.37    5.12
  -2 -10  -4 1161.98    9.18
  -2 -10  -4 1201.51   10.25
  -2  10  -4 1086.40    8.99
  -2  10  -4 1219.20   10.54
   2 -10   4 1217.75   10.73
   2 -10   4 1062.43    5.41
   2  10   4 1206.73   10.73
   2  10   4 1115.49    6.48
  -2 -10  -5   32.67    1.64
  -2 -10  -5   33.35    2.03
  -2  10  -5   29.96    1.74
  -2  10  -5   33.73    2.03
   2 -10   5   33.93    2.03
   2 -10   5   33.25    2.03
   2 -10   5   33.93    0.97
   2  10   5   33.15    2.13
   2  10   5   31.80    1.26
  -2 -10  -6  392.80    5.41
  -2 -10  -6  399.76    6.57
  -2  10  -6  356.56    5.61
   2 -10   6  414.65    6.67
   2 -10   6  391.06    6.48
   2  10   6  408.56    6.67
   2  10   6  378.89    4.16
  -2 -10  -7   13.05    1.26
  -2 -10  -7   13.43    1.74
  -2  10  -7   10.05    1.35
   2 -10   7   10.83    1.55
   2 -10   7   11.02    1.55
   2  10   7   14.50    1.64
   2  10   7   11.12    0.97
  -2 -10  -8  913.09    8.22
  -2 -10  -8  961.62   11.02
  -2  10  -8  822.34    9.18
   2 -10   8  921.21   10.73
   2 -10   8  940.74   10.54
   2  10   8  946.92   10.92
   2  10   8  884.58    7.25
  -2 -10  -9  132.80    3.19
  -2 -10  -9  136.67    4.45
  -2  10  -9  114.92    3.77
   2 -10   9  135.90    4.45
   2 -10   9  140.63    4.35
   2  10   9  135.12    4.45
  -2 -10 -10   40.21    2.71
  -2  10 -10   31.51    2.42
   2 -10  10   39.34    2.71
   2 -10  10   35.96    2.42
   2  10  10   43.11    2.90
  -2 -10 -11    0.19    1.16
  -2  10 -11    0.10    1.06
   2 -10  11   -1.74    0.97
   2 -10  11   -0.29    0.77
   2  10  11    0.48    1.06
  -2 -10 -12  196.31    5.90
  -2  10 -12  176.10    5.22
   2 -10  12  194.28    5.90
   2 -10  12  191.76    5.41
   2  10  12  198.04    5.90
  -2 -10 -13    1.26    1.16
  -2  10 -13    0.77    1.06
   2 -10  13    1.35    1.26
   2 -10  13    0.48    1.06
   2  10  13    0.39    1.06
  -2 -10 -14  173.69    5.99
  -2  10 -14  141.79    5.22
   2 -10  14  166.92    5.99
   2 -10  14  157.64    5.12
   2  10  14  162.28    5.80
  -2 -10 -15    6.96    2.03
  -2  10 -15    7.15    1.84
   2 -10  15    8.99    2.22
   2 -10  15    7.64    1.64
   2  10  15    7.64    2.13
  -2 -10 -16  224.24    7.25
  -2  10 -16  198.72    6.48
   2 -10  16  218.92    7.25
   2  10  16  210.22    7.15
  -2 -10 -17    1.26    1.45
  -2  10 -17    0.87    1.45
   2 -10  17    0.48    1.45
   2  10  17   -0.77    1.35
  -2 -10 -18    7.06    2.13
  -2  10 -18    6.86    2.13
   2 -10  18    7.83    2.22
   2  10  18    5.80    2.13
  -2 -10 -19    2.61    1.84
  -2  10 -19    0.77    1.74
   2 -10  19   -0.48    1.74
   2  10  19    1.45    1.84
  -2 -10 -20   95.59    6.48
  -2  10 -20   98.30    5.51
  -2 -12  19    1.16    1.74
  -2  12  19    1.26    1.64
   2 -12 -19   -0.68    1.64
   2  12 -19    0.68    1.64
  -2 -12  18   15.66    2.71
  -2  12  18   11.70    2.61
   2 -12 -18   14.88    2.71
   2  12 -18   13.63    2.71
  -2 -12  17    3.58    1.93
  -2  12  17    2.71    1.84
   2 -12 -17    4.35    2.03
   2  12 -17    2.03    1.74
  -2 -12  16  126.91    5.70
  -2  12  16  131.16    5.80
   2 -12 -16  131.74    5.90
   2  12 -16  109.99    5.32
  -2 -12  15   24.55    3.00
  -2  12  15   27.45    3.19
   2 -12 -15   24.16    3.09
   2  12 -15   20.30    2.80
  -2 -12  14    1.74    1.26
  -2 -12  14    0.48    1.06
  -2  12  14    0.39    1.45
   2 -12 -14    2.61    1.45
   2  12 -14    1.45    1.35
  -2 -12  13   42.33    3.29
  -2 -12  13   39.24    2.80
  -2  12  13   37.31    3.09
   2 -12 -13   42.72    3.29
   2  12 -13   36.83    3.00
  -2 -12  12  608.73   10.34
  -2 -12  12  607.28    9.57
  -2  12  12  635.99   10.54
   2 -12 -12  606.70   10.34
   2  12 -12  562.24    9.76
  -2 -12  11    0.19    1.16
  -2 -12  11   -1.26    0.77
  -2  12  11   -1.06    1.06
  -2  12  11   -0.29    0.77
   2 -12 -11    0.97    1.16
   2  12 -11    0.00    1.16
  -2 -12  10   39.24    2.71
  -2 -12  10   43.11    2.71
  -2  12  10   41.17    2.90
  -2  12  10   38.37    2.32
   2 -12 -10   44.65    3.09
   2  12 -10   34.22    2.80
  -2 -12   9    6.48    1.45
  -2 -12   9    8.22    1.45
  -2  12   9    5.70    1.35
  -2  12   9    6.86    1.16
   2 -12  -9    8.60    1.74
   2  12  -9    5.51    1.45
  -2 -12   8  558.76    8.41
  -2 -12   8  532.95    8.22
  -2  12   8  571.90    8.60
  -2  12   8  524.16    6.96
   2 -12  -8  531.79    8.51
   2  12  -8  490.04    8.02
  -2 -12   7   38.86    2.32
  -2 -12   7   34.41    2.22
  -2  12   7   37.31    2.32
  -2  12   7   32.19    1.84
   2 -12  -7   36.54    1.74
   2 -12  -7   33.35    2.42
   2  12  -7   31.51    2.32
  -2 -12   6   97.23    3.38
  -2 -12   6   96.75    3.58
  -2  12   6  100.81    3.48
  -2  12   6   88.34    2.80
   2 -12  -6   99.65    2.71
   2 -12  -6   91.82    3.38
   2  12  -6   89.50    3.38
  -2 -12   5  109.32    3.38
  -2 -12   5  109.32    3.67
  -2  12   5  112.99    3.58
  -2  12   5  101.20    3.00
   2 -12  -5  114.63    3.00
   2 -12  -5  108.93    3.48
   2  12  -5  100.71    3.48
  -2 -12   4 1338.18   10.73
  -2 -12   4 1306.57   11.89
  -2  12   4 1343.21   11.31
  -2  12   4 1257.96    9.86
   2 -12  -4 1352.68   10.15
   2 -12  -4 1260.47   11.02
   2  12  -4 1207.70   11.21
  -2 -12   3   37.99    2.22
  -2 -12   3   38.18    1.26
  -2  12   3   40.69    2.13
  -2  12   3   38.28    1.84
   2 -12  -3   38.86    1.93
   2 -12  -3   37.99    2.03
   2  12  -3   35.09    2.22
   2  12  -3   42.04    1.93
  -2 -12   2  225.59    4.83
  -2 -12   2  214.57    3.19
  -2  12   2  216.12    4.35
  -2  12   2  220.95    4.16
   2 -12  -2  231.49    4.45
   2 -12  -2  213.61    4.16
   2  12  -2  216.02    4.74
   2  12  -2  228.78    4.06
  -2 -12   1    1.64    0.77
  -2 -12   1    1.35    0.58
  -2  12   1    0.58    0.68
  -2  12   1    1.45    0.68
   2 -12  -1    1.74    0.77
   2 -12  -1    0.77    0.58
   2  12  -1    0.77    0.77
   2  12  -1    1.55    0.58
  -2 -12   0 1492.73   11.99
  -2 -12   0 1506.26    9.76
  -2  12   0 1454.26   10.83
  -2  12   0 1529.27   11.21
   2 -12   0 1484.71   11.70
   2 -12   0 1365.82    9.38
   2  12   0 1499.59   12.08
   2  12   0 1496.50    9.28
  -2 -12  -1   11.89    1.35
  -2 -12  -1   12.28    1.26
  -2  12  -1   13.82    1.35
  -2  12  -1   13.63    1.35
   2 -12   1   14.01    1.45
   2 -12   1   11.60    1.06
   2  12   1   12.95    1.55
   2  12   1   13.24    1.06
  -2 -12  -2   12.86    1.35
  -2 -12  -2   18.75    1.45
  -2  12  -2   13.72    1.35
  -2  12  -2   12.57    1.35
   2 -12   2   14.79    1.45
   2 -12   2   12.76    1.06
   2  12   2   14.69    1.64
   2  12   2   13.72    0.97
  -2 -12  -3   24.07    1.74
  -2 -12  -3   26.77    1.84
  -2  12  -3   24.55    1.74
  -2  12  -3   29.00    1.93
   2 -12   3   25.13    1.84
   2 -12   3   23.10    1.16
   2  12   3   25.52    1.26
  -2 -12  -4  641.01    7.54
  -2 -12  -4  643.43    8.02
  -2  12  -4  592.49    7.25
  -2  12  -4  688.76    8.51
   2 -12   4  659.76    8.60
   2 -12   4  553.64    5.12
   2  12   4  598.68    5.32
  -2 -12  -5   88.83    2.90
  -2 -12  -5   88.73    3.19
  -2  12  -5   81.00    2.90
  -2  12  -5   89.89    3.38
   2 -12   5   87.86    3.29
   2  12   5   85.93    3.38
   2  12   5   80.42    2.03
  -2 -12  -6  200.85    4.25
  -2 -12  -6  207.61    5.03
  -2  12  -6  186.54    4.45
  -2  12  -6  214.38    5.22
   2 -12   6  203.75    5.12
   2  12   6  219.50    5.32
  -2 -12  -7    7.06    1.16
  -2 -12  -7    7.25    1.35
  -2  12  -7    6.57    1.35
   2 -12   7    7.54    1.55
   2 -12   7    7.83    1.55
   2  12   7    8.02    1.55
  -2 -12  -8 1212.14   10.15
  -2 -12  -8 1251.39   13.15
  -2  12  -8 1086.49   11.12
   2 -12   8 1263.95   13.24
   2 -12   8 1198.42   12.66
   2  12   8 1216.11   13.05
  -2 -12  -9    1.84    1.06
  -2  12  -9    2.42    1.16
   2 -12   9    2.42    1.26
   2 -12   9    1.84    1.06
   2  12   9    1.55    1.06
  -2 -12 -10    4.93    1.45
  -2  12 -10    5.12    1.35
   2 -12  10    5.61    1.45
   2 -12  10    6.38    1.45
   2  12  10    6.28    1.55
  -2 -12 -11   78.48    3.96
  -2  12 -11   64.86    3.38
   2 -12  11   79.06    3.96
   2 -12  11   78.00    3.77
   2  12  11   81.96    4.06
  -2 -12 -12  314.71    7.73
  -2  12 -12  278.07    6.67
   2 -12  12  322.63    7.83
   2 -12  12  310.55    7.25
   2  12  12  308.33    7.64
  -2 -12 -13    9.28    2.13
  -2  12 -13    8.12    1.84
   2 -12  13    9.09    1.93
   2 -12  13   10.05    1.84
   2  12  13    8.51    1.93
  -2 -12 -14   41.46    3.38
  -2  12 -14   36.44    3.19
   2 -12  14   46.49    3.67
   2 -12  14   44.94    3.29
   2  12  14   44.27    3.48
  -2 -12 -15   23.78    3.19
  -2  12 -15   22.42    2.90
   2 -12  15   19.81    2.80
   2 -12  15   27.93    2.80
   2  12  15   23.39    3.19
  -2 -12 -16  217.57    7.44
  -2  12 -16  204.42    6.77
   2 -12  16  222.02    7.54
   2  12  16  223.18    7.44
  -2 -12 -17    8.02    2.13
  -2  12 -17    5.51    1.93
   2 -12  17    7.83    2.22
   2  12  17    6.77    2.22
  -2 -12 -18   34.22    3.58
  -2  12 -18   23.49    3.29
   2 -12  18   24.84    3.38
   2  12  18   24.65    3.38
  -2 -12 -19   -2.13    1.64
  -2  12 -19   -1.16    1.64
   2  14 -19    0.77    2.03
  -2 -14  18   15.37    2.71
  -2  14  18   18.46    3.19
   2 -14 -18   14.01    2.71
   2  14 -18   12.57    2.71
  -2 -14  17    0.19    1.45
  -2  14  17    0.29    1.64
   2 -14 -17   -0.19    1.64
   2  14 -17    0.48    1.45
  -2 -14  16  126.62    5.99
  -2  14  16  131.16    5.90
   2 -14 -16  123.33    5.90
   2  14 -16  107.67    5.22
  -2 -14  15   32.86    3.48
  -2 -14  15   33.35    3.09
  -2  14  15   32.48    3.48
   2 -14 -15   30.54    3.19
   2  14 -15   28.13    3.29
  -2 -14  14   90.18    4.83
  -2 -14  14   89.60    4.35
  -2  14  14   88.25    4.83
   2 -14 -14   83.12    4.64
   2  14 -14   73.55    4.35
  -2 -14  13    2.51    1.64
  -2 -14  13    2.61    1.35
  -2  14  13    3.96    1.55
   2 -14 -13    3.48    1.64
   2  14 -13    2.61    1.64
  -2 -14  12  179.68    5.99
  -2 -14  12  174.56    5.61
  -2  14  12  172.33    5.80
   2 -14 -12  174.36    6.09
   2  14 -12  151.94    5.51
  -2 -14  11    2.90    1.45
  -2 -14  11    2.80    1.35
  -2  14  11    1.26    1.16
   2 -14 -11    1.16    1.26
   2  14 -11    0.68    1.16
  -2 -14  10  109.61    4.35
  -2 -14  10  105.55    4.25
  -2  14  10  103.81    4.45
   2 -14 -10  104.68    4.45
   2  14 -10   92.69    4.06
  -2 -14   9    2.03    1.16
  -2 -14   9    2.03    1.16
  -2  14   9    1.06    1.26
  -2  14   9    2.22    0.87
   2 -14  -9    1.74    1.16
   2  14  -9    0.68    1.26
  -2 -14   8  207.71    5.41
  -2 -14   8  210.90    5.70
  -2  14   8  215.44    5.70
  -2  14   8  205.00    4.64
   2 -14  -8  206.55    5.70
   2  14  -8  177.36    5.22
  -2 -14   7   30.54    2.32
  -2 -14   7   31.03    2.42
  -2  14   7   32.28    2.51
  -2  14   7   26.68    1.84
   2 -14  -7   31.70    2.13
   2 -14  -7   34.02    2.61
   2  14  -7   28.22    2.51
  -2 -14   6  179.00    4.74
  -2 -14   6  172.43    5.03
  -2  14   6  179.97    4.93
  -2  14   6  163.73    3.96
   2 -14  -6  174.85    3.96
   2 -14  -6  167.70    4.74
   2  14  -6  162.38    4.83
  -2 -14   5    2.61    0.97
  -2 -14   5    1.74    1.06
  -2  14   5    1.35    0.97
  -2  14   5    2.03    0.77
   2 -14  -5    2.13    0.87
   2 -14  -5    1.74    0.87
   2  14  -5    1.64    0.97
  -2 -14   4  578.77    8.60
  -2  14   4  599.93    8.22
  -2  14   4  572.29    7.15
   2 -14  -4  602.83    7.54
   2 -14  -4  548.61    7.73
   2  14  -4  564.66    8.31
   2  14  -4  604.86    7.73
  -2 -14   3   31.70    2.22
  -2  14   3   32.09    2.13
  -2  14   3   29.58    1.84
   2 -14  -3   29.77    1.93
   2 -14  -3   33.93    2.13
   2  14  -3   32.09    2.32
   2  14  -3   31.99    1.93
  -2 -14   2    5.22    1.16
  -2 -14   2    7.25    0.87
  -2  14   2    4.45    0.97
  -2  14   2    5.22    1.06
   2 -14  -2    5.61    1.06
   2 -14  -2    6.57    1.16
   2  14  -2    6.38    1.35
   2  14  -2    9.28    1.26
  -2 -14   1    0.29    0.77
  -2 -14   1    0.58    0.48
  -2  14   1    0.19    0.68
  -2  14   1    0.58    0.68
   2 -14  -1    0.29    0.68
   2 -14  -1   -0.10    0.68
   2  14  -1    0.48    0.87
   2  14  -1    0.68    0.58
  -2 -14   0  367.77    6.48
  -2 -14   0  368.83    5.32
  -2  14   0  366.03    6.09
  -2  14   0  381.88    6.09
   2 -14   0  380.63    6.48
   2 -14   0  344.77    5.12
   2  14   0  361.58    6.48
   2  14   0  374.05    5.12
  -2 -14  -1    6.86    1.26
  -2 -14  -1    6.28    1.06
  -2  14  -1    7.25    1.26
  -2  14  -1    8.70    1.26
   2 -14   1    7.54    1.35
   2 -14   1    8.12    1.06
   2  14   1    7.73    1.45
   2  14   1    7.93    0.97
  -2 -14  -2   90.47    3.29
  -2 -14  -2   90.66    3.00
  -2  14  -2   88.44    3.09
  -2  14  -2   95.40    3.29
   2 -14   2   89.50    3.38
   2 -14   2   80.13    2.32
   2  14   2   96.75    3.58
   2  14   2   88.34    2.42
  -2 -14  -3   49.87    2.51
  -2 -14  -3   48.04    2.42
  -2  14  -3   44.17    2.32
  -2  14  -3   49.10    2.51
   2 -14   3   47.84    2.71
   2  14   3   48.81    2.61
   2  14   3   44.94    1.93
  -2 -14  -4  339.74    5.99
  -2 -14  -4  339.74    6.28
  -2  14  -4  319.15    5.80
  -2  14  -4  341.38    6.38
   2 -14   4  345.25    6.77
   2  14   4  331.81    6.57
  -2 -14  -5    8.99    1.35
  -2 -14  -5   12.47    1.74
  -2  14  -5   10.25    1.55
  -2  14  -5   13.63    1.84
   2 -14   5   12.95    1.84
   2  14   5    9.76    1.64
  -2 -14  -6  115.89    3.58
  -2 -14  -6  116.66    4.06
  -2  14  -6  103.90    3.67
  -2  14  -6  115.60    4.16
   2 -14   6  110.67    4.06
   2  14   6  110.48    4.16
  -2 -14  -7   23.49    1.93
  -2 -14  -7   23.68    2.32
  -2  14  -7   23.97    2.22
  -2  14  -7   27.84    2.32
   2 -14   7   25.23    2.32
   2  14   7   27.26    2.51
  -2 -14  -8  353.76    5.99
  -2 -14  -8  354.82    7.44
  -2  14  -8  323.31    6.57
  -2  14  -8  371.06    7.54
   2 -14   8  350.28    7.44
   2  14   8  347.76    7.44
  -2 -14  -9   37.89    2.90
  -2  14  -9   34.22    2.61
  -2  14  -9   38.76    3.00
   2 -14   9   38.47    3.00
   2 -14   9   35.57    2.71
   2  14   9   35.57    3.00
  -2 -14 -10  127.00    4.93
  -2  14 -10  112.80    4.25
   2 -14  10  133.19    5.12
   2 -14  10  130.77    4.93
   2  14  10  134.64    5.12
  -2 -14 -11    4.83    1.74
  -2  14 -11    5.03    1.55
   2 -14  11    5.32    1.74
   2 -14  11    5.61    1.55
   2  14  11    6.38    1.84
  -2 -14 -12  159.87    5.90
  -2  14 -12  149.62    5.22
   2 -14  12  167.60    5.99
   2 -14  12  164.89    5.61
   2  14  12  160.25    5.80
  -2 -14 -13   14.21    2.51
  -2  14 -13   12.47    2.22
   2 -14  13   14.30    2.32
   2 -14  13   15.27    2.32
   2  14  13   14.69    2.51
  -2 -14 -14   81.67    4.64
  -2  14 -14   76.45    4.25
   2 -14  14   82.35    4.74
   2 -14  14   77.71    4.25
   2  14  14   84.96    4.83
  -2 -14 -15    6.28    1.93
  -2  14 -15    7.73    2.03
   2 -14  15    5.51    2.03
   2 -14  15    6.77    1.84
   2  14  15    5.90    1.93
  -2 -14 -16  149.62    6.57
  -2  14 -16  126.13    5.51
   2 -14  16  150.78    6.57
   2 -14  16  142.28    5.90
   2  14  16  143.34    6.48
  -2 -14 -17    1.35    1.64
  -2  14 -17   -0.39    1.55
   2 -14  17    0.77    1.55
   2  14  17    0.48    1.84
  -2 -14 -18   33.44    5.90
  -2  14 -18   26.97    4.54
   2  16 -18   -2.22    1.45
  -2 -16  17    1.45    1.74
  -2  16  17    2.22    1.74
   2 -16 -17    0.77    1.84
   2  16 -17   -0.19    1.74
  -2 -16  16  164.02    6.86
  -2  16  16  154.84    6.57
   2 -16 -16  154.26    6.77
   2  16 -16  142.28    6.28
  -2 -16  15   33.25    3.58
  -2 -16  15   31.61    3.29
  -2  16  15   37.99    3.77
   2 -16 -15   33.54    3.48
   2  16 -15   25.52    3.19
  -2 -16  14   21.07    2.90
  -2 -16  14   21.46    2.80
  -2  16  14   21.65    3.09
   2 -16 -14   23.10    3.19
   2  16 -14   19.91    2.90
  -2 -16  13   53.93    3.96
  -2 -16  13   54.71    3.77
  -2  16  13   57.22    4.06
   2 -16 -13   51.03    3.96
   2  16 -13   44.65    3.77
  -2 -16  12  323.21    8.22
  -2 -16  12  316.93    7.93
  -2  16  12  316.64    8.12
   2 -16 -12  305.91    8.12
   2  16 -12  286.77    7.64
  -2 -16  11   28.80    3.00
  -2 -16  11   28.90    2.90
  -2  16  11   28.42    2.80
   2 -16 -11   26.58    3.00
   2  16 -11   23.87    2.90
  -2 -16  10    0.77    1.16
  -2 -16  10   -0.48    0.87
  -2  16  10    1.06    1.35
   2 -16 -10    1.26    1.35
   2  16 -10    0.97    1.35
  -2 -16   9    1.93    1.26
  -2 -16   9    1.84    1.16
  -2  16   9    0.68    1.26
   2 -16  -9    2.13    1.35
   2  16  -9    3.09    1.35
  -2 -16   8  168.18    5.22
  -2 -16   8  159.87    5.32
  -2  16   8  171.56    5.51
   2 -16  -8  159.48    5.32
   2  16  -8  158.51    5.32
  -2 -16   7  141.50    4.64
  -2 -16   7  131.35    4.74
  -2  16   7  148.65    4.93
   2 -16  -7  137.25    4.83
   2  16  -7  123.04    4.54
  -2 -16   6   92.11    4.06
  -2  16   6   93.66    3.96
  -2  16   6   85.06    3.09
   2 -16  -6   95.30    3.29
   2 -16  -6   90.08    3.77
   2  16  -6   86.89    3.96
   2  16  -6   99.07    3.77
  -2 -16   5   51.52    3.19
  -2  16   5   51.42    3.09
  -2  16   5   43.59    2.42
   2 -16  -5   53.06    2.61
   2 -16  -5   49.58    2.90
   2  16  -5   47.07    3.09
   2  16  -5   53.64    2.80
  -2 -16   4 1001.82   12.08
  -2  16   4 1025.31   11.50
  -2  16   4  958.04    9.86
   2 -16  -4 1045.99   10.83
   2 -16  -4  998.34   11.02
   2  16  -4  976.02   11.60
   2  16  -4 1049.57   10.83
  -2 -16   3    2.90    1.26
  -2  16   3    3.29    1.26
  -2  16   3    2.80    1.06
   2 -16  -3    3.58    1.16
   2 -16  -3    3.29    1.16
   2  16  -3    4.64    1.45
   2  16  -3    3.38    1.06
  -2 -16   2    2.03    1.16
  -2  16   2    1.35    0.97
  -2  16   2    2.80    1.06
   2 -16  -2    1.84    1.06
   2 -16  -2    1.26    0.97
   2  16  -2    1.74    1.16
   2  16  -2    2.32    0.97
  -2 -16   1   11.60    1.84
  -2  16   1   12.66    1.74
  -2  16   1   11.50    1.55
   2 -16  -1   11.31    1.64
   2 -16  -1   11.89    1.55
   2  16  -1   11.02    1.74
   2  16  -1   14.79    1.55
  -2 -16   0  518.65    8.41
  -2 -16   0  504.92    6.57
  -2  16   0  517.78    7.83
  -2  16   0  510.53    7.54
   2 -16   0  516.91    8.22
   2 -16   0  464.81    6.38
   2  16   0  515.36    8.41
   2  16   0  516.23    6.57
  -2 -16  -1   20.49    2.03
  -2 -16  -1   21.17    1.74
  -2  16  -1   21.26    2.03
  -2  16  -1   22.23    2.03
   2 -16   1   20.20    2.22
   2  16   1   19.52    2.22
  -2 -16  -2  225.49    5.51
  -2 -16  -2  227.72    5.03
  -2  16  -2  223.66    5.22
  -2  16  -2  231.68    5.41
   2 -16   2  223.18    5.70
   2  16   2  236.42    5.90
  -2 -16  -3   56.54    3.00
  -2 -16  -3   55.58    2.80
  -2  16  -3   54.42    2.80
  -2  16  -3   57.32    3.00
   2 -16   3   56.93    3.29
   2  16   3   56.06    3.09
  -2 -16  -4  551.12    8.22
  -2 -16  -4  559.53    8.41
  -2  16  -4  520.58    8.02
  -2  16  -4  564.95    8.70
   2 -16   4  550.35    9.09
   2  16   4  569.78    9.18
  -2 -16  -5   11.41    1.64
  -2 -16  -5    9.38    1.74
  -2  16  -5   10.73    1.74
  -2  16  -5    7.54    1.55
   2 -16   5   12.57    2.03
   2  16   5    9.67    1.84
  -2 -16  -6   82.54    3.29
  -2 -16  -6   84.96    3.87
  -2  16  -6   76.16    3.48
  -2  16  -6   88.63    3.96
   2 -16   6   81.00    3.96
   2  16   6   85.44    4.06
  -2 -16  -7   17.49    1.93
  -2 -16  -7   17.01    2.32
  -2  16  -7   17.20    2.22
  -2  16  -7   16.24    2.22
   2 -16   7   17.69    2.32
   2  16   7   19.43    2.51
  -2 -16  -8  536.24    9.57
  -2  16  -8  492.45    8.41
  -2  16  -8  526.96    9.47
   2 -16   8  533.73    9.67
   2  16   8  539.24    9.76
  -2 -16  -9   11.70    2.03
  -2  16  -9    9.57    1.84
  -2  16  -9   10.83    2.13
   2 -16   9   10.25    2.03
   2  16   9   11.21    2.13
  -2 -16 -10    7.93    2.03
  -2  16 -10    6.96    1.74
  -2  16 -10    9.76    2.03
   2 -16  10    7.35    1.84
   2  16  10    9.76    2.13
  -2 -16 -11   12.37    2.42
  -2  16 -11   10.54    2.03
  -2  16 -11   13.24    2.42
   2 -16  11   10.34    2.03
   2  16  11    9.96    2.03
  -2 -16 -12  161.03    6.19
  -2  16 -12  146.24    5.41
  -2  16 -12  173.78    6.38
   2 -16  12  186.74    6.57
   2 -16  12  163.73    5.99
   2  16  12  173.59    6.48
  -2 -16 -13    0.87    1.35
  -2  16 -13    0.29    1.45
  -2  16 -13    0.48    1.64
   2 -16  13    0.29    1.26
   2 -16  13    0.87    1.35
   2  16  13   -0.19    1.45
  -2 -16 -14   10.73    2.32
  -2  16 -14    9.09    2.13
   2 -16  14   13.34    2.51
   2 -16  14   14.40    2.51
   2  16  14   13.82    2.71
  -2 -16 -15    0.00    1.45
  -2  16 -15    0.00    1.35
   2 -16  15   -0.10    1.74
   2 -16  15    0.39    1.45
   2  16  15    1.26    1.64
  -2 -16 -16  149.81    6.67
   2 -16  16  171.56    7.15
   2 -16  16  158.32    6.38
   2  16  16  163.54    7.06
   2  18 -17    7.06    2.61
  -2 -18  16   96.94    5.51
  -2  18  16   97.43    5.70
   2 -18 -16   86.12    5.70
   2  18 -16   91.05    5.51
  -2 -18  15   35.09    3.77
  -2 -18  15   35.57    3.67
  -2  18  15   38.95    3.96
   2 -18 -15   31.22    3.58
   2  18 -15   31.70    3.77
  -2 -18  14   48.04    4.06
  -2 -18  14   44.56    3.77
  -2  18  14   46.97    4.06
   2 -18 -14   43.11    3.87
   2  18 -14   45.23    4.06
  -2 -18  13   31.22    3.48
  -2 -18  13   23.10    3.09
  -2  18  13   23.29    3.19
   2 -18 -13   24.55    3.29
   2  18 -13   20.30    3.00
  -2 -18  12  243.28    7.44
  -2 -18  12  227.33    7.25
  -2  18  12  235.55    7.35
   2 -18 -12  226.94    7.44
   2  18 -12  208.39    6.96
  -2 -18  11    1.45    1.45
  -2 -18  11   -0.97    1.26
  -2  18  11    0.77    1.35
   2 -18 -11   -0.19    1.35
   2  18 -11   -0.29    1.35
  -2 -18  10    7.54    1.84
  -2 -18  10    8.41    1.84
  -2  18  10   10.05    2.22
   2 -18 -10    9.18    2.13
   2  18 -10    6.96    1.93
  -2 -18   9    2.32    1.35
  -2 -18   9    3.67    1.64
  -2  18   9    3.96    1.64
   2 -18  -9    2.80    1.45
   2  18  -9    2.32    1.55
   2  18  -9    2.80    1.45
  -2 -18   8  188.09    6.19
  -2  18   8  198.53    6.19
   2 -18  -8  186.74    5.99
   2  18  -8  184.61    5.99
   2  18  -8  196.50    5.90
  -2 -18   7   51.71    3.58
  -2  18   7   53.55    3.48
   2 -18  -7   44.75    3.09
   2  18  -7   45.62    3.19
   2  18  -7   53.16    3.19
  -2 -18   6   35.76    2.90
  -2  18   6   40.01    3.00
   2 -18  -6   33.93    2.80
   2  18  -6   33.44    2.80
   2  18  -6   39.53    2.71
  -2 -18   5    7.64    1.74
  -2  18   5    7.44    1.64
   2 -18  -5    7.93    1.55
   2 -18  -5    6.86    1.55
   2  18  -5    8.60    1.84
   2  18  -5    8.89    1.55
  -2 -18   4  412.23    8.41
  -2  18   4  415.90    7.93
  -2  18   4  406.82   10.44
   2 -18  -4  423.93    7.54
   2 -18  -4  398.70    7.44
   2  18  -4  399.76    8.02
   2  18  -4  422.48    7.35
  -2 -18   3  100.81    4.25
  -2  18   3   99.84    4.06
  -2  18   3   92.11    3.48
   2 -18  -3   96.75    3.87
   2 -18  -3   94.24    3.67
   2  18  -3   87.96    3.96
   2  18  -3  103.90    3.67
  -2 -18   2    8.41    1.74
  -2  18   2    6.38    1.45
  -2  18   2    8.51    1.45
   2 -18  -2    5.80    1.45
   2 -18  -2    6.57    1.45
   2  18  -2    9.38    1.84
   2  18  -2    8.12    1.45
  -2 -18   1   32.67    2.80
  -2  18   1   38.08    2.71
  -2  18   1   33.83    2.42
   2 -18  -1   35.96    2.61
   2 -18  -1   34.22    2.32
   2  18  -1   36.92    2.90
  -2 -18   0  239.22    6.19
  -2  18   0  242.60    5.90
  -2  18   0  239.32    5.61
   2 -18   0  250.91    6.28
   2  18   0  242.31    6.28
  -2 -18  -1  150.59    5.03
  -2 -18  -1  139.28    4.16
  -2  18  -1  145.08    4.64
  -2  18  -1  142.47    4.45
   2 -18   1  146.62    4.93
   2  18   1  147.69    4.93
  -2 -18  -2   88.83    3.96
  -2 -18  -2   88.63    3.48
  -2  18  -2   83.12    3.58
  -2  18  -2   84.86    3.67
   2 -18   2   91.73    4.16
   2  18   2   90.08    4.16
  -2 -18  -3   33.35    2.61
  -2 -18  -3   32.77    2.42
  -2  18  -3   32.09    2.51
  -2  18  -3   33.54    2.61
   2 -18   3   35.57    2.90
   2  18   3   35.47    2.90
  -2 -18  -4  329.88    6.96
  -2 -18  -4  328.92    6.86
  -2  18  -4  326.50    6.86
  -2  18  -4  338.97    7.15
   2 -18   4  318.57    7.44
   2  18   4  341.58    7.64
  -2 -18  -5    3.09    1.26
  -2 -18  -5    2.13    1.26
  -2  18  -5    2.80    1.26
  -2  18  -5    2.42    1.26
   2 -18   5    4.06    1.35
   2  18   5    3.67    1.55
  -2 -18  -6   23.10    2.22
  -2 -18  -6   23.58    2.51
  -2  18  -6   21.17    2.51
  -2  18  -6   22.33    2.61
   2 -18   6   23.78    2.71
   2  18   6   28.32    2.71
  -2 -18  -7    6.28    1.64
  -2  18  -7    5.61    1.55
  -2  18  -7    6.19    1.74
   2 -18   7    6.67    1.84
   2  18   7    7.15    1.93
  -2 -18  -8  182.19    5.99
  -2  18  -8  171.46    5.51
  -2  18  -8  188.28    6.09
   2 -18   8  182.68    6.09
   2  18   8  187.90    6.28
  -2 -18  -9   34.89    3.09
  -2  18  -9   33.06    3.00
  -2  18  -9   36.25    3.19
   2 -18   9   36.34    3.19
   2  18   9   36.54    3.38
  -2 -18 -10    9.47    2.13
  -2  18 -10    9.96    2.03
  -2  18 -10   11.12    2.22
   2 -18  10   10.73    2.13
   2  18  10   12.28    2.32
  -2 -18 -11   23.97    2.90
  -2  18 -11   17.88    2.42
  -2  18 -11   18.07    2.61
   2 -18  11   17.01    2.51
   2  18  11   22.33    3.09
  -2 -18 -12   53.64    3.96
  -2  18 -12   49.87    3.67
  -2  18 -12   55.38    3.96
   2 -18  12   56.16    4.06
   2  18  12   55.00    3.96
  -2 -18 -13    0.48    1.55
  -2  18 -13   -0.97    1.45
  -2  18 -13   -1.45    1.35
   2 -18  13   -0.97    1.35
   2  18  13    0.39    1.35
  -2 -18 -14   51.13    4.35
  -2  18 -14   48.13    4.25
   2 -18  14   48.52    3.96
   2  18  14   50.16    4.35
  -2 -18 -15   -0.29    1.45
  -2  18 -15    0.77    1.64
   2 -18  15    0.10    1.55
   2  18  15   -0.19    1.64
   2 -18  16   65.24    4.54
  -2 -20  16   41.75    3.96
  -2 -20  15   10.05    2.51
  -2 -20  15    9.76    2.42
  -2  20  15   11.02    2.90
   2  20 -15   10.15    2.71
  -2 -20  14    1.84    1.55
  -2 -20  14    0.10    1.45
  -2  20  14    1.26    1.55
   2 -20 -14   -0.77    1.64
   2  20 -14   -1.84    1.45
   2  20 -14    0.68    1.55
  -2 -20  13   37.02    3.77
  -2 -20  13   34.80    3.67
  -2  20  13   40.21    3.87
   2 -20 -13   32.96    3.87
   2  20 -13   35.28    3.87
   2  20 -13   32.96    3.58
  -2 -20  12  101.68    5.32
  -2  20  12   99.36    5.32
   2 -20 -12   90.18    5.22
   2  20 -12   86.12    5.03
   2  20 -12  100.81    5.22
  -2 -20  11    2.71    1.64
  -2  20  11    6.09    1.93
   2 -20 -11    2.42    1.84
   2  20 -11    3.67    1.84
   2  20 -11    5.22    1.74
  -2 -20  10   14.30    2.61
  -2  20  10   16.33    2.51
   2 -20 -10   15.46    2.51
   2  20 -10   17.98    2.90
   2  20 -10   14.88    2.42
  -2 -20   9   10.25    2.22
  -2  20   9   12.08    2.42
   2 -20  -9    8.51    2.13
   2  20  -9    7.93    2.03
   2  20  -9   11.60    2.13
  -2 -20   8  188.48    6.48
  -2  20   8  204.42    6.57
   2 -20  -8  193.21    6.38
   2  20  -8  186.16    6.28
   2  20  -8  200.94    6.19
  -2 -20   7   -0.48    1.26
  -2  20   7    0.77    1.35
   2 -20  -7    0.39    1.26
   2  20  -7   -0.48    1.16
   2  20  -7   -0.68    1.06
  -2 -20   6   15.46    2.42
  -2  20   6   17.59    2.51
   2 -20  -6   16.14    2.32
   2  20  -6   13.72    2.32
   2  20  -6   14.88    2.13
  -2 -20   5    0.97    1.45
  -2  20   5    3.00    1.55
   2 -20  -5    2.51    1.26
   2 -20  -5    2.61    1.26
   2  20  -5    1.55    1.35
   2  20  -5    2.22    1.26
  -2 -20   4  112.02    4.93
  -2  20   4  113.76    4.64
   2 -20  -4  112.89    4.45
   2 -20  -4   97.43    4.06
   2  20  -4  105.06    4.54
  -2 -20   3   50.65    3.58
  -2  20   3   56.06    3.48
   2 -20  -3   52.48    3.29
   2 -20  -3   49.49    3.00
   2  20  -3   50.26    3.48
  -2 -20   2   68.53    3.87
  -2  20   2   65.34    3.58
   2 -20  -2   66.59    3.58
   2  20  -2   69.01    3.87
  -2 -20   1   21.07    2.42
  -2  20   1   21.36    2.42
  -2  20   1   17.78    2.03
   2 -20  -1   22.33    2.51
   2  20  -1   21.17    2.42
  -2 -20   0  242.99    6.67
  -2  20   0  235.55    6.19
  -2  20   0  239.70    5.90
   2 -20   0  243.76    6.67
   2  20   0  239.32    6.67
  -2 -20  -1   95.11    4.35
  -2  20  -1   94.53    4.06
  -2  20  -1   96.46    3.96
   2 -20   1   96.56    4.45
   2  20   1   98.30    4.54
  -2 -20  -2    0.10    1.16
  -2  20  -2    1.93    1.26
  -2  20  -2    1.45    1.16
   2 -20   2    1.74    1.26
   2  20   2    2.03    1.45
  -2 -20  -3    0.48    1.16
  -2 -20  -3   -0.29    0.97
  -2  20  -3   -0.58    0.97
  -2  20  -3   -0.19    1.06
   2 -20   3    0.77    1.26
   2  20   3    0.77    1.35
  -2 -20  -4  169.44    5.41
  -2 -20  -4  157.16    5.03
  -2  20  -4  161.22    5.22
  -2  20  -4  166.34    5.41
   2 -20   4  174.36    5.99
   2  20   4  164.12    5.70
  -2 -20  -5   10.73    1.84
  -2 -20  -5    7.83    1.74
  -2  20  -5   10.44    1.93
  -2  20  -5   10.25    1.93
   2 -20   5    9.86    2.13
   2  20   5   10.25    2.03
  -2 -20  -6   68.53    3.58
  -2 -20  -6   62.63    3.67
  -2  20  -6   68.62    3.77
  -2  20  -6   76.07    4.16
   2 -20   6   69.69    4.25
   2  20   6   70.46    4.25
  -2 -20  -7   -0.68    1.16
  -2  20  -7    0.58    1.26
  -2  20  -7   -0.48    1.16
   2 -20   7   -0.58    1.16
   2  20   7   -0.48    1.35
  -2 -20  -8  183.84    6.28
  -2  20  -8  196.79    6.09
  -2  20  -8  196.50    6.57
   2 -20   8  203.55    6.96
   2  20   8  198.04    6.67
  -2 -20  -9   -0.10    1.26
  -2  20  -9    0.87    1.35
  -2  20  -9   -0.58    1.26
   2 -20   9   -0.39    1.16
   2  20   9    0.29    1.55
  -2 -20 -10    8.12    2.13
  -2  20 -10    6.38    1.84
  -2  20 -10    8.89    2.22
   2 -20  10    7.06    2.03
   2  20  10    8.80    2.22
  -2 -20 -11   -1.26    1.35
  -2  20 -11    0.48    1.55
   2 -20  11   -0.10    1.45
   2  20  11    1.84    1.64
  -2 -20 -12  105.45    5.61
  -2  20 -12  106.80    5.61
   2 -20  12  105.74    5.51
   2  20  12  108.06    5.70
  -2 -20 -13    0.77    1.74
  -2  20 -13    0.19    1.64
   2 -20  13   -1.06    1.35
   2  20  13    0.00    1.45
  -2 -20 -14   13.63    2.71
  -2  20 -14   13.15    2.80
   2 -20  14   16.24    2.80
   2  20  14   13.24    2.90
   2 -20  15   -0.39    1.64
   2  22 -14    1.84    2.03
   2  22 -14    4.83    2.32
  -2 -22  13    0.87    1.64
  -2  22  13    0.19    1.64
   2 -22 -13    1.16    1.84
   2  22 -13    0.10    1.74
   2  22 -13    1.26    1.55
  -2 -22  12   43.20    3.87
  -2  22  12   47.36    4.16
   2 -22 -12   37.89    3.96
   2  22 -12   40.01    3.96
   2  22 -12   42.04    3.87
  -2 -22  11   11.70    2.61
  -2  22  11    8.51    2.13
   2 -22 -11   11.89    2.51
   2  22 -11   11.12    2.51
   2  22 -11    9.18    2.22
  -2 -22  10   15.08    2.80
  -2  22  10   18.56    2.90
   2 -22 -10   16.62    2.80
   2  22 -10   12.37    2.51
   2  22 -10   17.98    2.71
  -2 -22   9    2.13    1.74
  -2  22   9    1.84    1.64
   2 -22  -9    0.97    1.55
   2  22  -9    1.26    1.64
   2  22  -9    0.77    1.45
  -2 -22   8  186.06    6.96
  -2  22   8  181.32    6.57
   2 -22  -8  167.99    6.28
   2  22  -8  175.62    6.48
   2  22  -8  181.90    6.28
  -2 -22   7   14.30    2.51
  -2  22   7   18.36    2.80
   2 -22  -7   17.20    2.51
   2  22  -7   17.40    2.71
  -2 -22   6    5.22    2.03
  -2  22   6    6.96    2.03
   2 -22  -6    3.96    1.64
   2  22  -6    6.86    1.93
  -2 -22   5    7.44    2.13
  -2  22   5    8.89    2.13
   2 -22  -5    8.31    1.84
   2  22  -5    7.73    1.93
  -2 -22   4   79.84    4.45
  -2  22   4   83.90    4.45
   2 -22  -4   77.52    4.06
   2  22  -4   74.33    4.25
  -2 -22   3   45.62    3.58
  -2  22   3   43.30    3.38
   2 -22  -3   44.56    3.38
   2  22  -3   45.62    3.58
  -2 -22   2   75.78    4.25
  -2  22   2   83.41    4.25
   2 -22  -2   82.35    4.25
   2  22  -2   80.80    4.45
  -2 -22   1    3.38    1.64
  -2  22   1    3.87    1.64
   2 -22  -1    3.09    1.55
   2  22  -1    4.45    1.74
  -2 -22   0  206.16    6.57
  -2  22   0  206.45    6.19
   2 -22   0  198.72    6.48
   2  22   0  201.14    6.48
  -2 -22  -1   14.98    2.42
  -2  22  -1   16.72    2.42
   2 -22   1   15.37    2.51
   2  22   1   17.69    2.71
  -2 -22  -2    0.48    1.35
  -2  22  -2    2.22    1.35
  -2  22  -2    1.35    1.26
   2 -22   2    0.77    1.45
   2  22   2   -1.93    1.26
  -2 -22  -3   13.53    2.22
  -2  22  -3   14.50    2.22
  -2  22  -3   16.53    2.32
   2 -22   3   13.24    2.32
   2  22   3   17.11    2.61
  -2 -22  -4   59.54    3.77
  -2  22  -4   58.86    3.67
  -2  22  -4   59.54    3.67
   2 -22   4   61.18    4.16
   2  22   4   59.35    3.96
  -2 -22  -5   29.00    2.80
  -2 -22  -5   24.65    2.80
  -2  22  -5   26.00    2.90
  -2  22  -5   26.77    2.90
   2 -22   5   26.58    3.29
   2  22   5   25.90    3.19
  -2 -22  -6   64.18    3.87
  -2  22  -6   67.95    3.96
  -2  22  -6   74.52    4.45
   2 -22   6   73.65    4.64
   2  22   6   74.62    4.64
  -2 -22  -7    4.25    1.74
  -2  22  -7    3.96    1.74
  -2  22  -7    2.32    1.64
   2 -22   7    3.96    1.93
   2  22   7    5.32    2.03
  -2 -22  -8  156.97    5.99
  -2  22  -8  182.48    6.57
   2 -22   8  173.78    6.86
   2  22   8  176.49    6.77
  -2 -22  -9    7.54    1.93
  -2  22  -9    5.32    1.93
   2 -22   9    4.45    1.84
   2  22   9    4.16    2.13
  -2 -22 -10    5.32    1.93
  -2  22 -10    4.35    1.93
   2 -22  10    5.32    2.03
   2  22  10    6.57    2.22
  -2 -22 -11   -0.87    1.45
  -2  22 -11   -2.13    1.35
   2 -22  11    0.10    1.45
   2  22  11    0.00    1.64
  -2 -22 -12   63.31    4.74
  -2  22 -12   71.14    4.93
   2 -22  12   68.14    4.83
   2  22  12   63.41    4.74
  -2  22 -13    4.25    3.09
   2  24 -12   55.00    5.41
   2  24 -12   57.80    5.90
  -2  24  11   -0.10    1.64
   2 -24 -11    2.22    1.74
   2  24 -11    2.61    1.93
  -2 -24  10    7.35    2.13
  -2  24  10    9.18    2.32
   2 -24 -10   11.31    2.61
   2  24 -10    8.31    2.32
  -2 -24   9    4.83    2.22
  -2  24   9    5.03    2.03
   2 -24  -9    6.09    2.03
   2  24  -9    4.16    2.03
  -2 -24   8  122.07    6.09
  -2  24   8  133.00    6.09
   2 -24  -8  122.07    5.61
   2  24  -8  118.88    5.70
  -2 -24   7   16.53    3.00
  -2  24   7   14.40    2.61
   2  24  -7    9.47    2.32
  -2 -24   6   -0.77    1.45
  -2  24   6    0.68    1.55
   2  24  -6   -0.58    1.35
  -2 -24   5    1.26    1.55
  -2  24   5    4.54    1.84
   2  24  -5    7.25    2.13
  -2 -24   4   56.25    4.25
  -2  24   4   59.35    4.16
   2  24  -4   50.84    3.87
  -2 -24   3    3.29    1.74
  -2  24   3    4.45    1.74
   2 -24  -3    4.93    1.74
   2  24  -3    3.87    1.74
  -2 -24   2   17.59    2.71
  -2  24   2   17.01    2.51
   2 -24  -2   20.49    2.71
   2  24  -2   21.17    2.90
  -2 -24   1    0.68    1.55
  -2  24   1   -0.29    1.26
   2 -24  -1    0.10    1.35
   2  24  -1   -0.97    1.26
  -2 -24   0  158.22    6.28
  -2  24   0  156.97    5.80
   2 -24   0  159.29    6.09
   2  24   0  153.58    6.09
  -2 -24  -1    2.42    1.64
  -2  24  -1    2.32    1.45
   2 -24   1    2.22    1.64
   2  24   1    2.51    1.64
  -2 -24  -2   -1.16    1.35
  -2  24  -2    2.13    1.45
   2 -24   2    0.48    1.55
   2  24   2   -1.35    1.06
  -2 -24  -3    1.64    1.45
  -2  24  -3    0.58    1.35
   2 -24   3    1.55    1.55
   2  24   3    1.06    1.55
  -2 -24  -4   50.07    3.77
   2 -24   4   54.13    4.16
   2  24   4   59.64    4.25
  -2  24  -5    5.99    2.71
   2 -24   5    7.35    2.22
   2  24   5    5.99    2.03
  -2  24  -6   20.10    2.90
   2 -24   6   20.49    3.19
   2  24   6   16.04    2.80
  -2  24  -7   13.15    2.51
   2 -24   7   13.53    2.80
   2  24   7   12.95    2.51
  -2 -24  -8   84.48    4.83
  -2  24  -8   89.89    5.22
   2 -24   8   91.15    5.41
   2  24   8   91.05    5.22
  -2 -24  -9    0.39    1.55
  -2  24  -9   -0.48    1.55
   2 -24   9   -0.19    1.64
   2  24   9    0.68    1.64
  -2 -24 -10    0.10    1.64
  -2  24 -10    2.32    1.84
   2  24  10    0.10    1.84
  -2 -24 -11   -0.29    1.64
  -2  24 -11    0.77    1.64
  -2  26   9    1.64    2.42
   2  26  -9    0.87    1.74
  -2  26   8   33.35    3.87
   2  26  -8   31.22    3.87
  -2  26   7    3.67    1.93
   2  26  -7    4.25    2.03
  -2 -26   6    4.93    2.03
  -2  26   6    3.19    1.93
   2  26  -6    4.54    1.93
  -2 -26   5    3.77    1.93
  -2  26   5    5.12    2.03
   2  26  -5    4.16    2.03
  -2 -26   4   61.18    4.64
  -2  26   4   64.47    4.45
   2  26  -4   62.73    4.45
  -2 -26   3    2.71    1.74
  -2  26   3    2.22    1.64
   2  26  -3    2.13    1.74
  -2 -26   2    5.03    2.03
  -2  26   2    7.15    2.13
   2 -26  -2    5.51    2.03
   2  26  -2    6.19    2.03
  -2 -26   1    4.83    2.03
  -2  26   1    4.74    1.84
   2 -26  -1    1.55    1.74
   2  26  -1    2.61    1.74
  -2 -26   0   69.78    4.64
   2 -26   0   74.62    4.83
   2  26   0   74.42    4.83
  -2 -26  -1   11.02    2.42
   2 -26   1   13.82    2.71
   2  26   1   12.76    2.51
  -2 -26  -2   14.50    2.71
   2 -26   2   12.28    2.51
   2  26   2   15.37    2.80
  -2 -26  -3   -0.48    1.45
   2 -26   3    1.06    1.45
   2  26   3    1.26    1.74
   2 -26   4   22.13    3.29
   2  26   4   26.77    3.48
   2 -26   5   -0.58    1.55
   2  26   5    0.48    1.55
   2 -26   6   16.72    3.29
   2  26   6   17.78    2.90
   2  26   7    0.10    2.03
   2  28  -3    4.35    2.03
   2 -28  -2    2.80    2.71
   2  28  -2    2.32    1.84
   2 -28  -1    0.00    1.64
   2  28  -1    2.32    1.74
  -2 -28   0   32.96    4.93
   2 -28   0   41.17    4.16
   2  28   0   47.46    4.54
  -2 -28  -1   -0.48    1.74
   2  28   1    0.48    1.93
  -2 -28  -2    5.03    2.13
  -2 -28  -3    1.55    2.51
  -3  -1  22   20.88    3.09
  -3   1  22   23.29    3.38
  -3  -1  21  142.95    6.48
  -3   1  21  150.49    6.48
   3  -1 -21  143.15    6.67
   3   1 -21  149.43    6.86
  -3  -1  20    3.00    1.84
  -3   1  20    5.70    2.03
   3  -1 -20    4.54    2.03
   3   1 -20    1.35    2.03
  -3  -1  19   57.12    4.06
  -3   1  19   57.70    3.87
   3  -1 -19   56.64    4.25
   3   1 -19   51.23    3.96
  -3  -1  18   74.52    4.35
  -3   1  18   69.11    4.16
   3  -1 -18   67.08    4.35
   3   1 -18   73.26    4.35
  -3  -1  17  278.17    7.54
  -3   1  17  284.65    7.44
   3  -1 -17  266.67    7.54
   3   1 -17  261.64    7.44
  -3  -1  16   14.30    2.22
  -3   1  16   13.53    2.32
  -3   1  16   14.40    2.22
   3  -1 -16   17.40    2.61
   3  -1 -16   14.40    2.03
   3   1 -16   12.95    2.13
  -3  -1  15   29.87    2.61
  -3   1  15   30.83    2.61
  -3   1  15   33.44    2.61
   3  -1 -15   34.02    2.42
   3   1 -15   31.03    2.80
   3   1 -15   30.54    3.19
  -3  -1  14   85.64    3.87
  -3   1  14   84.96    3.96
  -3   1  14   88.92    3.87
   3  -1 -14   90.86    3.48
   3   1 -14   83.12    3.96
   3   1 -14   85.93    3.19
  -3  -1  13  762.89   10.34
  -3   1  13  772.08   10.63
  -3   1  13  772.75   10.25
   3  -1 -13  765.89    9.28
   3   1 -13  731.87   10.25
   3   1 -13  771.59    8.70
  -3  -1  12   34.99    2.42
  -3   1  12   35.18    2.42
  -3   1  12   36.25    2.42
   3  -1 -12   34.22    2.13
   3   1 -12   35.09    2.42
   3   1 -12   34.99    2.03
  -3  -1  11  176.20    4.54
  -3  -1  11  190.99    3.48
  -3   1  11  183.35    4.74
  -3   1  11  177.55    4.54
   3  -1 -11  185.00    4.25
   3   1 -11  178.33    4.64
   3   1 -11  183.45    3.96
  -3  -1  10   29.09    1.93
  -3  -1  10   27.16    1.16
  -3   1  10   28.22    1.93
  -3   1  10   26.68    1.84
  -3   1  10   26.77    0.87
   3  -1 -10   29.87    1.74
   3   1 -10   25.52    1.93
   3   1 -10   29.58    1.64
  -3  -1   9 1138.78   10.34
  -3  -1   9 1192.81    6.67
  -3   1   9 1123.12   10.25
  -3   1   9 1128.05   10.15
  -3   1   9 1138.88    4.83
   3  -1  -9 1156.66    9.38
   3   1  -9 1076.15   10.05
   3   1  -9 1132.79    8.51
  -3  -1   8  151.07    3.58
  -3  -1   8  159.96    2.32
  -3   1   8  148.85    3.58
  -3   1   8  150.01    3.58
  -3   1   8  158.80    1.64
   3  -1  -8  153.20    3.29
   3   1  -8  150.39    3.58
   3   1  -8  150.39    3.00
  -3  -1   7   30.25    1.64
  -3  -1   7   26.29    0.97
  -3   1   7   29.09    1.55
  -3   1   7   23.97    1.45
  -3   1   7   27.35    0.68
   3  -1  -7   24.94    1.35
   3   1  -7   24.94    1.26
  -3  -1   6  258.65    4.06
  -3  -1   6  282.81    2.80
  -3   1   6  271.79    4.06
  -3   1   6  271.21    4.06
   3  -1  -6  278.85    3.87
   3   1  -6  255.55    3.96
   3   1  -6  271.50    3.38
  -3  -1   5 1528.49    8.99
  -3  -1   5 1615.77    8.60
  -3   1   5 1593.83    8.89
  -3   1   5 1584.84    9.09
   3  -1  -5 1581.17   11.12
   3   1  -5 1528.59    8.89
   3   1  -5 1514.00    7.44
  -3  -1   4   30.93    1.26
  -3  -1   4   32.48    0.87
  -3   1   4   31.32    1.26
   3  -1  -4   32.77    1.26
   3   1  -4   29.96    1.26
   3   1  -4   30.35    1.06
  -3  -1   3  162.86    2.42
  -3  -1   3  166.34    1.93
  -3   1   3  166.34    2.22
  -3   1   3  159.09    2.42
  -3   1   3  173.11    1.55
   3  -1  -3  153.20    2.32
   3   1  -3  153.29    2.32
   3   1  -3  149.62    2.03
  -3  -1   2  158.03    2.13
  -3  -1   2  158.80    1.93
  -3   1   2  153.10    1.74
  -3   1   2  150.68    2.13
  -3   1   2  172.14    1.64
   3  -1  -2  142.47    2.13
   3   1  -2  143.15    1.93
   3   1  -2  133.96    1.84
  -3  -1   1  497.58    3.09
  -3  -1   1  518.94    3.48
  -3   1   1  470.42    3.48
   3  -1  -1  520.58    3.29
   3  -1  -1  431.66    3.38
   3   1  -1  465.20    3.00
  -3  -1   0   50.45    0.87
  -3  -1   0   53.35    1.26
  -3   1   0   53.74    1.16
   3  -1   0   50.65    1.16
   3   1   0   49.87    0.97
  -3  -1  -1   84.28    1.16
  -3  -1  -1   86.80    1.64
  -3   1  -1   82.64    1.45
   3  -1   1   85.25    1.64
   3  -1   1   79.74    1.55
   3   1   1   86.51    1.35
   3   1   1   86.60    1.64
  -3  -1  -2   73.84    1.26
  -3  -1  -2   69.01    1.55
  -3   1  -2   72.30    1.55
   3  -1   2   67.27    1.16
   3  -1   2   70.17    1.64
   3  -1   2   65.82    1.45
   3   1   2   71.62    1.45
   3   1   2   70.27    1.64
   3  -1   3 6300.81   32.96
   3  -1   3 6435.64   38.57
   3  -1   3 6231.02   40.79
   3  -1   3 6194.97   36.15
   3   1   3 6373.40   37.31
   3   1   3 6490.73   32.77
   3   1   3 6026.60   36.54
   3   1   3 6545.54   41.27
   3  -1   4 1600.31    9.96
   3  -1   4 1666.71    8.51
   3  -1   4 1608.72    8.60
   3  -1   4 1685.36    8.31
   3   1   4 1608.72    8.31
   3   1   4 1619.06   11.99
   3   1   4 1570.34    8.12
   3   1   4 1681.11    8.99
   3  -1   5 1589.97    8.80
   3  -1   5 1607.85    9.09
   3  -1   5 1511.39    8.80
   3  -1   5 1650.86    8.89
   3   1   5 1534.20    8.99
   3   1   5 1632.01    8.31
   3   1   5 1545.41    8.51
   3   1   5 1636.46    9.47
   3  -1   6  781.93    6.77
   3  -1   6  792.57    6.96
   3  -1   6  811.12    6.77
   3  -1   6  830.74    6.77
   3   1   6  801.94    7.15
   3   1   6  827.27    6.57
   3   1   6  794.79    6.48
   3   1   6  829.30    7.25
   3  -1   7 1102.15    8.80
   3  -1   7 1167.78    9.09
   3  -1   7 1126.41    8.41
   3  -1   7 1187.40    8.60
   3   1   7 1098.48    8.99
   3   1   7 1153.86    8.41
   3   1   7 1114.72    8.02
   3   1   7 1177.54    9.18
   3  -1   8  396.86    5.70
   3  -1   8  417.74    5.80
   3  -1   8  397.64    5.22
   3  -1   8  440.45    5.61
   3   1   8  408.37    5.90
   3   1   8  428.66    5.61
   3   1   8  416.00    5.12
   3   1   8  437.46    5.90
  -3  -1  -9    1.45    0.68
   3  -1   9    2.03    0.68
   3  -1   9    2.32    0.68
   3  -1   9    1.84    0.58
   3  -1   9    2.13    0.68
   3   1   9    2.71    0.77
   3   1   9    1.93    0.68
   3   1   9    3.77    0.68
   3   1   9    2.13    0.77
  -3  -1 -10    7.93    1.16
  -3   1 -10    6.57    1.06
   3  -1  10    7.44    1.26
   3  -1  10    7.35    1.16
   3  -1  10    7.06    0.97
   3   1  10    7.15    1.26
   3   1  10    7.44    1.16
   3   1  10    8.31    0.97
  -3  -1 -11  890.48    9.67
  -3   1 -11  924.98    9.38
   3  -1  11  852.49    9.96
   3  -1  11  874.82    9.86
   3  -1  11  884.97    8.70
   3   1  11  845.53   10.05
   3   1  11  885.06    9.57
   3   1  11  866.02    8.22
  -3  -1 -12  107.87    3.67
  -3   1 -12  105.45    3.48
   3  -1  12   95.88    3.77
   3  -1  12  100.13    3.67
   3  -1  12   98.30    3.09
   3   1  12   98.39    3.77
   3   1  12  102.07    3.58
   3   1  12  100.04    3.00
  -3  -1 -13   31.32    2.22
  -3   1 -13   32.19    2.13
   3  -1  13   33.83    2.51
   3  -1  13   31.32    2.32
   3   1  13   30.64    2.42
   3   1  13   30.83    2.22
  -3  -1 -14   10.05    1.64
  -3   1 -14    8.80    1.45
   3  -1  14    7.73    1.55
   3  -1  14    8.80    1.64
   3   1  14    9.18    1.74
   3   1  14    9.57    1.64
  -3  -1 -15  530.73    8.89
  -3   1 -15  539.72   10.63
   3  -1  15  485.98    9.18
   3  -1  15  517.87    9.18
   3   1  15  496.32    9.38
   3   1  15  512.37    8.89
  -3  -1 -16   21.84    2.51
  -3   1 -16   16.72    2.42
   3  -1  16   19.72    2.61
   3  -1  16   21.46    2.61
   3   1  16   18.36    2.51
   3   1  16   19.52    2.51
  -3   1 -17   43.30    3.38
   3  -1  17   43.88    3.29
   3   1  17   39.72    3.38
   3   1  17   44.17    3.19
  -3   1 -18   -0.77    1.16
   3  -1  18   -1.16    1.06
   3   1  18   -0.48    1.16
   3   1  18   -0.48    1.06
  -3  -1 -19  173.98    6.77
  -3   1 -19  180.36    6.86
   3  -1  19  190.02    6.67
   3   1  19  182.58    6.86
  -3  -1 -20   -0.68    1.55
  -3   1 -20   -1.16    1.55
   3  -1  20    1.74    1.74
  -3  -1 -21    0.58    1.64
  -3   1 -21    2.61    1.64
  -3   3  22   -0.77    1.45
  -3  -3  21  129.90    6.09
  -3   3  21  143.34    6.38
   3  -3 -21  131.45    6.38
   3   3 -21  128.16    6.28
  -3  -3  20    5.61    2.03
  -3   3  20    5.03    1.84
   3  -3 -20    4.93    2.03
   3   3 -20    2.80    2.03
  -3  -3  19   21.94    3.00
  -3   3  19   17.11    2.71
  -3   3  19   17.40    2.61
   3  -3 -19   19.33    2.90
   3   3 -19   17.98    2.90
  -3  -3  18    3.77    1.74
  -3   3  18    5.22    1.84
  -3   3  18    4.64    1.64
   3  -3 -18    6.28    1.64
   3   3 -18    6.67    1.93
  -3  -3  17  256.42    7.35
  -3   3  17  241.73    7.15
  -3   3  17  260.48    7.06
   3  -3 -17  257.49    6.77
   3   3 -17  240.57    7.25
  -3  -3  16    2.32    1.45
  -3   3  16    0.87    1.35
  -3   3  16    2.42    1.26
   3  -3 -16    0.19    1.16
   3   3 -16    1.06    1.26
  -3  -3  15   12.18    1.84
  -3   3  15   13.34    2.13
  -3   3  15   11.99    1.93
   3  -3 -15   13.63    1.93
   3   3 -15   13.53    2.13
  -3  -3  14   13.24    1.93
  -3   3  14   15.46    2.22
  -3   3  14   14.11    1.93
   3  -3 -14   17.40    1.93
   3   3 -14   12.76    1.93
  -3  -3  13  740.18   10.34
  -3   3  13  775.17   10.73
  -3   3  13  752.94   10.05
   3  -3 -13  788.60    9.96
   3   3 -13  711.18   10.25
   3   3 -13  754.39    9.86
  -3  -3  12    3.67    1.16
  -3   3  12    3.67    1.16
  -3   3  12    4.06    1.06
   3  -3 -12    4.64    1.26
   3   3 -12    2.32    1.16
   3   3 -12    5.03    0.97
  -3  -3  11  184.32    3.38
  -3   3  11  176.30    4.64
  -3   3  11  171.95    4.45
   3  -3 -11  173.11    4.35
   3   3 -11  168.76    4.64
   3   3 -11  173.78    3.48
  -3  -3  10   -0.10    0.68
  -3  -3  10    1.64    0.58
  -3   3  10    0.87    0.77
  -3   3  10    3.00    0.87
   3  -3 -10    1.55    0.68
   3   3 -10    2.03    0.87
   3   3 -10    2.13    0.58
  -3  -3   9 1187.21   10.73
  -3  -3   9 1179.67    7.93
  -3   3   9 1170.29   10.54
  -3   3   9 1152.70   10.15
   3  -3  -9 1149.70    9.96
   3   3  -9 1097.70   10.34
   3   3  -9 1131.15    7.73
  -3  -3   8   73.94    2.71
  -3  -3   8   78.87    2.03
  -3   3   8   71.81    2.51
   3   3  -8   71.04    1.93
  -3  -3   7  246.47    4.35
  -3  -3   7  251.78    3.38
  -3   3   7  253.43    4.35
  -3   3   7  229.55    4.06
   3  -3  -7  241.06    4.16
   3   3  -7  225.98    4.16
   3   3  -7  232.84    3.09
  -3  -3   6  147.30    3.19
  -3  -3   6  150.97    2.61
  -3   3   6  151.26    3.09
  -3   3   6  143.63    3.00
   3  -3  -6  147.59    3.09
   3   3  -6  139.86    3.09
   3   3  -6  139.86    2.22
  -3  -3   5 2667.18   22.23
  -3  -3   5 2811.58   20.97
  -3   3   5 2614.12   20.10
   3  -3  -5 2640.50   22.33
   3   3  -5 2471.84   11.89
   3   3  -5 2440.81   15.27
  -3  -3   4    3.19    0.58
  -3  -3   4    2.61    0.48
  -3   3   4    3.29    0.58
  -3   3   4    2.13    0.48
   3  -3  -4    3.87    0.68
   3   3  -4    1.84    0.48
   3   3  -4    2.71    0.39
  -3  -3   3  349.02    3.58
  -3  -3   3  353.08    3.58
  -3   3   3  361.00    3.48
  -3   3   3  347.09    3.77
   3  -3  -3  371.83    2.42
   3   3  -3  313.84    3.67
   3   3  -3  314.03    2.61
  -3  -3   2   57.61    1.35
  -3   3   2   57.03    1.16
  -3   3   2   56.35    1.55
   3  -3  -2   60.41    1.16
   3  -3  -2   53.35    1.55
   3   3  -2   50.74    1.45
   3   3  -2   56.16    1.16
  -3  -3   1 6292.50   28.42
  -3  -3   1 5944.83   33.83
  -3   3   1 6605.95   26.29
  -3   3   1 6308.54   37.41
   3  -3  -1 6704.82   35.09
   3  -3  -1 5667.33   35.28
   3   3  -1 5990.84   36.05
   3   3  -1 6400.46   32.67
  -3  -3   0    0.97    0.39
  -3   3   0    1.16    0.39
   3  -3   0    0.68    0.29
   3  -3   0    0.68    0.29
   3   3   0    0.58    0.39
   3   3   0    0.48    0.29
  -3  -3  -1  355.59    3.58
  -3   3  -1  315.00    2.03
  -3   3  -1  344.19    3.58
   3  -3   1  376.28    3.77
   3  -3   1  296.73    2.90
   3   3   1  343.22    3.38
   3   3   1  359.55    3.58
  -3  -3  -2  149.23    2.42
  -3   3  -2  125.07    1.64
  -3   3  -2  152.42    2.51
   3  -3   2  139.38    2.42
   3  -3   2  132.51    2.03
   3   3   2  148.56    2.42
   3   3   2  144.11    2.51
  -3  -3  -3 4305.76   31.99
  -3   3  -3 3835.54   25.81
   3  -3   3 4370.33   31.99
   3  -3   3 4215.00   30.83
   3  -3   3 4169.96   26.97
   3   3   3 4234.72   24.74
   3   3   3 4306.83   20.49
  -3  -3  -4  151.65    2.61
  -3   3  -4  136.19    2.32
   3  -3   4  153.00    2.90
   3  -3   4  148.07    2.90
   3  -3   4  150.39    2.32
   3   3   4  153.00    2.90
   3   3   4  154.84    2.03
   3   3   4  150.59    3.00
  -3  -3  -5  124.39    2.51
  -3   3  -5  113.28    2.42
   3  -3   5  120.72    2.80
   3  -3   5  119.66    2.71
   3  -3   5  128.74    2.32
   3   3   5  117.63    2.71
   3   3   5  124.49    2.13
   3   3   5  120.72    2.80
  -3  -3  -6   35.67    1.45
  -3   3  -6   31.70    1.45
   3  -3   6   34.51    1.64
   3  -3   6   33.35    1.55
   3  -3   6   35.47    1.35
   3   3   6   33.93    1.64
   3   3   6   33.06    1.35
   3   3   6   32.96    1.64
  -3  -3  -7 1340.60    8.60
  -3   3  -7 1186.63    9.09
   3  -3   7 1188.95    9.09
   3  -3   7 1258.54    9.96
   3  -3   7 1261.34    9.47
   3  -3   7 1334.80    8.51
   3   3   7 1273.62   10.05
   3   3   7 1285.21    8.41
   3   3   7 1312.18   10.25
  -3  -3  -8   47.17    1.84
  -3   3  -8   43.49    2.03
   3  -3   8   43.59    2.03
   3  -3   8   44.85    2.13
   3  -3   8   43.49    2.03
   3  -3   8   49.10    1.84
   3   3   8   47.36    2.22
   3   3   8   45.43    1.84
   3   3   8   49.49    2.22
  -3  -3  -9   37.99    1.64
  -3  -3  -9   37.70    2.03
  -3   3  -9   34.80    1.93
   3  -3   9   40.79    2.13
   3  -3   9   36.44    1.84
   3  -3   9   40.30    1.74
   3   3   9   35.86    2.13
   3   3   9   33.73    1.74
  -3  -3 -10   29.77    1.55
  -3  -3 -10   31.32    2.03
  -3   3 -10   29.09    1.93
  -3   3 -10   31.41    1.64
   3  -3  10   32.19    2.03
   3  -3  10   29.96    1.74
   3  -3  10   31.61    1.74
   3   3  10   30.64    2.13
   3   3  10   30.45    1.74
  -3  -3 -11  767.73    7.54
  -3  -3 -11  774.30    9.47
  -3   3 -11  723.36    9.18
  -3   3 -11  775.17    8.12
   3  -3  11  779.42    9.76
   3  -3  11  765.12    8.51
   3   3  11  760.19    9.76
   3   3  11  779.81    8.70
  -3  -3 -12  140.34    4.35
  -3   3 -12  129.13    4.25
  -3   3 -12  145.75    3.77
   3  -3  12  143.63    4.54
   3  -3  12  135.22    3.77
   3   3  12  136.48    4.54
   3   3  12  139.57    3.96
  -3  -3 -13   14.11    1.93
  -3   3 -13   11.89    1.84
  -3   3 -13   12.66    1.55
   3  -3  13   10.73    1.64
   3  -3  13   10.44    1.45
   3   3  13   10.83    1.74
   3   3  13   13.24    1.64
  -3  -3 -14   96.56    3.96
  -3   3 -14   93.08    4.06
   3  -3  14   95.11    4.16
   3   3  14   91.82    4.16
   3   3  14   93.37    3.67
  -3  -3 -15  481.53    8.80
  -3   3 -15  435.81    8.70
   3  -3  15  466.45    8.99
   3   3  15  469.26    9.28
   3   3  15  476.99    8.41
  -3  -3 -16    2.03    1.45
  -3   3 -16    2.13    1.45
   3  -3  16    3.09    1.45
   3   3  16    2.42    1.55
   3   3  16    2.80    1.35
  -3  -3 -17   20.59    2.51
  -3   3 -17   22.62    2.71
   3  -3  17   22.04    2.80
   3   3  17   17.01    2.51
  -3  -3 -18    0.97    1.26
  -3   3 -18    0.87    1.26
   3  -3  18   -0.87    1.16
   3   3  18    0.48    1.35
  -3   3 -19  177.65    6.77
   3  -3  19  222.79    7.44
   3   3  19  200.56    7.25
  -3   3 -20   14.88    2.80
   3  -3  20   15.66    2.80
   3   3  20   16.14    3.00
  -3   3 -21   15.17    2.80
   3  -3  21   13.43    2.61
  -3  -5  21  174.36    7.25
  -3   5  21  165.67    7.15
   3  -5 -21  168.18    7.15
   3   5 -21  173.88    7.35
  -3  -5  20    1.55    1.74
  -3   5  20    4.16    2.13
  -3   5  20    1.06    1.35
   3   5 -20    0.58    1.84
  -3  -5  19   40.30    3.58
  -3   5  19   45.33    3.87
  -3   5  19   44.36    3.48
   3  -5 -19   39.72    3.48
   3   5 -19   38.57    3.77
  -3  -5  18   -0.39    1.35
  -3   5  18   -0.39    1.35
  -3   5  18   -0.39    1.16
   3  -5 -18   -0.77    1.06
   3   5 -18    0.39    1.35
  -3  -5  17  218.34    6.86
  -3   5  17  230.13    7.15
  -3   5  17  213.70    6.38
   3  -5 -17  211.67    6.38
   3   5 -17  197.95    6.67
  -3  -5  16   38.08    3.29
  -3   5  16   44.07    3.48
  -3   5  16   36.05    2.90
   3  -5 -16   38.66    3.09
   3   5 -16   34.41    3.09
  -3  -5  15   15.46    2.13
  -3   5  15   20.20    2.32
  -3   5  15   19.81    2.22
   3  -5 -15   16.62    2.22
   3   5 -15   15.75    2.32
  -3  -5  14  120.53    4.74
  -3   5  14  128.36    4.83
  -3   5  14  109.22    4.25
   3  -5 -14  126.71    4.54
   3   5 -14  115.70    4.64
  -3  -5  13 1197.07   13.43
  -3   5  13 1215.04   13.53
  -3   5  13 1178.99   12.47
   3  -5 -13 1204.22   12.86
   3   5 -13 1111.04   12.95
  -3  -5  12   22.91    2.32
  -3  -5  12   26.77    1.74
  -3   5  12   28.13    2.42
  -3   5  12   25.71    2.03
   3  -5 -12   25.03    2.22
   3   5 -12   20.97    2.13
  -3  -5  11  280.88    5.99
  -3  -5  11  274.11    4.64
  -3   5  11  278.85    5.90
  -3   5  11  268.02    5.51
   3  -5 -11  278.07    5.80
   3   5 -11  254.39    5.70
  -3  -5  10   21.94    1.84
  -3  -5  10   21.94    1.45
  -3   5  10   26.10    2.03
  -3   5  10   22.62    1.74
   3   5 -10   21.26    1.84
   3   5 -10   21.65    1.16
  -3  -5   9  580.99    7.73
  -3  -5   9  588.43    6.38
  -3   5   9  609.12    7.83
  -3   5   9  567.46    7.15
   3  -5  -9  594.71    7.73
   3   5  -9  526.38    7.35
   3   5  -9  559.24    4.83
  -3  -5   8  278.36    5.12
  -3  -5   8  286.29    4.35
  -3   5   8  284.26    5.12
  -3   5   8  269.57    4.74
   3   5  -8  243.09    4.83
   3   5  -8  260.48    3.00
  -3  -5   7    0.68    0.58
  -3  -5   7    1.35    0.58
  -3   5   7    1.06    0.58
  -3   5   7    0.87    0.58
   3  -5  -7    2.22    0.77
   3   5  -7    0.68    0.58
   3   5  -7    2.22    0.39
  -3  -5   6  447.12    5.12
  -3   5   6  450.31    5.61
  -3   5   6  428.28    5.32
   3  -5  -6  467.42    2.32
   3  -5  -6  446.35    5.80
   3   5  -6  385.75    5.41
   3   5  -6  387.00    3.00
  -3  -5   5 2460.34   15.56
  -3  -5   5 2444.68   14.69
  -3   5   5 2562.31   35.47
  -3   5   5 2312.07   11.60
   3  -5  -5 2542.40   13.24
   3  -5  -5 2401.09   16.24
   3   5  -5 2035.54   11.60
   3   5  -5 2178.01   12.76
  -3  -5   4  190.02    3.19
  -3  -5   4  188.38    3.19
  -3   5   4  190.22    3.09
  -3   5   4  184.51    3.19
   3  -5  -4  199.01    2.13
   3  -5  -4  181.61    3.29
   3   5  -4  161.51    3.19
   3   5  -4  189.35    1.84
  -3  -5   3  302.92    3.58
  -3  -5   3  301.66    3.87
  -3   5   3  317.32    3.67
  -3   5   3  288.32    3.77
   3  -5  -3  310.55    2.90
   3  -5  -3  284.16    3.87
   3   5  -3  258.36    3.77
   3   5  -3  298.37    2.42
  -3  -5   2   35.09    1.16
  -3  -5   2   33.83    1.35
  -3   5   2   37.50    1.16
  -3   5   2   34.80    1.35
   3  -5  -2   37.60    1.16
   3  -5  -2   31.12    1.26
   3   5  -2   34.22    1.35
   3   5  -2   35.09    0.97
  -3  -5   1 2741.70   17.88
  -3  -5   1 2660.90   23.10
  -3   5   1 2795.54   19.23
  -3   5   1 2678.49   22.52
   3  -5  -1 2892.77   16.82
   3  -5  -1 2448.93   16.62
   3   5  -1 2567.05   20.30
   3   5  -1 2741.51   16.33
  -3  -5   0   26.10    0.68
  -3  -5   0   26.00    1.26
  -3   5   0   25.32    0.87
   3  -5   0   26.77    1.16
   3  -5   0   22.04    1.06
   3   5   0   27.35    1.06
  -3  -5  -1   20.88    1.06
  -3   5  -1   16.72    0.77
   3  -5   1   17.20    1.06
   3  -5   1   17.20    0.87
   3   5   1   18.07    1.06
   3   5   1   18.27    0.97
  -3  -5  -2  281.36    3.67
  -3   5  -2  255.07    2.71
  -3   5  -2  287.55    3.96
   3  -5   2  279.91    3.87
   3  -5   2  248.40    2.80
   3   5   2  277.01    3.77
   3   5   2  291.80    3.87
  -3  -5  -3 1644.38    8.89
  -3   5  -3 1426.81    7.15
  -3   5  -3 1708.56    9.96
   3  -5   3 1678.98    9.86
   3  -5   3 1546.86   12.37
   3   5   3 1642.35    9.67
   3   5   3 1658.49    6.96
   3   5   3 1693.10    9.86
  -3  -5  -4  100.23    2.32
  -3   5  -4   87.47    2.03
   3  -5   4  102.74    2.61
   3  -5   4   98.97    2.61
   3  -5   4   94.43    1.84
   3   5   4   95.40    2.51
   3   5   4   98.39    1.45
   3   5   4  101.68    2.61
  -3  -5  -5   31.70    1.35
  -3   5  -5   26.87    1.26
   3  -5   5   32.57    1.64
   3  -5   5   33.64    1.64
   3  -5   5   32.86    1.16
   3   5   5   31.32    1.64
   3   5   5   30.54    1.06
   3   5   5   31.22    1.64
  -3  -5  -6  422.77    4.83
  -3   5  -6  378.89    4.83
   3  -5   6  444.71    5.99
   3  -5   6  440.74    5.80
   3  -5   6  457.76    4.35
   3   5   6  431.37    5.90
   3   5   6  427.02    4.16
   3   5   6  446.74    6.09
  -3  -5  -7 1503.36    9.38
  -3  -5  -7 1478.62   11.50
  -3   5  -7 1305.90    9.67
   3  -5   7 1514.09   11.70
   3  -5   7 1413.57   10.73
   3  -5   7 1552.75    8.51
   3   5   7 1473.21   11.41
   3   5   7 1469.63    8.51
   3   5   7 1516.99   11.70
  -3  -5  -8   45.62    1.74
  -3  -5  -8   48.81    2.42
  -3   5  -8   44.85    2.13
   3  -5   8   52.19    2.42
   3  -5   8   47.07    2.22
   3  -5   8   49.78    1.74
   3   5   8   49.20    2.32
   3   5   8   49.39    1.84
  -3  -5  -9  343.70    4.74
  -3  -5  -9  343.61    6.09
  -3   5  -9  298.28    5.32
   3  -5   9  334.33    6.09
   3  -5   9  322.73    5.51
   3  -5   9  345.83    4.54
   3   5   9  338.87    6.19
   3   5   9  330.17    4.83
  -3  -5 -10   39.72    1.74
  -3  -5 -10   41.27    2.42
  -3   5 -10   35.96    2.13
   3  -5  10   42.43    2.51
   3  -5  10   38.28    2.13
   3  -5  10   43.11    1.84
   3   5  10   38.28    2.42
   3   5  10   40.01    1.93
  -3  -5 -11  761.54    8.70
  -3  -5 -11  797.01   10.15
  -3   5 -11  708.48    9.18
  -3   5 -11  765.12    8.12
   3  -5  11  773.14   10.05
   3  -5  11  756.03    8.99
   3   5  11  751.01    9.96
   3   5  11  753.81    8.31
  -3  -5 -12    0.68    1.16
  -3   5 -12    1.84    1.16
   3  -5  12    2.80    1.16
   3  -5  12    3.00    1.06
   3   5  12    2.90    1.26
   3   5  12    3.00    0.97
  -3  -5 -13    7.35    1.55
  -3   5 -13    6.57    1.45
   3  -5  13    8.89    1.64
   3  -5  13    6.57    1.26
   3   5  13    6.86    1.64
   3   5  13    9.18    1.45
  -3  -5 -14   54.51    3.19
  -3   5 -14   44.94    2.90
   3  -5  14   49.58    3.29
   3  -5  14   49.97    2.71
   3   5  14   52.58    3.38
   3   5  14   58.19    4.45
  -3  -5 -15  541.94    9.76
  -3   5 -15  471.96    9.09
   3  -5  15  540.68    9.96
   3   5  15  514.20    9.86
  -3  -5 -16   12.86    2.22
  -3   5 -16   15.08    2.42
   3  -5  16   14.50    2.42
   3   5  16   12.95    2.32
  -3  -5 -17   21.65    2.61
  -3   5 -17   22.33    2.71
   3  -5  17   23.20    2.61
   3   5  17   24.16    3.00
  -3  -5 -18    0.97    1.26
  -3   5 -18    2.42    1.64
   3  -5  18    2.51    1.64
   3   5  18    2.71    1.74
  -3  -5 -19  147.69    6.09
  -3   5 -19  136.09    6.09
   3  -5  19  145.85    6.19
   3   5  19  148.27    6.48
  -3   5 -20    1.93    1.84
   3  -5  20    1.55    1.74
   3   5  20    0.77    1.74
  -3   5 -21   12.76    2.71
   3  -5  21   13.92    2.80
   3  -7 -21  170.89    6.86
   3   7 -21  164.41   10.63
  -3  -7  20    7.25    2.22
  -3   7  20    5.80    2.13
   3  -7 -20   11.31    2.51
   3   7 -20    4.93    2.32
  -3  -7  19   30.35    3.58
  -3   7  19   29.00    3.48
   3  -7 -19   27.45    3.19
   3   7 -19   30.45    3.58
  -3  -7  18    0.97    1.64
  -3   7  18    0.48    1.55
  -3   7  18    0.87    1.26
   3  -7 -18    2.90    1.55
   3   7 -18    1.64    1.55
  -3  -7  17  143.63    5.90
  -3   7  17  142.47    5.90
  -3   7  17  135.03    5.12
   3  -7 -17  143.44    5.61
   3   7 -17  137.35    5.80
  -3  -7  16   27.45    3.09
  -3   7  16   30.45    3.19
  -3   7  16   29.67    2.71
   3  -7 -16   23.97    2.80
   3   7 -16   26.00    2.90
  -3  -7  15    9.28    1.93
  -3   7  15   11.89    2.22
  -3   7  15   10.54    1.84
   3  -7 -15    8.51    1.74
   3   7 -15    8.99    1.93
  -3  -7  14  171.66    5.61
  -3   7  14  169.53    5.51
  -3   7  14  158.03    4.93
   3  -7 -14  173.01    5.51
   3   7 -14  154.26    5.41
  -3  -7  13  425.18    8.31
  -3  -7  13  437.84    6.86
  -3   7  13  448.96    8.51
  -3   7  13  425.38    7.54
   3  -7 -13  421.12    8.02
   3   7 -13  385.36    7.93
  -3  -7  12   19.81    2.32
  -3  -7  12   17.88    1.64
  -3   7  12   21.17    2.13
  -3   7  12   19.14    1.93
   3  -7 -12   18.65    2.13
   3   7 -12   14.79    1.93
  -3  -7  11   98.01    3.87
  -3  -7  11   93.66    3.09
  -3   7  11   95.30    3.67
  -3   7  11   91.34    3.29
   3  -7 -11  103.42    3.87
   3   7 -11   89.41    3.58
  -3  -7  10   68.04    3.09
  -3  -7  10   70.07    2.61
  -3   7  10   69.88    3.09
  -3   7  10   64.08    2.71
   3   7 -10   56.06    2.80
  -3  -7   9  585.24    8.02
  -3  -7   9  575.48    7.06
  -3   7   9  589.69    8.02
  -3   7   9  556.63    7.25
   3  -7  -9  568.04    7.93
   3   7  -9  529.57    7.73
  -3  -7   8   46.10    2.03
  -3   7   8   46.49    2.32
  -3   7   8   43.69    2.03
   3  -7  -8   44.46    0.97
   3  -7  -8   43.30    2.32
   3   7  -8   39.72    2.22
   3   7  -8   36.63    0.87
  -3  -7   7  496.71    6.67
  -3  -7   7  473.41    6.09
  -3   7   7  493.03    6.57
  -3   7   7  469.64    6.09
   3  -7  -7  497.48    3.38
   3  -7  -7  488.01    6.77
   3   7  -7  429.92    6.38
   3   7  -7  448.48    2.51
  -3  -7   6  294.60    4.74
  -3   7   6  312.39    4.93
  -3   7   6  285.71    4.54
   3  -7  -6  305.14    2.90
   3  -7  -6  299.34    5.12
   3   7  -6  255.26    4.64
   3   7  -6  310.45    2.03
  -3  -7   5  455.44    5.61
  -3  -7   5  456.40    5.70
  -3   7   5  474.09    5.70
  -3   7   5  431.18    5.32
   3  -7  -5  474.28    3.96
   3  -7  -5  438.81    5.80
   3   7  -5  403.63    5.61
   3   7  -5  457.66    2.42
  -3  -7   4    1.55    0.58
  -3  -7   4    1.55    0.58
  -3   7   4    2.22    0.58
  -3   7   4    1.74    0.58
   3  -7  -4    4.64    0.58
   3  -7  -4    1.64    0.68
   3   7  -4    1.55    0.58
   3   7  -4    2.22    0.29
  -3  -7   3  332.88    4.06
  -3  -7   3  330.46    4.64
  -3   7   3  354.34    4.35
  -3   7   3  318.38    4.35
   3  -7  -3  344.67    3.77
   3  -7  -3  315.77    4.45
   3   7  -3  301.37    4.54
   3   7  -3  344.19    2.80
  -3  -7   2   33.06    1.26
  -3   7   2   32.38    1.35
  -3   7   2   29.00    1.35
   3  -7  -2   32.38    1.35
   3  -7  -2   30.54    1.35
   3   7  -2   30.83    1.55
   3   7  -2   34.12    1.06
  -3  -7   1 4694.80   28.90
  -3   7   1 4699.92   31.90
  -3   7   1 4383.86   25.13
   3  -7  -1 4564.02   29.67
   3  -7  -1 4095.06   28.90
   3   7  -1 4244.39   37.70
   3   7  -1 4737.61   27.26
  -3  -7   0   20.30    1.26
  -3   7   0   20.30    0.97
  -3   7   0   20.39    1.16
   3  -7   0   18.75    1.16
   3  -7   0   17.98    1.06
   3   7   0   17.69    1.26
   3   7   0   21.07    0.77
   3   7   0   21.26    1.06
  -3  -7  -1  218.63    3.67
  -3   7  -1  215.93    2.90
  -3   7  -1  220.57    3.67
   3  -7   1  229.55    3.77
   3  -7   1  181.90    2.71
   3   7   1  215.44    3.77
   3   7   1  220.08    2.03
   3   7   1  229.55    3.48
  -3  -7  -2   13.24    1.06
  -3   7  -2   13.05    0.87
   3  -7   2   12.57    1.06
   3  -7   2   12.18    0.77
   3   7   2   13.05    1.16
   3   7   2   13.82    0.48
   3   7   2   14.69    1.06
  -3  -7  -3  888.25    7.25
  -3   7  -3  839.35    6.19
  -3   7  -3  927.40    8.12
   3  -7   3  888.16    7.93
   3  -7   3  805.90    5.12
   3   7   3  897.73    7.93
   3   7   3  862.35    3.67
   3   7   3  898.89    7.73
  -3  -7  -4   67.46    2.13
  -3   7  -4   62.15    1.93
  -3   7  -4   69.30    2.42
   3  -7   4   68.91    1.55
   3   7   4   75.49    2.51
   3   7   4   67.37    1.26
   3   7   4   68.53    2.32
  -3  -7  -5  119.95    2.80
  -3  -7  -5  119.37    3.19
  -3   7  -5  105.45    2.61
   3  -7   5  122.75    3.29
   3  -7   5  119.46    3.19
   3  -7   5  118.02    2.03
   3   7   5  122.85    3.29
   3   7   5  115.12    1.84
   3   7   5  121.49    3.29
  -3  -7  -6   58.48    2.03
  -3  -7  -6   59.06    2.51
  -3   7  -6   50.36    2.03
   3  -7   6   58.28    2.51
   3  -7   6   58.19    2.32
   3  -7   6   59.06    1.55
   3   7   6   52.48    2.32
   3   7   6   60.51    1.55
  -3  -7  -7 1623.41   10.25
  -3  -7  -7 1677.73   13.05
  -3   7  -7 1419.85   10.54
   3  -7   7 1721.03   13.15
   3  -7   7 1679.08   12.57
   3  -7   7 1771.29    8.31
   3   7   7 1721.42   13.15
   3   7   7 1629.98    8.70
  -3  -7  -8    3.19    0.68
  -3  -7  -8    3.29    0.97
  -3   7  -8    4.25    0.97
   3  -7   8    4.83    1.06
   3  -7   8    3.19    0.97
   3  -7   8    4.25    0.68
   3   7   8    3.38    1.06
   3   7   8    2.42    0.58
  -3  -7  -9  275.08    4.45
  -3  -7  -9  274.31    5.80
  -3   7  -9  235.93    4.93
   3  -7   9  270.44    5.70
   3  -7   9  261.45    5.32
   3   7   9  269.96    5.80
   3   7   9  257.00    4.16
  -3  -7 -10   17.01    1.35
  -3  -7 -10   18.65    1.84
  -3   7 -10   17.20    1.74
   3  -7  10   18.94    1.93
   3  -7  10   16.91    1.64
   3   7  10   17.59    1.84
   3   7  10   17.88    1.35
  -3  -7 -11  329.78    6.96
  -3   7 -11  265.80    5.80
   3  -7  11  304.27    6.67
   3  -7  11  311.90    6.19
   3   7  11  319.64    6.86
   3   7  11  312.48    5.41
  -3  -7 -12   18.65    2.32
  -3   7 -12   14.98    2.03
   3  -7  12   18.46    2.13
   3  -7  12   13.72    1.84
   3   7  12   15.46    2.13
  -3  -7 -13    0.97    1.06
  -3   7 -13    1.06    0.97
   3  -7  13    1.26    1.16
   3  -7  13    0.29    0.87
   3   7  13    0.58    1.16
  -3  -7 -14    1.74    1.26
  -3   7 -14    0.87    1.16
   3  -7  14    0.68    1.26
   3  -7  14    2.03    0.97
   3   7  14    0.10    1.26
  -3  -7 -15  530.83   10.05
  -3   7 -15  470.22    9.09
   3  -7  15  501.54    9.86
   3   7  15  520.68   10.15
  -3  -7 -16    0.58    1.35
  -3   7 -16    0.77    1.26
   3  -7  16   -0.48    1.35
   3   7  16   -0.29    1.45
  -3  -7 -17   35.18    3.29
  -3   7 -17   29.38    3.00
   3  -7  17   34.31    3.29
   3   7  17   33.64    3.38
  -3  -7 -18    3.19    1.64
  -3   7 -18    1.93    1.64
   3  -7  18    0.39    1.45
   3   7  18    1.35    1.35
  -3  -7 -19  130.77    5.80
  -3   7 -19  113.47    5.61
   3  -7  19  137.06    6.19
   3   7  19  138.31    6.38
  -3  -7 -20   -1.26    1.45
  -3   7 -20   -1.84    1.55
   3  -7  20   -0.87    1.64
   3   7  20    1.55    1.64
  -3  -7 -21   -1.93    1.55
   3  -9 -21   75.39    5.03
  -3  -9  20    0.87    1.74
  -3   9  20   -0.10    1.55
   3  -9 -20   -0.97    1.55
   3   9 -20    0.77    1.74
  -3  -9  19   37.21    3.87
  -3   9  19   32.77    3.67
   3  -9 -19   32.28    3.29
   3   9 -19   33.54    3.77
  -3  -9  18    0.00    1.64
  -3   9  18    1.84    1.64
   3  -9 -18    2.51    1.55
   3   9 -18    1.16    1.45
  -3  -9  17  152.52    6.28
  -3   9  17  153.39    6.19
   3  -9 -17  149.72    5.90
   3   9 -17  137.54    5.70
  -3  -9  16   27.64    3.00
  -3   9  16   25.23    3.09
  -3   9  16   28.42    2.71
   3  -9 -16   25.42    2.80
   3   9 -16   25.42    3.09
  -3  -9  15    4.74    1.64
  -3   9  15    5.80    1.84
  -3   9  15    4.83    1.45
   3  -9 -15    5.22    1.64
   3   9 -15    3.38    1.64
  -3  -9  14   19.91    2.61
  -3   9  14   16.53    2.32
  -3   9  14   17.20    2.13
   3  -9 -14   19.23    2.32
   3   9 -14   13.92    2.22
  -3  -9  13  689.15   10.83
  -3  -9  13  662.18    9.09
  -3   9  13  694.27   10.83
  -3   9  13  652.03    9.38
   3  -9 -13  664.31   10.54
   3   9 -13  603.22   10.05
  -3  -9  12    8.22    1.74
  -3  -9  12    8.51    1.45
  -3   9  12    8.41    1.64
  -3   9  12   10.63    1.55
   3  -9 -12    9.28    1.74
   3   9 -12    8.51    1.84
  -3  -9  11   23.49    2.32
  -3  -9  11   19.23    1.74
  -3   9  11   23.29    2.32
  -3   9  11   21.75    1.84
   3  -9 -11   26.87    2.42
   3   9 -11   19.04    2.13
  -3  -9  10    4.16    1.16
  -3  -9  10    4.93    1.16
  -3   9  10    4.45    1.26
  -3   9  10    4.45    1.06
   3  -9 -10    3.87    1.16
   3   9 -10    3.87    1.35
  -3  -9   9 1136.85   11.60
  -3  -9   9 1078.66   10.54
  -3   9   9 1090.55   11.31
  -3   9   9 1044.06   10.05
   3  -9  -9 1081.18   11.50
   3   9  -9  974.95   10.83
  -3  -9   8   55.09    2.61
  -3  -9   8   55.00    2.51
  -3   9   8   56.35    2.61
  -3   9   8   55.00    2.32
   3  -9  -8   56.35    2.71
   3   9  -8   46.68    2.51
  -3  -9   7   33.54    2.03
  -3  -9   7   33.64    1.93
  -3   9   7   36.54    2.03
  -3   9   7   31.22    1.74
   3  -9  -7   34.31    1.26
   3  -9  -7   34.02    2.13
   3   9  -7   29.09    2.03
  -3  -9   6   27.84    1.74
  -3  -9   6   26.68    1.84
  -3   9   6   29.48    1.84
  -3   9   6   26.00    1.55
   3  -9  -6   28.71    1.26
   3  -9  -6   28.22    1.93
   3   9  -6   23.97    1.74
  -3  -9   5  934.07    8.51
  -3  -9   5  901.01    8.89
  -3   9   5  936.58    8.60
  -3   9   5  859.55    7.93
   3  -9  -5  933.68    6.67
   3  -9  -5  900.63    8.89
   3   9  -5  786.48    8.41
  -3  -9   4   16.24    1.26
  -3  -9   4   15.66    1.45
  -3  -9   4   15.66    0.68
  -3   9   4   17.88    1.35
  -3   9   4   13.63    1.16
   3  -9  -4   16.14    1.06
   3  -9  -4   13.53    1.35
   3   9  -4   14.59    1.45
  -3  -9   3  117.92    2.71
  -3  -9   3  117.34    3.19
  -3   9   3  118.69    2.80
  -3   9   3  112.31    2.80
   3  -9  -3  116.37    2.61
   3  -9  -3  113.76    3.00
   3   9  -3  103.23    3.00
   3   9  -3  124.49    1.93
  -3  -9   2   23.97    1.26
  -3  -9   2   26.10    1.64
  -3   9   2   24.55    1.35
  -3   9   2   26.97    1.55
   3  -9  -2   25.03    1.35
   3  -9  -2   22.91    1.45
   3   9  -2   25.42    1.64
   3   9  -2   26.68    1.06
  -3  -9   1 1688.55    8.41
  -3  -9   1 1678.69   11.31
  -3   9   1 1700.64    9.76
  -3   9   1 1652.79   10.54
   3  -9  -1 1685.27   10.44
   3  -9  -1 1540.09    9.57
   3   9  -1 1569.19   10.92
   3   9  -1 1730.60    8.80
  -3  -9   0    2.90    0.68
  -3   9   0    3.00    0.68
  -3   9   0    3.38    0.77
   3  -9   0    3.29    0.77
   3  -9   0    2.61    0.58
   3   9   0    3.48    0.77
   3   9   0    4.16    0.58
   3   9   0    3.19    0.58
  -3  -9  -1  702.97    7.15
  -3  -9  -1  770.92    6.86
  -3   9  -1  732.64    6.28
  -3   9  -1  769.76    7.54
   3  -9   1  753.23    7.54
   3  -9   1  668.75    5.61
   3   9   1  720.46    7.54
   3   9   1  744.53    4.64
   3   9   1  753.13    6.77
  -3  -9  -2   28.71    1.64
  -3  -9  -2   28.80    1.55
  -3   9  -2   27.35    1.35
  -3   9  -2   26.97    1.64
   3  -9   2   28.90    1.64
   3  -9   2   21.55    1.06
   3   9   2   26.68    1.64
   3   9   2   26.77    0.87
  -3  -9  -3  358.68    5.12
  -3  -9  -3  384.97    5.51
  -3   9  -3  338.58    4.54
  -3   9  -3  365.84    5.51
   3  -9   3  376.47    5.70
   3  -9   3  319.35    3.48
   3   9   3  368.74    5.61
   3   9   3  352.21    2.90
  -3  -9  -4  275.37    4.45
  -3  -9  -4  281.36    4.93
  -3   9  -4  256.33    4.06
  -3   9  -4  293.25    5.12
   3  -9   4  279.52    5.12
   3  -9   4  275.18    3.09
   3   9   4  280.97    5.12
   3   9   4  269.57    2.61
  -3  -9  -5   81.29    2.51
  -3  -9  -5   90.18    3.00
  -3   9  -5   74.62    2.42
  -3   9  -5   90.28    3.09
   3  -9   5   84.96    3.00
   3  -9   5   84.77    1.74
   3   9   5   84.57    3.00
   3   9   5   82.25    1.64
  -3  -9  -6  112.51    3.00
  -3  -9  -6  120.62    3.67
  -3   9  -6   98.20    2.90
   3  -9   6  110.57    3.48
   3  -9   6  116.08    3.58
   3  -9   6  116.76    1.93
   3   9   6  119.46    3.67
   3   9   6  109.41    2.03
  -3  -9  -7 1435.42   10.34
  -3  -9  -7 1458.13   12.76
  -3   9  -7 1264.53   10.44
   3  -9   7 1473.11   12.86
   3  -9   7 1475.72   12.66
   3   9   7 1483.16   12.95
   3   9   7 1407.00    7.93
  -3  -9  -8   34.02    1.84
  -3  -9  -8   33.64    2.22
  -3   9  -8   30.64    2.03
   3  -9   8   38.47    2.51
   3  -9   8   35.86    2.22
   3   9   8   35.18    2.42
   3   9   8   31.70    1.55
  -3  -9  -9  130.58    3.29
  -3  -9  -9  127.58    4.25
  -3   9  -9  116.95    3.67
   3  -9   9  138.99    4.45
   3  -9   9  127.29    4.06
   3   9   9  129.52    4.35
  -3  -9 -10    0.77    0.97
  -3   9 -10    0.87    0.97
   3  -9  10    1.06    0.97
   3  -9  10    1.84    0.97
   3   9  10    1.55    1.06
  -3  -9 -11  304.17    6.96
  -3   9 -11  266.09    5.99
   3  -9  11  313.84    7.15
   3  -9  11  304.07    6.48
   3   9  11  314.51    7.06
  -3  -9 -12  122.56    4.83
  -3   9 -12  107.29    4.06
   3  -9  12  121.78    4.74
   3  -9  12  119.17    4.25
   3   9  12  121.98    4.74
  -3  -9 -13    1.55    1.26
  -3   9 -13    1.26    1.16
   3  -9  13    0.19    1.16
   3  -9  13    1.84    1.06
   3   9  13    0.68    1.16
  -3  -9 -14   16.33    2.42
  -3   9 -14   12.08    2.13
   3  -9  14   11.02    2.13
   3  -9  14   15.85    2.13
   3   9  14   16.04    2.42
  -3  -9 -15  381.30    8.80
  -3   9 -15  330.56    7.83
   3  -9  15  380.82    8.99
   3  -9  15  356.85    7.73
   3   9  15  373.57    8.99
  -3  -9 -16   -0.10    1.45
  -3   9 -16   -0.10    1.26
   3  -9  16    1.26    1.55
   3   9  16   -1.26    1.45
  -3  -9 -17   34.12    3.48
  -3   9 -17   28.71    3.09
   3  -9  17   28.61    3.29
   3   9  17   29.67    3.38
  -3  -9 -18   -1.74    1.16
  -3   9 -18   -1.93    1.35
   3  -9  18   -0.58    1.45
   3   9  18    0.87    1.64
  -3  -9 -19  119.75    5.99
  -3   9 -19  102.74    5.51
   3  -9  19  120.91    6.09
   3   9  19  125.07    6.19
  -3  -9 -20    6.19    2.22
  -3   9 -20    8.60    2.42
   3 -11 -20   -3.19    1.26
   3  11 -20   -0.87    2.13
  -3 -11  19   54.03    4.25
  -3  11  19   58.48    4.54
   3 -11 -19   53.45    4.35
   3  11 -19   46.20    4.35
  -3 -11  18   29.77    3.58
  -3  11  18   26.58    3.29
   3 -11 -18   30.64    3.48
   3  11 -18   22.13    3.19
  -3 -11  17  133.48    5.99
  -3  11  17  144.40    6.19
   3 -11 -17  141.50    6.09
   3  11 -17  123.62    5.80
  -3 -11  16    0.97    1.35
  -3  11  16    2.13    1.45
   3 -11 -16    0.58    1.35
   3  11 -16   -0.68    1.26
  -3 -11  15   14.01    2.32
  -3  11  15   12.28    2.22
   3 -11 -15   12.47    2.42
   3  11 -15    9.76    2.13
  -3 -11  14   45.52    3.48
  -3 -11  14   39.44    2.71
  -3  11  14   46.68    3.58
  -3  11  14   42.43    2.80
   3 -11 -14   50.36    3.58
   3  11 -14   37.89    3.38
  -3 -11  13  805.61   12.08
  -3 -11  13  763.38   10.44
  -3  11  13  813.35   11.99
  -3  11  13  743.76   10.15
   3 -11 -13  755.35   11.70
   3  11 -13  708.86   11.21
  -3 -11  12    3.38    1.55
  -3 -11  12    4.25    1.26
  -3  11  12    3.96    1.64
  -3  11  12    4.25    1.26
   3 -11 -12    6.28    1.74
   3  11 -12    2.80    1.45
  -3 -11  11  586.79    9.57
  -3 -11  11  568.71    8.70
  -3  11  11  601.00    9.57
  -3  11  11  548.13    8.12
   3 -11 -11  557.41    9.38
   3  11 -11  491.29    8.70
  -3 -11  10    4.54    1.35
  -3 -11  10    5.32    1.26
  -3  11  10    6.09    1.45
  -3  11  10    4.93    1.06
   3 -11 -10    2.61    1.16
   3  11 -10    4.06    1.35
  -3 -11   9  300.31    6.28
  -3 -11   9  286.58    5.99
  -3  11   9  297.31    6.28
  -3  11   9  268.99    5.32
   3 -11  -9  281.26    6.28
   3  11  -9  266.09    6.09
  -3 -11   8   23.00    2.03
  -3 -11   8   23.20    1.93
  -3  11   8   23.10    2.03
  -3  11   8   20.59    1.64
   3 -11  -8   21.26    2.03
   3  11  -8   18.75    1.93
  -3 -11   7   51.42    2.51
  -3 -11   7   50.26    2.61
  -3  11   7   51.52    2.61
  -3  11   7   48.81    2.22
   3 -11  -7   52.87    1.84
   3 -11  -7   48.91    2.61
   3  11  -7   46.88    2.71
  -3 -11   6  124.97    3.58
  -3 -11   6  135.03    3.96
  -3  11   6  138.31    3.87
  -3  11   6  123.43    3.38
   3 -11  -6  133.00    2.90
   3 -11  -6  127.10    3.87
   3  11  -6  116.18    3.77
  -3 -11   5 1745.29   12.37
  -3 -11   5 1669.42   13.15
  -3  11   5 1767.71   12.76
  -3  11   5 1626.50   11.50
   3 -11  -5 1705.95   10.44
   3 -11  -5 1640.03   12.76
   3  11  -5 1563.58   12.76
  -3 -11   4    8.02    1.06
  -3 -11   4    9.38    1.35
  -3 -11   4    8.12    0.68
  -3  11   4   10.05    1.35
  -3  11   4    8.12    1.16
   3 -11  -4    7.35    0.97
   3 -11  -4    6.38    1.06
   3  11  -4    6.77    1.16
  -3 -11   3  145.95    3.29
  -3 -11   3  146.62    3.87
  -3 -11   3  144.60    2.32
  -3  11   3  151.55    3.58
  -3  11   3  140.44    3.38
   3 -11  -3  148.75    3.38
   3 -11  -3  140.15    3.48
   3  11  -3  137.35    3.77
  -3 -11   2  238.54    3.87
  -3 -11   2  236.42    4.83
  -3 -11   2  238.93    3.29
  -3  11   2  238.74    4.25
  -3  11   2  237.00    4.35
   3 -11  -2  242.31    4.35
   3 -11  -2  217.09    4.16
   3  11  -2  223.66    4.64
   3  11  -2  244.63    3.87
  -3 -11   1 1088.14   10.05
  -3 -11   1 1127.47    7.73
  -3  11   1 1120.90    8.89
  -3  11   1 1088.14    9.28
   3 -11  -1 1106.40    9.47
   3 -11  -1 1014.29    8.41
   3  11  -1 1100.31   10.15
   3  11  -1 1147.96    7.83
  -3 -11   0   67.17    2.61
  -3 -11   0   67.46    2.13
  -3  11   0   68.14    2.32
  -3  11   0   68.24    2.51
   3 -11   0   68.14    2.61
   3 -11   0   62.34    2.13
   3  11   0   60.60    2.51
   3  11   0   69.30    1.84
  -3 -11  -1  186.35    4.16
  -3 -11  -1  184.32    3.67
  -3  11  -1  182.97    3.58
  -3  11  -1  190.80    4.16
   3 -11   1  188.86    4.25
   3 -11   1  164.41    3.09
   3  11   1  178.13    4.16
   3  11   1  192.83    2.80
  -3 -11  -2  291.80    5.12
  -3 -11  -2  289.96    4.83
  -3  11  -2  282.04    4.54
  -3  11  -2  302.63    5.32
   3 -11   2  299.53    5.41
   3 -11   2  256.13    3.58
   3  11   2  299.24    5.51
   3  11   2  281.55    3.19
  -3 -11  -3 1854.32   12.66
  -3 -11  -3 1915.59   12.95
  -3  11  -3 1789.27   11.41
  -3  11  -3 1959.86   13.72
   3 -11   3 1916.37   13.92
   3 -11   3 1549.27    8.22
   3  11   3 1925.94   13.92
   3  11   3 1757.56    7.64
  -3 -11  -4   45.14    2.13
  -3 -11  -4   46.97    2.32
  -3  11  -4   44.46    2.03
  -3  11  -4   47.26    2.42
   3 -11   4   48.42    2.51
   3 -11   4   44.17    1.45
   3  11   4   49.29    2.51
   3  11   4   44.36    1.35
  -3 -11  -5  109.22    3.19
  -3 -11  -5  110.77    3.48
  -3  11  -5   98.01    3.00
  -3  11  -5  111.35    3.67
   3 -11   5  106.13    3.58
   3  11   5  111.15    3.67
   3  11   5  100.42    2.13
  -3 -11  -6   35.96    1.93
  -3 -11  -6   37.79    2.32
  -3  11  -6   30.74    1.93
  -3  11  -6   38.57    2.42
   3 -11   6   35.28    2.22
  -3 -11  -7 1416.08   11.02
  -3 -11  -7 1445.47   13.43
  -3  11  -7 1270.72   11.12
  -3  11  -7 1563.68   14.01
   3 -11   7 1454.55   13.53
   3 -11   7 1452.72   13.43
   3  11   7 1462.48   13.63
  -3 -11  -8    0.39    0.68
  -3 -11  -8    2.03    1.16
  -3  11  -8    0.19    0.87
   3 -11   8    0.68    0.87
   3 -11   8    0.29    0.87
   3  11   8    0.48    0.87
  -3 -11  -9   12.66    1.35
  -3 -11  -9   11.21    1.84
  -3  11  -9   12.95    1.74
   3 -11   9   10.54    1.64
   3 -11   9   12.37    1.84
   3  11   9   11.41    1.74
  -3 -11 -10   62.73    3.38
  -3  11 -10   50.94    2.90
   3 -11  10   61.47    3.48
   3 -11  10   58.57    3.19
   3  11  10   58.77    3.38
  -3 -11 -11  503.09    9.28
  -3  11 -11  421.61    7.64
   3 -11  11  489.94    9.18
   3 -11  11  476.60    8.51
   3  11  11  500.57    9.28
  -3 -11 -12   46.30    3.48
  -3  11 -12   40.98    2.90
   3 -11  12   48.91    3.48
   3 -11  12   43.69    3.00
   3  11  12   46.49    3.38
  -3 -11 -13    0.00    1.26
  -3  11 -13    0.10    1.16
   3 -11  13    0.10    1.26
   3 -11  13   -0.68    0.97
   3  11  13   -0.77    1.26
  -3 -11 -14   16.43    2.51
  -3  11 -14   15.46    2.32
   3 -11  14   14.79    2.42
   3 -11  14   19.91    2.42
   3  11  14   20.49    2.80
  -3 -11 -15  375.99    9.09
  -3  11 -15  340.71    8.12
   3 -11  15  384.97    9.38
   3 -11  15  372.80    8.31
   3  11  15  359.17    8.99
  -3 -11 -16   20.01    3.00
  -3  11 -16   16.43    2.51
   3 -11  16   18.46    2.90
   3  11  16   24.16    3.38
  -3 -11 -17   39.24    3.67
  -3  11 -17   33.44    3.38
   3 -11  17   36.05    3.48
   3  11  17   35.67    3.77
  -3 -11 -18    1.35    1.64
  -3  11 -18   -0.77    1.55
   3 -11  18    1.26    1.74
   3  11  18    2.42    1.84
  -3 -11 -19  106.32    5.90
   3 -11  19   94.62    6.48
   3  11  19  100.52    8.60
  -3  13  19    9.76    3.00
   3 -13 -19    6.09    2.13
   3  13 -19    6.38    2.32
  -3 -13  18   26.87    3.48
  -3  13  18   27.55    3.58
   3 -13 -18   23.39    3.19
   3  13 -18   22.33    3.19
  -3 -13  17  127.29    6.09
  -3  13  17  122.36    5.99
   3 -13 -17  115.02    5.80
   3  13 -17  109.32    5.61
  -3 -13  16    1.74    1.55
  -3  13  16    2.32    1.74
   3 -13 -16    0.97    1.74
   3  13 -16    2.03    1.74
  -3 -13  15    4.74    1.74
  -3  13  15    9.28    2.32
   3 -13 -15    3.67    1.84
   3  13 -15    3.67    1.74
  -3 -13  14   26.39    2.90
  -3 -13  14   25.42    2.61
  -3  13  14   28.90    3.19
   3 -13 -14   31.03    3.09
   3  13 -14   23.20    2.80
  -3 -13  13  206.07    6.38
  -3 -13  13  195.34    5.80
  -3  13  13  200.75    6.38
   3 -13 -13  193.12    6.38
   3  13 -13  173.40    5.99
  -3 -13  12   13.24    2.13
  -3 -13  12    9.86    1.74
  -3  13  12   12.18    2.22
   3 -13 -12   11.60    2.22
   3  13 -12    9.38    1.93
  -3 -13  11   37.89    2.90
  -3 -13  11   38.57    2.80
  -3  13  11   39.05    3.09
  -3  13  11   32.19    2.32
   3 -13 -11   33.25    3.00
   3  13 -11   30.64    2.90
  -3 -13  10    4.06    1.35
  -3 -13  10    3.77    1.26
  -3  13  10    3.58    1.26
  -3  13  10    4.64    1.16
   3 -13 -10    4.54    1.45
   3  13 -10    3.09    1.45
  -3 -13   9  231.00    5.80
  -3 -13   9  227.81    5.80
  -3  13   9  239.32    5.99
  -3  13   9  211.77    4.93
   3 -13  -9  230.52    6.09
   3  13  -9  199.88    5.61
  -3 -13   8   43.98    2.71
  -3 -13   8   43.98    2.71
  -3  13   8   44.07    2.61
  -3  13   8   41.66    2.22
   3 -13  -8   38.37    2.71
   3  13  -8   39.05    2.80
  -3 -13   7    1.16    0.87
  -3 -13   7    0.58    0.87
  -3  13   7   -0.10    0.77
  -3  13   7    0.68    0.68
   3 -13  -7    0.58    0.77
   3 -13  -7   -0.10    0.87
   3  13  -7    0.77    1.06
  -3 -13   6   51.32    2.51
  -3 -13   6   48.52    2.80
  -3  13   6   52.68    2.71
  -3  13   6   46.30    2.22
   3 -13  -6   52.58    2.13
   3 -13  -6   49.10    2.61
   3  13  -6   46.30    2.80
  -3 -13   5  928.85    9.57
  -3 -13   5  923.63   10.63
  -3  13   5  990.13   10.34
  -3  13   5  875.30    8.99
   3 -13  -5  944.22    8.70
   3 -13  -5  894.44   10.05
   3  13  -5  895.89   10.44
  -3 -13   4    0.29    0.68
  -3 -13   4    1.35    0.87
  -3  13   4    1.16    0.77
  -3  13   4    0.58    0.68
   3 -13  -4    1.55    0.77
   3 -13  -4    1.93    0.97
   3  13  -4    0.48    0.97
  -3 -13   3  211.77    5.03
  -3 -13   3  207.13    3.09
  -3  13   3  217.57    4.64
  -3  13   3  209.55    4.45
   3 -13  -3  214.28    4.45
   3 -13  -3  202.49    4.54
   3  13  -3  196.40    4.83
   3  13  -3  217.67    4.25
  -3 -13   2    9.67    1.35
  -3 -13   2    8.60    0.97
  -3  13   2   10.44    1.35
  -3  13   2    8.02    1.16
   3 -13  -2    8.80    1.26
   3 -13  -2    9.47    1.26
   3  13  -2    6.77    1.26
   3  13  -2    8.70    1.06
  -3 -13   1  200.94    4.83
  -3 -13   1  195.63    3.58
  -3  13   1  203.65    4.35
  -3  13   1  203.75    4.45
   3 -13  -1  197.76    4.45
   3 -13  -1  177.65    3.87
   3  13  -1  194.66    4.74
   3  13  -1  202.49    3.67
  -3 -13   0    4.35    1.16
  -3 -13   0    4.45    0.87
  -3  13   0    4.16    0.97
  -3  13   0    5.51    1.06
   3 -13   0    4.45    0.97
   3 -13   0    5.32    0.97
   3  13   0    4.54    1.16
   3  13   0    4.83    0.77
  -3 -13  -1    1.74    0.77
  -3 -13  -1    2.03    0.77
  -3  13  -1    2.32    0.77
  -3  13  -1    1.84    0.77
   3 -13   1    1.55    0.77
   3 -13   1    1.35    0.68
   3  13   1    2.22    0.97
   3  13   1    2.03    0.58
  -3 -13  -2    2.03    0.97
  -3 -13  -2    1.55    0.77
  -3  13  -2    0.97    0.77
  -3  13  -2    1.84    0.77
   3 -13   2    2.51    0.97
   3 -13   2    2.32    0.68
   3  13   2    1.84    0.87
   3  13   2    1.84    0.48
  -3 -13  -3  908.36    9.67
  -3 -13  -3  874.05    9.28
  -3  13  -3  860.51    8.70
  -3  13  -3  911.64    9.96
   3 -13   3  901.40   10.25
   3 -13   3  740.57    6.19
   3  13   3  916.57   10.44
  -3 -13  -4   60.12    2.71
  -3 -13  -4   62.54    2.80
  -3  13  -4   55.96    2.51
  -3  13  -4   64.66    3.00
   3 -13   4   59.25    2.90
   3  13   4   56.74    2.80
  -3 -13  -5   95.98    3.19
  -3 -13  -5  103.61    3.67
  -3  13  -5   91.24    3.19
  -3  13  -5  104.00    3.77
   3 -13   5   99.46    3.77
   3  13   5   94.43    3.58
  -3 -13  -6   50.94    2.42
  -3 -13  -6   53.16    2.90
  -3  13  -6   48.71    2.51
  -3  13  -6   56.64    2.90
   3 -13   6   50.65    2.90
   3  13   6   54.61    2.90
  -3 -13  -7  328.92    5.80
  -3 -13  -7  328.53    6.77
  -3  13  -7  305.33    5.90
  -3  13  -7  337.81    6.96
   3 -13   7  315.77    6.77
   3  13   7  325.44    6.86
  -3 -13  -8   27.06    1.93
  -3 -13  -8   27.93    2.51
  -3  13  -8   25.03    2.22
  -3  13  -8   32.57    2.51
   3 -13   8   29.09    2.42
   3  13   8   29.29    2.42
  -3 -13  -9   21.84    2.42
  -3  13  -9   17.88    2.13
  -3  13  -9   22.71    2.32
   3 -13   9   24.45    2.51
   3 -13   9   21.75    2.32
   3  13   9   22.91    2.32
  -3 -13 -10   49.39    3.38
  -3  13 -10   41.95    2.80
   3 -13  10   48.42    3.19
   3 -13  10   49.78    3.19
   3  13  10   52.29    3.48
  -3 -13 -11  231.58    6.67
  -3  13 -11  210.90    5.80
   3 -13  11  236.90    6.77
   3 -13  11  240.38    6.57
   3  13  11  246.86    6.86
  -3 -13 -12   36.05    3.09
  -3  13 -12   34.70    2.80
   3 -13  12   36.83    3.29
   3 -13  12   36.05    3.00
   3  13  12   35.57    3.09
  -3 -13 -13    6.57    1.93
  -3  13 -13    4.74    1.55
   3 -13  13    5.90    1.74
   3 -13  13    5.12    1.64
   3  13  13    4.25    1.74
  -3 -13 -14   18.65    2.71
  -3  13 -14   11.60    2.13
   3 -13  14   16.33    2.71
   3 -13  14   18.27    2.51
   3  13  14   18.27    2.71
  -3 -13 -15  184.32    6.86
  -3  13 -15  156.39    5.80
   3 -13  15  173.88    6.67
   3 -13  15  170.98    6.09
   3  13  15  179.58    6.67
  -3 -13 -16   30.45    3.77
  -3  13 -16   27.64    3.19
   3 -13  16   28.42    3.48
   3 -13  16   27.16    3.29
   3  13  16   27.74    3.58
  -3 -13 -17    4.83    2.13
   3 -13  17    4.83    1.84
   3  13  17    4.93    2.13
  -3 -13 -18    8.02    2.42
   3 -13  18    8.80    2.51
   3  13  18    8.70    2.32
  -3 -15  18   -0.68    1.64
  -3  15  18   -1.35    1.55
   3 -15 -18   -0.87    1.35
   3  15 -18   -1.64    1.45
  -3 -15  17   88.63    5.32
  -3  15  17   86.60    5.22
   3 -15 -17   87.38    5.41
   3  15 -17   70.17    4.64
  -3 -15  16    0.39    1.55
  -3  15  16    2.22    1.64
   3 -15 -16    1.35    1.64
   3  15 -16   -0.10    1.64
  -3 -15  15   13.34    2.51
  -3 -15  15   13.43    2.32
  -3  15  15   14.11    2.61
   3 -15 -15   12.86    2.61
   3  15 -15   14.59    2.61
  -3 -15  14   24.45    3.09
  -3 -15  14   21.46    2.61
  -3  15  14   23.58    3.19
   3 -15 -14   26.77    3.29
   3  15 -14   18.94    2.80
  -3 -15  13  271.89    7.54
  -3 -15  13  269.86    7.25
  -3  15  13  285.23    7.83
   3 -15 -13  278.17    7.83
   3  15 -13  249.18    7.35
  -3 -15  12   13.15    2.32
  -3 -15  12   13.92    2.22
  -3  15  12   16.14    2.51
   3 -15 -12   17.11    2.61
   3  15 -12   13.53    2.32
  -3 -15  11   25.71    2.61
  -3 -15  11   22.71    2.51
  -3  15  11   23.87    2.71
   3 -15 -11   21.36    2.61
   3  15 -11   22.62    2.80
  -3 -15  10   22.33    2.51
  -3 -15  10   21.17    2.51
  -3  15  10   23.10    2.61
   3 -15 -10   22.13    2.61
   3  15 -10   17.78    2.51
  -3 -15   9  384.20    7.73
  -3 -15   9  362.94    7.73
  -3  15   9  391.16    7.93
  -3  15   9  341.29    6.57
   3 -15  -9  367.58    7.93
   3  15  -9  357.62    7.73
  -3 -15   8   17.11    2.03
  -3 -15   8   15.17    2.13
  -3  15   8   18.94    2.32
  -3  15   8   13.63    1.64
   3 -15  -8   13.72    2.13
   3  15  -8   14.11    2.13
  -3 -15   7    2.71    1.06
  -3 -15   7    2.51    1.06
  -3  15   7    2.22    1.16
  -3  15   7    3.19    1.06
   3 -15  -7    1.55    1.16
   3  15  -7    3.19    1.35
  -3 -15   6   65.73    3.00
  -3 -15   6   65.05    3.38
  -3  15   6   61.28    3.19
  -3  15   6   56.25    2.71
   3 -15  -6   67.08    2.71
   3 -15  -6   59.35    3.19
   3  15  -6   57.70    3.29
  -3 -15   5  765.31    9.18
  -3 -15   5  731.19   10.25
  -3  15   5  750.04    9.57
  -3  15   5  716.89    8.60
   3 -15  -5  782.61    8.80
   3 -15  -5  702.87    9.38
   3  15  -5  714.28    9.96
  -3 -15   4    5.99    1.45
  -3  15   4    4.83    1.26
  -3  15   4    5.70    1.16
   3 -15  -4    5.61    1.16
   3 -15  -4    7.73    1.45
   3  15  -4    6.77    1.55
   3  15  -4    6.48    1.16
  -3 -15   3  203.26    5.41
  -3  15   3  198.72    4.83
  -3  15   3  196.98    4.64
   3 -15  -3  203.75    4.74
   3 -15  -3  183.64    4.64
   3  15  -3  188.09    5.03
   3  15  -3  214.19    4.54
  -3 -15   2    1.64    0.97
  -3  15   2   -1.16    0.68
  -3  15   2    0.39    0.77
   3 -15  -2   -0.29    0.77
   3 -15  -2    0.10    0.77
   3  15  -2    0.29    0.87
   3  15  -2    0.10    0.68
  -3 -15   1  255.84    5.80
  -3 -15   1  253.62    4.35
  -3  15   1  263.48    5.32
  -3  15   1  255.55    5.32
   3 -15  -1  263.38    5.61
   3 -15  -1  233.90    4.74
   3  15  -1  257.39    5.80
   3  15  -1  258.84    4.54
  -3 -15   0    1.93    1.06
  -3 -15   0    2.03    0.77
  -3  15   0    2.32    0.87
  -3  15   0    0.97    0.77
   3 -15   0    1.93    1.06
   3 -15   0    1.55    0.87
   3  15   0    1.45    1.06
   3  15   0    1.93    0.68
  -3 -15  -1   37.02    2.51
  -3 -15  -1   34.89    2.03
  -3  15  -1   34.41    2.22
  -3  15  -1   34.51    2.32
   3 -15   1   35.09    2.42
   3 -15   1   31.32    1.84
   3  15   1   37.21    2.61
  -3 -15  -2    9.57    1.55
  -3 -15  -2    9.38    1.35
  -3  15  -2    6.77    1.26
  -3  15  -2    7.35    1.45
   3 -15   2    8.41    1.45
   3  15   2    8.60    1.55
  -3 -15  -3 1007.53   11.02
  -3 -15  -3 1003.85   10.54
  -3  15  -3  977.47   10.15
  -3  15  -3 1000.47   11.12
   3 -15   3  997.38   11.70
   3  15   3 1014.87   11.79
  -3 -15  -4    4.06    1.16
  -3 -15  -4    4.83    1.16
  -3  15  -4    4.06    1.16
  -3  15  -4    3.87    1.16
   3 -15   4    3.96    1.35
   3  15   4    4.64    1.45
  -3 -15  -5   86.41    3.38
  -3 -15  -5   83.32    3.58
  -3  15  -5   80.13    3.19
  -3  15  -5   92.79    3.87
   3 -15   5   89.79    3.87
   3  15   5   84.28    3.77
  -3 -15  -6  101.87    3.58
  -3 -15  -6  105.74    4.06
  -3  15  -6   93.46    3.58
  -3  15  -6  105.35    4.16
   3 -15   6  100.13    4.06
   3  15   6  102.26    4.16
  -3 -15  -7  271.79    5.70
  -3 -15  -7  278.65    6.67
  -3  15  -7  246.37    5.70
  -3  15  -7  293.64    6.86
   3 -15   7  263.00    6.67
   3  15   7  280.49    6.86
  -3 -15  -8    5.61    1.26
  -3 -15  -8    4.64    1.45
  -3  15  -8    5.03    1.35
  -3  15  -8    4.25    1.55
   3 -15   8    3.48    1.55
   3  15   8    4.45    1.45
  -3 -15  -9   24.26    2.71
  -3  15  -9   18.65    2.22
  -3  15  -9   25.03    2.71
   3 -15   9   20.39    2.51
   3  15   9   20.30    2.61
  -3 -15 -10    0.77    1.16
  -3  15 -10    0.58    1.16
  -3  15 -10    1.06    1.26
   3 -15  10    0.39    1.06
   3  15  10    1.35    1.55
  -3 -15 -11  287.55    7.64
  -3  15 -11  259.32    6.57
  -3  15 -11  314.80    8.02
   3 -15  11  288.51    7.54
   3  15  11  295.47    7.83
  -3 -15 -12    7.35    1.93
  -3  15 -12    6.86    1.74
  -3  15 -12    6.28    2.03
   3 -15  12    9.09    2.03
   3  15  12    7.83    1.93
  -3 -15 -13    4.06    1.64
  -3  15 -13    4.06    1.64
  -3  15 -13    4.83    1.84
   3 -15  13    4.83    1.84
   3 -15  13    4.16    1.55
   3  15  13    5.22    1.84
  -3 -15 -14   37.02    3.67
  -3  15 -14   26.68    3.00
  -3  15 -14   33.25    3.48
   3 -15  14   29.48    3.29
   3 -15  14   31.12    3.19
   3  15  14   30.45    3.29
  -3 -15 -15  190.70    7.25
   3 -15  15  193.99    7.35
   3 -15  15  195.73    6.77
   3  15  15  196.02    7.35
  -3 -15 -16    2.71    1.74
   3 -15  16    6.19    2.03
   3 -15  16    3.67    1.74
   3  15  16    3.29    1.93
  -3 -15 -17    8.60    2.51
   3 -15  17    7.06    2.22
   3  15  17    7.15    2.42
  -3 -17  17   69.69    4.93
  -3  17  17   60.89    4.83
   3  17 -17   64.08    4.83
  -3 -17  16    2.51    1.93
  -3  17  16    3.96    2.03
   3 -17 -16    2.42    2.03
   3  17 -16    4.06    2.03
  -3 -17  15    8.89    2.22
  -3 -17  15    6.48    1.93
  -3  17  15    9.28    2.42
   3 -17 -15    9.47    2.51
   3  17 -15    4.93    1.93
  -3 -17  14   11.89    2.32
  -3 -17  14   13.05    2.42
  -3  17  14   13.24    2.51
   3 -17 -14   15.95    2.90
   3  17 -14   11.21    2.42
  -3 -17  13  196.69    6.86
  -3 -17  13  185.67    6.48
  -3  17  13  201.23    6.96
   3 -17 -13  188.57    6.77
   3  17 -13  165.96    6.38
  -3 -17  12    1.35    1.45
  -3 -17  12    2.42    1.45
  -3  17  12    3.29    1.64
   3 -17 -12    1.06    1.64
   3  17 -12    2.13    1.64
  -3 -17  11   74.42    4.25
  -3 -17  11   72.59    4.16
  -3  17  11   75.78    4.16
   3 -17 -11   76.84    4.45
   3  17 -11   69.01    4.25
  -3 -17  10    5.12    1.64
  -3 -17  10    3.96    1.64
  -3  17  10    3.58    1.64
   3 -17 -10    5.22    1.84
   3  17 -10    5.03    1.84
  -3 -17   9  146.43    5.12
  -3 -17   9  142.66    5.32
  -3  17   9  137.54    5.12
   3 -17  -9  132.22    5.22
   3  17  -9  118.88    4.93
  -3 -17   8   64.08    3.48
  -3 -17   8   57.99    3.58
  -3  17   8   62.44    3.58
   3 -17  -8   53.26    3.48
   3  17  -8   58.19    3.48
  -3 -17   7   59.06    3.19
  -3 -17   7   57.99    3.58
  -3  17   7   65.92    3.58
   3 -17  -7   55.58    3.29
   3  17  -7   50.36    3.38
  -3 -17   6  101.00    4.35
  -3  17   6  111.06    4.35
  -3  17   6   95.11    3.48
   3 -17  -6  100.13    4.06
   3  17  -6   95.98    4.25
   3  17  -6  103.03    3.96
  -3 -17   5  465.49    8.80
  -3  17   5  485.11    8.31
  -3  17   5  442.87    7.25
   3 -17  -5  485.59    7.54
   3 -17  -5  441.23    7.93
   3  17  -5  444.13    8.41
   3  17  -5  479.41    7.73
  -3 -17   4   14.01    2.03
  -3  17   4   10.44    1.74
  -3  17   4   12.95    1.74
   3 -17  -4   13.34    1.74
   3 -17  -4   12.86    1.84
   3  17  -4   12.95    2.03
   3  17  -4   12.47    1.64
  -3 -17   3  238.16    6.19
  -3  17   3  245.21    5.80
  -3  17   3  237.38    5.32
   3 -17  -3  249.47    5.70
   3 -17  -3  222.21    5.32
   3  17  -3  244.15    6.19
   3  17  -3  245.12    5.22
  -3 -17   2   59.25    3.29
  -3  17   2   55.00    2.90
  -3  17   2   55.58    2.90
   3 -17  -2   59.54    3.09
   3 -17  -2   53.35    2.80
   3  17  -2   55.19    3.29
   3  17  -2   53.26    2.51
  -3 -17   1  608.54    9.47
  -3  17   1  633.28    8.89
  -3  17   1  597.23    8.51
   3 -17  -1  638.69    9.28
   3 -17  -1  573.35    7.73
   3  17  -1  607.57    9.57
  -3 -17   0   28.13    2.51
  -3 -17   0   27.64    2.22
  -3  17   0   26.00    2.22
  -3  17   0   24.94    2.22
   3 -17   0   29.00    2.51
   3 -17   0   23.68    2.13
   3  17   0   24.55    2.42
  -3 -17  -1    0.97    0.97
  -3 -17  -1    1.74    0.97
  -3  17  -1   -1.06    0.87
  -3  17  -1    0.77    0.97
   3 -17   1    1.26    1.16
   3  17   1    0.00    1.16
  -3 -17  -2   26.48    2.32
  -3 -17  -2   23.78    2.03
  -3  17  -2   24.55    2.32
  -3  17  -2   25.52    2.32
   3 -17   2   25.81    2.61
   3  17   2   23.29    2.42
  -3 -17  -3  776.72   10.44
  -3 -17  -3  764.92    9.76
  -3  17  -3  757.58    9.67
  -3  17  -3  803.20   10.63
   3 -17   3  811.61   11.31
   3  17   3  806.87   11.21
  -3 -17  -4   82.64    3.58
  -3 -17  -4   81.48    3.58
  -3  17  -4   75.97    3.38
  -3  17  -4   82.45    3.77
   3 -17   4   88.54    4.16
   3  17   4   84.57    3.96
  -3 -17  -5   35.47    2.61
  -3 -17  -5   32.48    2.51
  -3  17  -5   35.38    2.61
  -3  17  -5   34.12    2.80
   3 -17   5   35.76    3.00
   3  17   5   33.44    2.80
  -3 -17  -6  180.45    5.03
  -3 -17  -6  175.23    5.41
  -3  17  -6  174.85    5.03
  -3  17  -6  182.29    5.70
   3 -17   6  174.46    5.70
   3  17   6  188.38    5.90
  -3 -17  -7  213.32    5.51
  -3 -17  -7  222.11    6.28
  -3  17  -7  211.38    5.61
  -3  17  -7  229.26    6.48
   3 -17   7  224.24    6.57
   3  17   7  229.07    6.67
  -3 -17  -8    9.57    2.03
  -3  17  -8    9.57    1.84
  -3  17  -8    8.31    1.84
   3 -17   8    8.22    1.93
   3  17   8    9.76    1.93
  -3 -17  -9    3.96    1.64
  -3  17  -9    3.48    1.45
  -3  17  -9    4.83    1.74
   3 -17   9    3.29    1.55
   3  17   9    3.96    1.64
  -3 -17 -10    4.45    1.74
  -3  17 -10    3.29    1.45
  -3  17 -10    6.96    1.93
   3 -17  10    4.93    1.64
   3  17  10    5.22    1.74
  -3 -17 -11  241.25    7.44
  -3  17 -11  213.61    6.28
  -3  17 -11  243.28    7.44
   3 -17  11  233.61    7.15
   3  17  11  250.05    7.64
  -3 -17 -12    3.87    1.64
  -3  17 -12    4.35    1.84
   3 -17  12    3.48    1.64
   3  17  12    4.54    1.74
  -3 -17 -13   11.31    2.51
  -3  17 -13    8.51    2.13
   3 -17  13   10.05    2.22
   3  17  13    8.31    2.13
  -3 -17 -14   14.50    2.80
  -3  17 -14   14.40    2.71
   3 -17  14   14.88    2.61
   3  17  14   12.76    2.61
  -3 -17 -15  164.89    7.06
  -3  17 -15  157.16    6.77
   3 -17  15  158.22    6.48
   3  17  15  159.00    6.96
  -3  17 -16   -1.26    1.74
   3 -17  16    0.19    1.45
   3  17  16    1.74    2.42
  -3 -19  16    1.64    2.71
  -3  19  16    2.13    2.80
   3  19 -16    3.58    2.03
  -3 -19  15    7.83    2.22
  -3 -19  15   10.63    2.32
  -3  19  15   14.11    2.80
   3 -19 -15   10.83    2.71
   3  19 -15    5.32    2.22
  -3 -19  14    7.35    2.22
  -3 -19  14    7.15    2.13
  -3  19  14    6.86    2.13
   3 -19 -14    7.06    2.22
   3  19 -14    5.90    2.13
  -3 -19  13  170.69    6.57
  -3 -19  13  153.78    6.28
  -3  19  13  161.12    6.57
   3 -19 -13  155.61    6.57
   3  19 -13  145.85    6.28
  -3 -19  12    1.64    1.55
  -3 -19  12    2.03    1.45
  -3  19  12    1.26    1.55
   3 -19 -12    2.61    1.64
   3  19 -12    0.58    1.64
  -3 -19  11   19.33    2.71
  -3 -19  11   20.30    2.80
  -3  19  11   19.33    2.80
   3 -19 -11   19.62    2.80
   3  19 -11   18.94    2.90
  -3 -19  10    0.97    1.35
  -3 -19  10    1.45    1.45
  -3  19  10    3.67    1.64
   3 -19 -10    2.13    1.55
   3  19 -10    0.29    1.55
  -3 -19   9  214.38    6.86
  -3  19   9  211.00    6.48
   3 -19  -9  201.81    6.57
   3  19  -9  206.07    6.67
   3  19  -9  210.32    6.38
  -3 -19   8   10.15    2.13
  -3  19   8   12.08    2.22
   3 -19  -8    9.76    2.03
   3  19  -8    9.96    2.22
   3  19  -8    8.80    1.74
  -3 -19   7   28.51    2.90
  -3  19   7   34.41    3.00
   3 -19  -7   30.35    2.71
   3  19  -7   29.19    3.09
   3  19  -7   30.83    2.61
  -3 -19   6   23.58    2.80
  -3  19   6   26.87    2.80
   3 -19  -6   23.49    2.51
   3  19  -6   26.39    2.90
   3  19  -6   25.71    2.42
  -3 -19   5   72.68    4.06
  -3  19   5   80.22    3.87
   3 -19  -5   81.58    3.58
   3 -19  -5   76.36    3.77
   3  19  -5   77.61    4.16
   3  19  -5   76.55    3.48
  -3 -19   4   11.12    2.03
  -3  19   4   11.50    1.93
  -3  19   4   10.54    2.51
   3 -19  -4   13.24    1.84
   3 -19  -4   12.18    1.93
   3  19  -4   12.86    2.13
  -3 -19   3   20.49    2.42
  -3  19   3   18.07    2.22
  -3  19   3   17.30    1.93
   3 -19  -3   19.62    2.22
   3 -19  -3   17.69    2.22
   3  19  -3   21.17    2.51
  -3 -19   2    1.35    1.35
  -3  19   2   -0.19    0.97
  -3  19   2    0.68    0.97
   3 -19  -2    1.06    1.16
   3 -19  -2    0.00    0.97
   3  19  -2    1.74    1.35
  -3 -19   1  458.63    8.89
  -3  19   1  480.66    8.31
  -3  19   1  452.05    7.93
   3 -19  -1  477.09    8.70
   3  19  -1  463.55    8.89
  -3 -19   0    8.80    1.74
  -3  19   0    8.99    1.74
  -3  19   0    8.89    1.64
   3 -19   0    8.80    1.74
   3  19   0    6.28    1.84
  -3 -19  -1  124.01    4.74
  -3  19  -1  130.29    4.45
  -3  19  -1  124.68    4.45
   3 -19   1  132.03    4.93
   3  19   1  117.15    4.74
  -3 -19  -2    0.58    1.16
  -3 -19  -2    0.87    0.97
  -3  19  -2    0.97    1.06
  -3  19  -2   -0.48    0.87
   3 -19   2    0.58    1.16
   3  19   2    0.00    1.06
  -3 -19  -3   79.74    3.87
  -3 -19  -3   75.00    3.48
  -3  19  -3   84.48    3.67
  -3  19  -3   77.42    3.77
   3 -19   3   80.03    4.16
   3  19   3   80.61    4.16
  -3 -19  -4    0.29    1.06
  -3 -19  -4    0.48    1.16
  -3  19  -4   -0.68    0.97
  -3  19  -4    0.77    1.16
   3 -19   4   -1.06    1.06
   3  19   4   -0.10    1.06
  -3 -19  -5   16.33    2.22
  -3 -19  -5   17.69    2.32
  -3  19  -5   17.98    2.22
  -3  19  -5   18.07    2.42
   3 -19   5   18.56    2.51
   3  19   5   17.69    2.51
  -3 -19  -6    1.84    1.16
  -3 -19  -6    1.26    1.35
  -3  19  -6    0.29    1.06
  -3  19  -6    2.22    1.45
   3 -19   6    1.35    1.45
   3  19   6    1.84    1.35
  -3 -19  -7  170.31    5.80
  -3  19  -7  160.54    5.32
  -3  19  -7  170.11    5.90
   3 -19   7  165.47    6.09
   3  19   7  175.23    6.09
  -3 -19  -8    0.48    1.26
  -3  19  -8   -0.48    1.16
  -3  19  -8    0.77    1.16
   3 -19   8    0.19    1.26
   3  19   8    1.55    1.45
  -3 -19  -9   13.05    2.42
  -3  19  -9   15.27    2.51
   3 -19   9   11.99    2.42
   3  19   9    9.96    2.22
  -3 -19 -10   -0.48    1.35
  -3  19 -10    1.84    1.55
   3 -19  10    0.58    1.35
   3  19  10   -1.06    1.35
  -3 -19 -11   94.91    5.12
  -3  19 -11  101.97    5.32
   3 -19  11   96.36    5.12
   3  19  11   99.17    5.32
  -3 -19 -12   18.75    2.90
  -3  19 -12   21.46    3.00
   3 -19  12   20.97    2.90
   3  19  12   22.33    3.19
  -3 -19 -13    0.68    1.64
  -3  19 -13   -0.77    1.55
   3 -19  13    1.06    1.45
   3  19  13    1.45    1.64
  -3 -19 -14   19.14    3.19
  -3  19 -14   17.78    3.09
   3 -19  14   14.50    2.71
   3  19  14   20.88    3.38
   3 -19  15   81.87    5.12
  -3 -21  15    0.68    1.64
  -3 -21  14   50.65    4.35
  -3 -21  14   43.88    4.06
  -3  21  14   55.38    4.54
   3 -21 -14   44.07    4.83
   3  21 -14   51.61    4.54
   3  21 -14   48.04    4.25
  -3 -21  13   64.37    4.64
  -3  21  13   73.46    4.74
   3 -21 -13   66.21    4.64
   3  21 -13   64.66    4.83
   3  21 -13   68.82    4.64
  -3 -21  12   -0.87    1.45
  -3  21  12    1.55    1.74
   3 -21 -12    0.87    1.64
   3  21 -12    0.68    1.74
   3  21 -12    0.48    1.45
  -3 -21  11   13.05    2.51
  -3  21  11   12.95    2.51
   3 -21 -11   12.57    2.51
   3  21 -11   10.54    2.42
   3  21 -11   16.53    2.61
  -3 -21  10    0.48    1.55
  -3  21  10    1.16    1.35
   3 -21 -10    0.77    1.45
   3  21 -10   -0.39    1.55
   3  21 -10    1.45    1.35
  -3 -21   9   88.54    4.93
  -3  21   9   89.21    4.83
   3 -21  -9   86.02    4.74
   3  21  -9   80.51    4.74
   3  21  -9   91.63    4.54
  -3 -21   8   14.50    2.51
  -3  21   8   14.21    2.51
   3 -21  -8   10.15    2.13
   3  21  -8   10.54    2.32
   3  21  -8   12.57    2.13
  -3 -21   7    0.10    1.35
  -3  21   7    0.19    1.35
   3 -21  -7   -0.10    1.35
   3  21  -7    0.29    1.35
  -3 -21   6   37.02    3.58
  -3  21   6   45.72    3.48
   3 -21  -6   40.50    3.19
   3  21  -6   38.86    3.48
  -3 -21   5  267.64    7.73
  -3  21   5  273.44    7.25
   3 -21  -5  240.67    6.57
   3  21  -5  254.39    7.25
  -3 -21   4    0.10    1.35
  -3  21   4    0.77    1.35
   3 -21  -4    0.10    1.06
   3 -21  -4   -0.58    1.06
   3  21  -4   -0.10    1.35
  -3 -21   3   14.79    2.32
  -3  21   3   18.36    2.32
   3 -21  -3   20.01    2.42
   3  21  -3   15.37    2.42
  -3 -21   2    6.38    1.84
  -3  21   2    9.28    1.84
   3 -21  -2    9.67    1.93
   3  21  -2    7.54    1.93
  -3 -21   1  104.29    4.74
  -3  21   1  109.80    4.45
  -3  21   1   99.26    4.25
   3 -21  -1  103.52    4.54
   3  21  -1  105.84    4.74
  -3 -21   0    5.32    1.84
  -3  21   0    3.67    1.45
  -3  21   0    2.80    1.35
   3 -21   0    2.71    1.55
   3  21   0    4.64    1.64
  -3 -21  -1   12.18    2.22
  -3  21  -1   14.69    2.13
  -3  21  -1   15.37    2.13
   3 -21   1   16.24    2.51
   3  21   1   12.95    2.13
  -3 -21  -2    6.96    1.84
  -3  21  -2    5.70    1.55
  -3  21  -2    4.35    1.55
   3 -21   2    5.51    1.84
   3  21   2    6.67    1.74
  -3 -21  -3  175.14    5.80
  -3  21  -3  167.12    5.41
  -3  21  -3  167.99    5.61
   3 -21   3  158.32    5.80
   3  21   3  164.70    5.90
  -3 -21  -4   17.40    2.42
  -3 -21  -4   17.01    2.32
  -3  21  -4   17.40    2.32
  -3  21  -4   16.04    2.32
   3 -21   4   19.72    2.71
   3  21   4   16.62    2.51
  -3 -21  -5    3.09    1.45
  -3 -21  -5    4.45    1.55
  -3  21  -5    5.51    1.55
  -3  21  -5    4.93    1.74
   3 -21   5    2.51    1.64
   3  21   5    3.38    1.55
  -3 -21  -6    5.32    1.64
  -3 -21  -6    6.77    1.84
  -3  21  -6    6.96    1.84
   3 -21   6    8.41    2.22
   3  21   6    8.99    2.22
  -3 -21  -7  232.65    6.96
  -3  21  -7  237.38    7.15
   3 -21   7  240.38    7.64
   3  21   7  245.41    7.64
  -3 -21  -8    3.58    1.64
  -3  21  -8    4.16    1.64
   3 -21   8    2.03    1.74
   3  21   8    4.45    1.84
  -3 -21  -9   11.41    2.22
  -3  21  -9   11.79    2.42
   3 -21   9   12.18    2.51
   3  21   9   12.28    2.51
  -3 -21 -10   -0.87    1.45
  -3  21 -10   -0.10    1.45
   3 -21  10    0.10    1.55
   3  21  10   -1.06    1.55
  -3 -21 -11   72.97    4.83
  -3  21 -11   70.17    4.83
   3 -21  11   75.49    4.93
   3  21  11   79.64    5.12
  -3 -21 -12   -1.35    1.55
  -3  21 -12    0.48    1.64
   3 -21  12   -1.26    1.35
   3  21  12    1.35    1.74
  -3 -21 -13   -0.77    1.35
  -3  21 -13   -1.84    1.55
   3 -21  13   -1.06    1.45
   3  23 -13   74.42    4.93
  -3 -23  12    0.87    1.74
  -3  23  12    0.68    1.64
   3 -23 -12    0.87    1.84
   3  23 -12    1.16    1.84
   3  23 -12    1.64    1.74
  -3 -23  11   38.86    4.06
  -3  23  11   43.88    4.06
   3 -23 -11   39.72    3.96
   3  23 -11   37.99    3.96
  -3 -23  10   -0.29    1.45
  -3  23  10   -0.48    1.55
   3 -23 -10   -0.39    1.45
   3  23 -10    1.74    1.84
  -3 -23   9   63.99    4.64
  -3  23   9   64.66    4.45
   3 -23  -9   57.22    4.25
   3  23  -9   64.57    4.54
  -3 -23   8    0.97    1.64
  -3  23   8    1.64    1.64
   3 -23  -8    0.87    1.55
   3  23  -8    1.93    1.74
  -3 -23   7   19.14    2.90
  -3  23   7   22.23    3.00
   3 -23  -7   16.82    2.71
   3  23  -7   16.62    2.71
  -3 -23   6    3.29    1.93
  -3  23   6    7.25    2.03
   3 -23  -6    6.28    2.61
   3  23  -6    4.16    1.84
  -3 -23   5   93.75    5.03
  -3  23   5   97.14    4.83
   3  23  -5   92.11    4.93
  -3 -23   4    0.29    1.26
  -3  23   4    0.10    1.35
   3  23  -4   -0.39    1.35
  -3 -23   3    9.67    2.13
  -3  23   3    7.93    1.93
   3 -23  -3    8.70    1.93
   3  23  -3    6.09    1.84
  -3 -23   2    9.67    2.22
  -3  23   2   10.15    2.03
   3 -23  -2    8.31    1.93
   3  23  -2   11.12    2.13
  -3 -23   1   66.21    4.25
  -3  23   1   63.99    3.87
   3 -23  -1   60.31    3.96
   3  23  -1   63.50    4.16
  -3 -23   0    1.16    1.45
  -3  23   0    0.97    1.35
   3 -23   0    1.16    1.55
   3  23   0    0.19    1.45
  -3 -23  -1    8.80    2.03
  -3  23  -1   13.53    2.22
   3 -23   1   15.08    2.51
   3  23   1   10.92    2.22
  -3 -23  -2    9.09    2.03
  -3  23  -2   11.02    3.19
  -3  23  -2    9.38    2.03
   3 -23   2    7.64    2.03
   3  23   2   10.15    2.22
  -3 -23  -3   78.19    4.35
  -3  23  -3   86.31    4.45
   3 -23   3   83.80    4.83
   3  23   3   81.19    4.74
  -3 -23  -4    3.29    1.64
  -3  23  -4    2.51    1.64
   3 -23   4    6.48    2.13
   3  23   4    5.99    1.93
  -3 -23  -5    0.39    1.26
  -3  23  -5   -0.29    1.35
   3 -23   5    1.26    1.45
   3  23   5    0.58    1.55
  -3  23  -6    8.41    2.13
   3 -23   6    9.28    2.32
   3  23   6    6.86    2.03
  -3 -23  -7  195.53    6.67
  -3  23  -7  192.25    6.86
   3 -23   7  197.47    7.25
   3  23   7  211.38    7.54
  -3 -23  -8    2.13    1.64
  -3  23  -8    1.64    1.55
   3 -23   8    2.71    1.74
   3  23   8   -0.58    1.64
  -3 -23  -9   24.26    3.19
  -3  23  -9   30.54    3.48
   3 -23   9   26.77    3.58
   3  23   9   29.87    3.87
  -3 -23 -10    3.67    1.93
  -3  23 -10    6.77    2.22
   3 -23  10    5.22    2.03
   3  23  10    6.48    2.32
  -3 -23 -11   26.39    3.58
  -3  23 -11   27.16    3.48
   3 -23  11   27.06    5.03
  -3  25  10    3.00    1.93
   3 -25 -10    1.06    1.74
   3  25 -10    1.26    1.84
  -3  25   9   49.78    4.25
   3 -25  -9   47.07    4.16
   3  25  -9   54.61    4.35
  -3 -25   8    3.29    1.84
  -3  25   8    5.99    2.13
   3  25  -8    2.71    1.84
  -3 -25   7    2.22    1.84
  -3  25   7    1.64    1.74
   3  25  -7    2.32    1.74
  -3 -25   6   13.05    2.71
  -3  25   6    9.28    2.32
   3  25  -6   11.41    2.51
  -3 -25   5  107.67    5.70
  -3  25   5  109.80    5.32
   3  25  -5  109.22    5.61
  -3 -25   4    2.80    1.84
  -3  25   4    1.93    1.64
   3  25  -4    4.06    1.93
  -3 -25   3    2.61    1.64
  -3  25   3    7.44    2.13
   3 -25  -3    5.70    1.84
   3  25  -3    5.90    1.93
  -3 -25   2   -0.58    1.55
   3 -25  -2    0.77    1.35
   3  25  -2    0.77    1.55
  -3 -25   1  161.70    6.57
   3 -25  -1  168.47    6.38
   3  25  -1  156.48    6.38
  -3 -25   0    0.48    1.35
   3 -25   0   -0.77    1.35
   3  25   0    1.45    1.55
  -3 -25  -1   21.84    3.00
   3 -25   1   29.77    3.48
   3  25   1   24.84    3.09
  -3 -25  -2   -2.03    1.16
   3 -25   2   -1.93    1.26
   3  25   2    0.10    1.35
  -3 -25  -3   64.37    4.35
   3 -25   3   60.99    4.45
   3  25   3   56.74    4.25
  -3 -25  -4    1.45    1.45
   3 -25   4    2.80    1.74
   3  25   4    3.00    1.64
   3 -25   5    1.45    1.74
   3  25   5    3.48    1.84
  -3  25  -6   23.00    3.09
   3 -25   6   24.55    3.38
   3  25   6   21.46    3.19
  -3  25  -7   56.93    4.35
   3 -25   7   57.32    4.64
   3  25   7   60.12    4.64
  -3  25  -8    5.61    2.03
   3  25   8    4.83    2.22
  -3 -25  -9    3.87    1.84
  -3  25  -9    4.64    2.13
  -3 -25 -10    0.68    1.74
   3  27  -6    6.57    2.22
   3  27  -5   36.34    3.87
   3  27  -4    0.87    1.55
  -3 -27   3   15.95    3.00
   3  27  -3   14.59    2.71
  -3 -27   2    0.10    1.55
   3 -27  -2   -1.93    1.35
   3  27  -2   -0.10    1.55
  -3 -27   1   44.07    4.16
   3 -27  -1   40.59    3.96
   3  27  -1   40.01    3.96
  -3 -27   0    4.35    2.03
   3 -27   0    2.22    1.74
   3  27   0    3.00    1.84
  -3 -27  -1    0.97    1.64
   3 -27   1    0.10    1.64
   3  27   1    0.68    1.64
  -3 -27  -2    0.29    1.64
   3 -27   2   -1.64    1.26
   3  27   2    0.48    1.64
  -3 -27  -3   62.54    4.54
   3 -27   3   65.82    4.93
   3  27   3   61.09    4.74
   3  27   4    2.13    2.03
  -4   0  22   10.34    2.61
  -4   0  21   -1.16    1.45
   4   0 -21   -2.13    1.64
  -4   0  20  138.51    5.99
   4   0 -20  141.60    6.28
  -4   0  19   75.20    4.54
   4   0 -19   71.72    4.64
  -4   0  18  109.51    5.12
   4   0 -18  103.03    5.12
  -4   0  17   25.90    2.90
   4   0 -17   23.39    3.00
  -4   0  16  353.18    8.02
   4   0 -16  346.99    8.22
  -4   0  15   83.32    3.96
   4   0 -15   80.13    4.06
   4   0 -15   84.28    3.38
  -4   0  14  152.81    5.03
   4   0 -14  148.65    5.03
   4   0 -14  158.22    4.35
  -4   0  13   60.22    3.19
   4   0 -13   56.45    3.19
   4   0 -13   57.32    2.80
  -4   0  12  968.77   11.12
   4   0 -12  919.67   11.02
   4   0 -12  939.38    9.57
  -4   0  11  364.97    6.57
  -4   0  11  362.36    6.57
   4   0 -11  360.62    6.57
   4   0 -11  367.29    5.70
  -4   0  10  181.81    4.45
  -4   0  10  181.71    4.45
  -4   0  10  187.12    2.32
   4   0 -10  171.85    4.35
   4   0 -10  176.97    3.87
  -4   0   9  856.55    8.99
  -4   0   9  871.05    9.09
  -4   0   9  912.22    4.93
   4   0  -9  844.37    8.89
   4   0  -9  868.73    7.93
  -4   0   8  249.76    4.54
  -4   0   8  259.23    4.74
  -4   0   8  268.99    2.61
   4   0  -8  246.18    4.54
   4   0  -8  254.97    4.16
  -4   0   7    1.35    0.58
  -4   0   7    0.58    0.48
  -4   0   7    0.87    0.29
   4   0  -7    1.06    0.48
   4   0  -7    0.58    0.48
  -4   0   6  386.91    5.03
  -4   0   6  390.77    2.90
   4   0  -6  366.71    4.83
   4   0  -6  375.12    4.45
  -4   0   5    3.00    0.58
  -4   0   5    3.58    0.39
   4   0  -5    3.19    0.58
   4   0  -5    3.96    0.68
  -4   0   4 3594.97   27.93
  -4   0   4 3685.43   20.78
   4   0  -4 3454.14   26.58
   4   0  -4 3293.89   25.81
  -4   0   3 1596.54    8.02
  -4   0   3 1604.46    8.99
   4   0  -3 1514.96   10.54
   4   0  -3 1406.52    7.15
  -4   0   2   37.02    1.06
   4   0  -2   31.51    0.97
   4   0  -2   29.87    1.16
  -4   0   1  260.97    2.71
  -4   0   1  279.14    2.90
   4   0  -1  235.84    2.03
  -4   0   0  128.36    1.84
  -4   0   0  133.29    2.13
   4   0   0  130.68    1.35
   4   0   0  121.78    2.03
   4   0   0  122.94    2.13
  -4   0  -1 2379.73   16.33
   4   0   1 2239.10   12.37
   4   0   1 2077.20   15.08
  -4   0  -2  621.87    4.25
   4   0   2  592.40    3.77
   4   0   2  565.91    4.83
   4   0   2  587.56    4.93
  -4   0  -3   12.37    0.77
   4   0   3   11.79    0.77
   4   0   3   11.41    0.87
   4   0   3   12.57    0.87
   4   0   4  356.94    3.87
   4   0   4  363.81    3.96
   4   0   4  347.57    4.25
   4   0   4  362.74    4.35
   4   0   5    0.58    0.39
   4   0   5    0.58    0.39
   4   0   5    0.87    0.39
   4   0   5    1.45    0.48
   4   0   6    5.41    0.77
   4   0   6    4.83    0.68
   4   0   6    5.12    0.77
   4   0   6    5.12    0.77
   4   0   7  207.61    3.87
   4   0   7  213.41    3.87
   4   0   7  206.65    3.77
   4   0   7  222.11    4.06
   4   0   8  947.21    8.89
   4   0   8  948.28    8.51
   4   0   8  957.07    8.41
   4   0   8  985.68    8.89
   4   0   9    5.03    0.97
   4   0   9    5.12    0.97
   4   0   9    5.90    0.87
   4   0   9    4.35    0.87
   4   0  10  628.45    8.22
   4   0  10  665.66    8.02
   4   0  10  623.90    7.25
   4   0  10  662.95    8.02
  -4   0 -11   92.88    3.29
   4   0  11   92.50    3.48
   4   0  11   91.63    3.29
   4   0  11   85.44    2.90
  -4   0 -12  402.95    6.86
   4   0  12  377.92    7.15
   4   0  12  398.51    6.96
   4   0  12  380.72    6.09
  -4   0 -13  187.03    4.93
   4   0  13  180.45    5.22
   4   0  13  187.70    5.12
  -4   0 -14  152.52    4.64
   4   0  14  139.76    4.93
   4   0  14  144.79    4.74
  -4   0 -15   35.76    2.71
   4   0  15   30.16    2.71
   4   0  15   28.42    2.71
   4   0  16  238.06    6.86
   4   0  16  254.88    6.77
   4   0  17    6.09    1.74
   4   0  17    4.45    1.45
  -4   0 -18  104.68    5.12
   4   0  18  116.76    5.32
   4   0  18  116.57    5.22
  -4   0 -19   11.60    2.51
  -4   0 -20  104.68    5.61
  -4   0 -21    0.10    1.64
  -4  -2  22   40.69    6.19
  -4   2  22   35.96    3.77
  -4  -2  21   -0.39    1.55
  -4   2  21    0.29    1.55
   4  -2 -21   -0.77    1.74
   4   2 -21    0.00    1.93
  -4  -2  20  174.94    6.86
  -4   2  20  176.01    6.67
   4  -2 -20  165.09    6.77
   4   2 -20  171.46    7.06
  -4  -2  19   52.68    4.06
  -4   2  19   52.00    3.87
   4  -2 -19   51.90    4.16
   4   2 -19   54.42    4.25
  -4  -2  18  108.25    5.12
  -4   2  18  105.26    4.93
   4  -2 -18  111.06    5.32
   4   2 -18  104.29    5.12
  -4  -2  17   34.12    3.29
  -4   2  17   32.38    3.09
  -4   2  17   35.76    3.09
   4  -2 -17   31.70    3.19
   4  -2 -17   31.61    2.71
   4   2 -17   31.61    3.38
  -4  -2  16  227.62    6.57
  -4   2  16  228.20    6.77
  -4   2  16  235.06    6.57
   4  -2 -16  228.30    5.99
   4   2 -16  217.86    6.57
  -4  -2  15   11.50    1.93
  -4   2  15   11.60    2.03
  -4   2  15   11.02    1.84
   4  -2 -15   11.12    1.74
   4   2 -15   11.02    2.03
  -4  -2  14  338.39    7.35
  -4   2  14  332.59    7.35
  -4   2  14  334.62    7.15
   4  -2 -14  341.96    6.67
   4   2 -14  322.44    7.25
   4   2 -14  330.27    6.67
  -4  -2  13   20.30    2.32
  -4   2  13   18.65    2.32
  -4   2  13   22.13    2.13
   4  -2 -13   21.65    2.03
   4   2 -13   18.17    2.13
   4   2 -13   23.58    1.84
  -4  -2  12  507.15    8.22
  -4   2  12  530.34    8.41
  -4   2  12  518.36    8.12
   4  -2 -12  514.40    7.54
   4   2 -12  496.71    8.22
   4   2 -12  500.86    6.57
  -4  -2  11   84.38    3.29
  -4  -2  11   85.25    2.13
  -4   2  11   83.12    3.29
  -4   2  11   86.80    3.29
   4  -2 -11   87.28    3.09
   4   2 -11   83.12    3.29
   4   2 -11   82.83    2.61
  -4  -2  10  619.36    8.22
  -4  -2  10  636.08    5.51
  -4   2  10  632.70    8.22
  -4   2  10  627.77    8.12
   4  -2 -10  642.27    7.64
   4   2 -10  589.69    8.02
   4   2 -10  605.35    6.48
  -4  -2   9   77.23    2.80
  -4  -2   9   80.61    1.93
  -4   2   9   78.39    2.90
  -4   2   9   78.68    2.80
   4  -2  -9   76.26    2.61
   4   2  -9   71.14    2.71
   4   2  -9   75.49    2.22
  -4  -2   8 1217.85   10.25
  -4  -2   8 1237.27    7.15
  -4   2   8 1211.47   10.05
  -4   2   8 1180.44    9.96
   4  -2  -8 1174.64    9.38
   4   2  -8 1114.81    9.76
   4   2  -8 1141.30    7.93
  -4  -2   7    1.45    0.58
  -4  -2   7    1.55    0.39
  -4   2   7    1.35    0.58
  -4   2   7    1.45    0.58
   4  -2  -7    1.26    0.58
   4   2  -7    1.35    0.58
   4   2  -7    0.97    0.39
  -4  -2   6  561.27    6.09
  -4  -2   6  589.98    4.64
  -4   2   6  575.96    5.99
  -4   2   6  568.23    6.09
   4  -2  -6  561.56    5.90
   4   2  -6  533.05    5.90
   4   2  -6  541.36    4.83
  -4  -2   5   48.71    1.35
  -4   2   5   49.68    1.64
   4   2  -5   42.14    1.64
   4   2  -5   43.98    1.35
  -4  -2   4 2751.56   20.59
  -4  -2   4 2692.50   16.82
  -4   2   4 2844.15   23.20
  -4   2   4 2614.21   22.42
  -4   2   4 2933.46   14.50
   4  -2  -4 2628.23   22.33
   4   2  -4 2544.91   21.75
   4   2  -4 2438.69   17.88
  -4  -2   3  316.54    3.48
  -4  -2   3  323.31    3.29
  -4   2   3  321.67    3.19
  -4   2   3  300.98    3.67
   4  -2  -3  330.94    2.61
   4  -2  -3  294.12    3.67
   4   2  -3  274.11    3.38
   4   2  -3  284.74    3.00
  -4  -2   2 6674.28   35.09
  -4  -2   2 6669.16   37.70
  -4   2   2 7072.88   31.12
  -4   2   2 6806.89   42.14
   4  -2  -2 7260.78   34.60
   4  -2  -2 6049.22   39.15
   4   2  -2 5703.10   33.44
   4   2  -2 6191.39   33.44
  -4  -2   1   87.67    1.45
  -4  -2   1   91.24    1.84
  -4   2   1   85.64    1.16
   4  -2  -1   92.59    1.74
   4  -2  -1   78.29    1.84
   4   2  -1   83.70    1.64
   4   2  -1   81.58    1.64
  -4  -2   0 8843.50   95.11
  -4  -2   0 8643.61   45.23
  -4   2   0 9531.19   47.26
   4  -2   0 9999.00   49.78
   4  -2   0 8260.48   42.91
   4   2   0 8789.76  120.24
   4   2   0 9702.46   48.81
  -4  -2  -1  869.12    3.58
  -4  -2  -1  851.82    5.90
  -4   2  -1  894.73    5.80
   4  -2   1  876.08    5.90
   4  -2   1  803.20    5.41
   4   2   1  879.56    5.12
   4   2   1  853.85    5.90
  -4  -2  -2 1046.28    4.35
  -4  -2  -2  988.39    6.57
  -4   2  -2 1027.63    6.48
   4  -2   2  931.75    5.70
   4  -2   2  998.73    6.77
   4  -2   2  950.02    5.99
   4   2   2  988.68    5.90
   4   2   2 1011.49    6.77
  -4  -2  -3    6.77    0.77
  -4   2  -3    7.35    0.77
   4  -2   3    6.57    0.58
   4  -2   3    6.38    0.77
   4  -2   3    6.19    0.68
   4   2   3    7.44    0.68
   4   2   3    7.25    0.58
   4   2   3    6.86    0.77
  -4  -2  -4 1019.90    7.25
   4  -2   4  965.67    5.99
   4  -2   4 1073.44    7.54
   4  -2   4 1031.01    7.64
   4  -2   4 1058.08    6.96
   4   2   4 1067.84    7.25
   4   2   4 1080.79    5.80
   4   2   4 1069.48    7.93
  -4  -2  -5   39.05    1.55
   4  -2   5   37.02    1.35
   4  -2   5   40.01    1.64
   4  -2   5   39.63    1.64
   4  -2   5   38.86    1.55
   4   2   5   36.73    1.55
   4   2   5   39.72    1.35
  -4  -2  -6 1345.24    8.99
   4  -2   6 1238.82    8.51
   4  -2   6 1327.07    9.47
   4  -2   6 1277.29    9.28
   4  -2   6 1327.07    8.80
   4   2   6 1259.79    9.28
   4   2   6 1296.23    7.93
   4   2   6 1302.13    9.76
  -4  -2  -7    8.51    0.97
   4  -2   7    8.41    1.06
   4  -2   7    8.22    1.06
   4  -2   7    7.35    0.97
   4  -2   7    7.83    0.97
   4   2   7    8.99    1.16
   4   2   7    6.19    0.87
   4   2   7    8.31    1.16
  -4  -2  -8  991.29    8.31
   4  -2   8  953.01    8.70
   4  -2   8 1014.29    9.38
   4  -2   8 1004.72    8.99
   4  -2   8 1026.47    8.60
   4   2   8  968.09    9.28
   4   2   8  983.85    8.22
   4   2   8 1039.23    9.67
  -4  -2  -9    3.87    0.77
   4  -2   9    4.54    0.97
   4  -2   9    4.54    0.97
   4  -2   9    4.35    0.87
   4  -2   9    3.48    0.77
   4   2   9    2.42    0.77
   4   2   9    3.87    0.77
   4   2   9    3.58    0.87
  -4  -2 -10  740.37    7.73
  -4  -2 -10  742.02    8.89
   4  -2  10  691.27    8.51
   4  -2  10  750.81    8.99
   4  -2  10  734.77    8.22
   4  -2  10  772.37    8.22
   4   2  10  729.35    8.99
   4   2  10  769.08    8.31
   4   2  10  776.81    9.18
  -4  -2 -11   37.79    2.03
  -4  -2 -11   37.50    2.42
   4  -2  11   36.25    2.42
   4  -2  11   38.95    2.42
   4  -2  11   40.01    2.22
   4  -2  11   41.27    2.22
   4   2  11   37.02    2.42
   4   2  11   37.31    2.22
  -4  -2 -12  327.95    5.51
  -4  -2 -12  336.84    6.57
  -4   2 -12  339.55    5.99
   4  -2  12  306.49    6.38
   4  -2  12  327.27    6.57
   4  -2  12  322.44    5.90
   4   2  12  308.33    6.57
   4   2  12  331.72    6.19
  -4  -2 -13  118.79    4.16
  -4   2 -13  112.70    3.67
   4  -2  13  111.64    4.06
   4  -2  13  115.99    4.16
   4  -2  13  115.70    3.67
   4   2  13  109.03    4.25
   4   2  13  115.89    3.96
  -4  -2 -14  174.27    5.22
  -4   2 -14  160.83    5.22
  -4   2 -14  172.33    4.83
   4  -2  14  164.89    5.22
   4  -2  14  174.65    5.32
   4   2  14  164.60    5.41
   4   2  14  171.27    4.93
  -4  -2 -15   65.63    3.58
  -4   2 -15   58.19    3.58
   4  -2  15   64.28    3.67
   4   2  15   59.73    3.67
   4   2  15   66.21    3.48
  -4  -2 -16  183.74    5.70
  -4   2 -16  165.57    5.80
   4  -2  16  176.49    5.80
   4   2  16  172.33    5.99
   4   2  16  170.89    5.99
  -4  -2 -17    3.67    1.45
  -4   2 -17    4.93    1.64
   4  -2  17    4.74    1.55
   4   2  17    6.77    1.84
  -4   2 -18   88.15    4.74
   4  -2  18   92.50    4.83
   4   2  18   87.38    4.83
  -4   2 -19    3.38    1.84
   4  -2  19    3.48    1.84
   4   2  19    4.64    1.93
  -4   2 -20   61.86    4.54
   4  -2  20   80.80    7.35
   4   2  20   64.86    4.74
  -4   2 -21   28.32    3.96
  -4   4  22   67.08    4.74
  -4  -4  21    3.09    2.03
  -4   4  21    4.54    1.93
   4  -4 -21    3.19    2.22
   4   4 -21    2.13    1.93
  -4  -4  20   82.35    5.12
  -4   4  20   86.89    4.83
   4  -4 -20   81.29    5.12
   4   4 -20   74.13    5.03
  -4  -4  19   35.86    3.67
  -4   4  19   30.25    3.19
  -4   4  19   31.80    3.29
   4  -4 -19   37.79    3.19
   4   4 -19   29.19    3.29
  -4  -4  18   37.99    3.58
  -4   4  18   33.44    3.29
  -4   4  18   34.99    3.19
   4  -4 -18   38.57    3.09
   4   4 -18   40.40    3.67
  -4  -4  17    0.68    1.35
  -4   4  17    0.29    1.35
  -4   4  17    1.26    1.26
   4  -4 -17    0.48    1.26
   4   4 -17   -0.97    1.35
  -4  -4  16  225.88    6.67
  -4   4  16  212.93    6.48
  -4   4  16  213.80    6.28
   4  -4 -16  209.06    5.99
   4   4 -16  203.75    6.48
  -4  -4  15    0.68    0.97
  -4   4  15    0.68    1.26
  -4   4  15   -0.48    0.97
   4  -4 -15    1.06    1.06
   4   4 -15    0.10    0.97
  -4  -4  14  177.55    5.51
  -4   4  14  183.26    5.70
  -4   4  14  176.01    5.32
   4  -4 -14  183.93    5.22
   4   4 -14  172.24    5.51
  -4  -4  13    3.19    1.26
  -4   4  13    2.61    1.35
  -4   4  13    2.42    1.16
   4  -4 -13    2.22    1.16
   4   4 -13    2.61    1.26
  -4  -4  12  757.29   10.25
  -4   4  12  719.79    9.86
  -4   4  12  713.89    9.47
   4  -4 -12  726.65    9.47
   4   4 -12  691.27    9.76
   4   4 -12  716.31   11.02
  -4  -4  11  109.12    3.87
  -4  -4  11  107.67    2.80
  -4   4  11  111.06    3.87
  -4   4  11  110.67    3.67
   4  -4 -11  107.00    3.58
   4   4 -11  105.84    3.77
   4   4 -11  103.03    2.71
  -4  -4  10   41.75    2.42
  -4  -4  10   42.62    1.74
  -4   4  10   43.01    2.32
  -4   4  10   37.60    2.13
   4  -4 -10   42.62    2.32
   4   4 -10   38.57    2.22
   4   4 -10   42.04    1.64
  -4  -4   9  170.02    4.25
  -4  -4   9  175.33    3.29
  -4   4   9  182.10    4.25
  -4   4   9  166.34    4.06
   4  -4  -9  177.36    4.16
   4   4  -9  162.67    4.16
   4   4  -9  161.12    2.90
  -4  -4   8  765.50    8.31
  -4  -4   8  762.02    6.57
  -4   4   8  794.60    8.31
  -4   4   8  743.76    7.93
   4  -4  -8  765.21    8.12
   4   4  -8  690.31    7.93
   4   4  -8  720.37    5.61
  -4  -4   7  161.32    3.67
  -4  -4   7  154.55    2.90
  -4   4   7  163.73    3.58
  -4   4   7  152.23    3.48
   4  -4  -7  153.39    3.48
   4   4  -7  149.23    3.58
   4   4  -7  146.72    2.42
  -4  -4   6 1961.70   11.70
  -4  -4   6 1896.07    9.86
  -4   4   6 1952.71   11.21
  -4   4   6 1890.66   11.41
   4  -4  -6 1868.23   11.50
   4   4  -6 1747.90   11.21
   4   4  -6 1709.24    7.54
  -4  -4   5   23.29    1.26
  -4  -4   5   24.94    1.26
  -4   4   5   24.74    1.26
  -4   4   5   24.16    1.35
   4  -4  -5   26.19    0.68
   4  -4  -5   23.39    1.45
   4   4  -5   20.59    1.35
   4   4  -5   21.07    0.87
  -4  -4   4 1702.76    9.28
  -4  -4   4 1626.21    8.80
  -4   4   4 1763.17    8.80
  -4   4   4 1644.58    9.57
   4  -4  -4 1715.23    9.67
   4  -4  -4 1591.90    9.57
   4   4  -4 1464.60    9.09
   4   4  -4 1514.19    9.38
  -4  -4   3   37.02    1.26
  -4  -4   3   37.60    1.35
  -4   4   3   39.15    1.26
  -4   4   3   34.80    1.45
   4  -4  -3   39.53    1.06
   4  -4  -3   33.54    1.45
   4   4  -3   29.87    1.35
   4   4  -3   36.15    1.06
  -4  -4   2  101.97    1.84
  -4  -4   2  101.78    2.22
  -4   4   2  105.84    1.64
  -4   4   2  104.10    2.32
   4  -4  -2  108.74    1.84
   4  -4  -2   90.08    2.13
   4   4  -2   91.53    2.13
   4   4  -2   99.46    1.84
  -4  -4   1   33.25    0.87
  -4  -4   1   35.28    1.35
  -4   4   1   36.05    0.87
  -4   4   1   33.54    1.35
   4  -4  -1   36.73    1.26
   4  -4  -1   29.29    1.26
   4   4  -1   33.15    1.16
  -4  -4   0  354.92    2.22
  -4  -4   0  370.67    4.16
  -4   4   0  393.19    2.32
  -4   4   0  378.40    4.25
   4  -4   0  384.88    4.06
   4  -4   0  327.76    3.67
   4   4   0  369.51    3.96
   4   4   0  376.86    3.87
  -4  -4  -1  246.37    3.48
  -4   4  -1  230.91    1.84
  -4   4  -1  252.85    3.58
   4  -4   1  250.43    3.48
   4  -4   1  209.55    2.90
   4   4   1  253.91    3.38
  -4  -4  -2  682.48    5.80
  -4   4  -2  580.60    3.48
  -4   4  -2  694.95    5.99
   4  -4   2  678.61    5.99
   4  -4   2  631.15    4.93
   4   4   2  688.47    5.70
   4   4   2  672.52    5.90
  -4  -4  -3    6.38    0.77
  -4   4  -3    4.83    0.58
  -4   4  -3    6.48    0.77
   4  -4   3    6.67    0.87
   4  -4   3    6.96    0.68
   4   4   3    6.67    0.87
   4   4   3    6.77    0.39
   4   4   3    7.06    0.77
  -4  -4  -4 2364.65   14.69
  -4   4  -4 2184.10   16.43
  -4   4  -4 2499.10   12.57
   4  -4   4 2422.64   12.37
   4  -4   4 2438.59   12.57
   4  -4   4 2451.83   13.92
   4   4   4 2466.24   18.07
   4   4   4 2540.95   13.24
   4   4   4 2529.54   16.62
  -4  -4  -5  239.03    3.77
  -4   4  -5  215.44    3.29
   4  -4   5  238.83    4.16
   4  -4   5  242.60    4.16
   4  -4   5  244.54    3.38
   4   4   5  238.35    4.06
   4   4   5  243.76    2.80
   4   4   5  246.37    4.35
  -4  -4  -6  335.00    4.54
  -4   4  -6  304.94    4.25
   4  -4   6  320.12    5.03
   4  -4   6  325.24    5.03
   4  -4   6  344.86    4.25
   4   4   6  333.75    5.12
   4   4   6  340.13    3.77
   4   4   6  349.02    5.41
  -4  -4  -7    8.80    1.06
  -4   4  -7    8.41    1.06
   4  -4   7    8.51    1.16
   4  -4   7    7.25    1.06
   4  -4   7    8.22    0.97
   4   4   7    7.35    1.06
   4   4   7    7.64    0.87
   4   4   7    8.80    1.26
  -4  -4  -8  375.21    5.12
  -4   4  -8  332.30    5.22
   4  -4   8  356.65    5.90
   4  -4   8  359.75    5.70
   4  -4   8  369.99    4.93
   4   4   8  364.87    5.99
   4   4   8  356.17    4.64
   4   4   8  371.44    6.09
  -4  -4  -9   18.17    1.35
  -4   4  -9   14.30    1.35
   4  -4   9   17.69    1.64
   4  -4   9   18.56    1.55
   4  -4   9   17.20    1.26
   4   4   9   16.24    1.64
   4   4   9   16.43    1.26
   4   4   9   17.69    1.64
  -4  -4 -10  443.45    5.99
  -4  -4 -10  437.55    7.25
  -4   4 -10  407.79    6.57
   4  -4  10  441.42    7.25
   4  -4  10  428.76    6.67
   4  -4  10  451.76    5.99
   4   4  10  424.99    7.15
   4   4  10  439.58    5.99
  -4  -4 -11   89.99    2.90
  -4  -4 -11   86.31    3.58
  -4   4 -11   78.00    3.29
   4  -4  11   88.92    3.58
   4  -4  11   86.22    3.29
   4  -4  11   92.40    3.00
   4   4  11   87.09    3.58
   4   4  11   87.57    3.09
  -4  -4 -12  839.83   10.83
  -4   4 -12  758.16    9.86
  -4   4 -12  856.07    9.09
   4  -4  12  834.71   10.83
   4  -4  12  785.51    9.47
   4   4  12  812.09   10.83
   4   4  12  804.46    9.18
  -4  -4 -13  171.46    5.22
  -4   4 -13  160.54    4.93
   4  -4  13  171.18    5.22
   4  -4  13  165.38    4.64
   4   4  13  162.48    5.12
   4   4  13  176.88    4.64
  -4  -4 -14  268.12    6.67
  -4   4 -14  242.70    6.28
   4  -4  14  269.57    6.77
   4  -4  14  253.81    5.90
   4   4  14  249.18    6.57
  -4  -4 -15    8.89    1.93
  -4   4 -15    5.80    1.64
   4  -4  15    5.90    1.74
   4   4  15    7.83    1.93
  -4  -4 -16  224.62    6.57
  -4   4 -16  212.74    6.48
   4  -4  16  219.31    6.67
   4   4  16  224.24    6.86
  -4  -4 -17    0.19    1.16
  -4   4 -17    2.32    1.45
   4  -4  17    0.77    1.16
   4   4  17   -0.29    1.26
  -4  -4 -18  109.61    5.03
  -4   4 -18   98.30    4.93
   4  -4  18  106.80    5.22
   4   4  18  100.62    5.22
  -4  -4 -19   16.33    3.96
  -4   4 -19   12.66    2.51
   4  -4  19   13.72    2.71
   4   4  19   16.33    2.90
  -4   4 -20   75.97    4.83
   4  -4  20   83.90    5.03
   4   4  20   79.45    5.12
  -4   4 -21   17.40    3.29
   4  -4  21   11.70    2.51
  -4  -6  21   25.90    3.58
  -4   6  21   23.20    4.06
   4   6 -21   19.33    3.48
  -4  -6  20   83.61    5.22
  -4   6  20   76.94    5.12
  -4   6  20   84.48    4.83
   4  -6 -20   84.38    4.93
   4   6 -20   79.16    5.32
  -4  -6  19   17.78    2.80
  -4   6  19   22.23    3.19
  -4   6  19   18.65    2.71
   4  -6 -19   20.97    2.80
   4   6 -19   19.33    3.09
  -4  -6  18   65.15    4.45
  -4   6  18   64.76    4.35
  -4   6  18   63.79    3.96
   4  -6 -18   62.54    3.87
   4   6 -18   62.54    4.35
  -4  -6  17   -0.39    1.26
  -4   6  17    0.19    1.45
  -4   6  17    1.26    1.26
   4  -6 -17    0.97    1.26
   4   6 -17    0.48    1.35
  -4  -6  16  146.53    5.61
  -4   6  16  142.47    5.61
  -4   6  16  140.83    5.12
   4  -6 -16  135.32    5.22
   4   6 -16  126.71    5.32
  -4  -6  15  186.93    5.99
  -4   6  15  185.00    5.99
  -4   6  15  179.97    5.51
   4  -6 -15  178.81    5.61
   4   6 -15  175.43    5.90
  -4  -6  14  356.17    7.83
  -4   6  14  360.13    7.93
  -4   6  14  336.94    7.15
   4  -6 -14  350.95    7.44
   4   6 -14  328.72    7.54
  -4  -6  13  334.71    7.35
  -4   6  13  336.45    7.25
  -4   6  13  339.26    6.96
   4  -6 -13  335.49    7.06
   4   6 -13  312.00    7.15
  -4  -6  12  788.12   10.63
  -4  -6  12  811.32    8.51
  -4   6  12  803.10   10.63
  -4   6  12  787.06    9.96
   4  -6 -12  801.65   10.44
   4   6 -12  726.07   10.15
  -4  -6  11   88.25    3.58
  -4  -6  11   86.70    2.80
  -4   6  11   89.60    3.58
  -4   6  11   88.34    3.29
   4  -6 -11   86.31    3.48
   4   6 -11   77.71    3.38
  -4  -6  10   30.64    2.22
  -4  -6  10   31.22    1.74
  -4   6  10   31.12    2.13
  -4   6  10   29.96    2.03
   4  -6 -10   34.12    2.22
   4   6 -10   28.13    2.13
  -4  -6   9   -0.58    0.58
  -4  -6   9    0.19    0.48
  -4   6   9   -0.29    0.58
  -4   6   9    0.19    0.58
   4  -6  -9   -0.48    0.68
   4   6  -9    0.19    0.68
   4   6  -9    0.39    0.39
  -4  -6   8  573.74    7.44
  -4  -6   8  569.49    6.48
  -4   6   8  609.02    7.54
  -4   6   8  560.69    7.06
   4  -6  -8  565.91    7.44
   4   6  -8  515.17    7.15
   4   6  -8  493.61    4.06
  -4  -6   7  502.99    6.57
  -4  -6   7  484.92    5.90
  -4   6   7  521.84    6.57
  -4   6   7  478.25    6.28
   4  -6  -7  498.06    6.77
   4   6  -7  450.60    6.38
   4   6  -7  427.89    3.48
  -4  -6   6 1708.56   11.31
  -4  -6   6 1727.22   10.73
  -4   6   6 1742.29   11.12
  -4   6   6 1641.68   11.02
   4  -6  -6 1790.91    8.31
   4  -6  -6 1643.71   11.60
   4   6  -6 1468.37   10.92
   4   6  -6 1478.14    6.19
  -4  -6   5   71.81    2.32
  -4  -6   5   67.27    2.13
  -4   6   5   70.36    2.13
   4  -6  -5   74.13    1.45
   4  -6  -5   67.08    2.32
   4   6  -5   58.67    2.22
   4   6  -5   64.57    1.35
  -4  -6   4 1158.21    8.02
  -4  -6   4 1186.43    8.60
  -4   6   4 1233.41    8.02
  -4   6   4 1097.32    8.31
   4  -6  -4 1231.76    6.28
   4  -6  -4 1129.02    8.70
   4   6  -4 1011.30    8.31
   4   6  -4 1136.75    5.41
  -4  -6   3  645.07    5.41
  -4  -6   3  620.23    6.19
  -4   6   3  667.69    5.41
  -4   6   3  601.38    5.99
   4  -6  -3  678.61    5.03
   4  -6  -3  590.17    5.99
   4   6  -3  575.38    6.09
   4   6  -3  638.89    4.35
  -4  -6   2  322.15    3.38
  -4  -6   2  316.83    4.35
  -4   6   2  327.95    3.48
  -4   6   2  313.74    4.25
   4  -6  -2  334.23    3.77
   4  -6  -2  290.64    4.06
   4   6  -2  350.47    3.48
  -4  -6   1    9.86    0.58
  -4  -6   1    8.70    0.87
  -4   6   1    9.67    0.68
   4  -6  -1    9.38    0.87
   4  -6  -1    8.12    0.87
   4   6  -1    9.86    0.97
   4   6  -1   10.15    0.77
  -4  -6   0  915.22    3.96
  -4  -6   0  861.87    7.06
  -4   6   0  907.30    5.03
  -4   6   0  895.99    7.25
   4  -6   0  926.72    7.06
   4  -6   0  768.69    5.99
   4   6   0  806.29    6.77
   4   6   0  901.11    6.48
  -4  -6  -1  484.24    5.32
  -4   6  -1  487.04    3.67
  -4   6  -1  508.11    5.61
   4  -6   1  512.08    5.51
   4  -6   1  425.76    4.25
   4   6   1  483.76    5.32
   4   6   1  519.90    5.22
  -4  -6  -2  964.90    7.54
  -4   6  -2  927.11    5.41
  -4   6  -2  964.80    7.83
   4  -6   2  962.58    7.83
   4  -6   2  892.12    6.09
   4   6   2 1025.89    7.83
  -4  -6  -3   88.73    2.42
  -4   6  -3   83.41    1.84
  -4   6  -3   97.62    2.71
   4  -6   3   88.25    2.51
   4  -6   3   88.83    1.93
   4   6   3   93.27    2.51
   4   6   3   96.36    2.61
  -4  -6  -4 1205.28    8.70
  -4   6  -4 1069.96    6.96
  -4   6  -4 1262.02    9.76
   4  -6   4 1225.10    9.57
   4  -6   4 1162.37    6.96
   4   6   4 1240.85    9.47
   4   6   4 1264.14    4.45
   4   6   4 1252.74    9.67
  -4  -6  -5  765.31    7.06
  -4   6  -5  684.80    6.09
  -4   6  -5  795.56    8.12
   4  -6   5  795.56    8.12
   4  -6   5  782.42    7.93
   4  -6   5  776.62    5.80
   4   6   5  787.44    7.93
   4   6   5  779.03    4.45
  -4  -6  -6  756.32    7.15
  -4   6  -6  670.98    6.48
   4  -6   6  767.15    8.31
   4  -6   6  765.41    8.22
   4  -6   6  764.05    5.99
   4   6   6  777.78    8.31
   4   6   6  784.25    5.22
   4   6   6  781.55    8.51
  -4  -6  -7   42.62    1.84
  -4   6  -7   36.15    1.74
   4  -6   7   46.20    2.32
   4  -6   7   43.11    2.22
   4  -6   7   46.01    1.64
   4   6   7   44.85    2.22
   4   6   7   43.88    1.55
   4   6   7   46.59    2.42
  -4  -6  -8  351.63    5.12
  -4  -6  -8  348.92    6.19
  -4   6  -8  311.52    5.12
   4  -6   8  358.01    6.28
   4  -6   8  348.34    5.99
   4  -6   8  359.55    4.54
   4   6   8  346.02    6.09
   4   6   8  338.68    4.35
   4   6   8  363.13    6.38
  -4  -6  -9   66.98    2.32
  -4  -6  -9   69.20    3.00
  -4   6  -9   60.31    2.51
   4  -6   9   66.98    3.00
   4  -6   9   66.30    2.80
   4  -6   9   68.33    2.13
   4   6   9   66.11    2.90
   4   6   9   66.01    2.13
  -4  -6 -10  296.05    4.93
  -4  -6 -10  302.72    6.28
  -4   6 -10  265.32    5.41
   4  -6  10  293.54    6.19
   4  -6  10  291.32    5.80
   4  -6  10  312.29    5.41
   4   6  10  300.79    6.28
   4   6  10  305.62    4.83
  -4  -6 -11   33.73    2.13
  -4  -6 -11   32.57    2.42
  -4   6 -11   26.19    2.22
   4  -6  11   33.35    2.51
   4  -6  11   31.61    2.22
   4   6  11   34.89    2.51
   4   6  11   31.41    2.13
  -4  -6 -12  535.18    9.09
  -4   6 -12  462.30    7.83
   4  -6  12  513.24    8.80
   4  -6  12  515.07    8.12
   4   6  12  517.49    8.99
  -4  -6 -13   15.66    2.22
  -4   6 -13   10.83    1.74
   4  -6  13   12.47    2.03
   4  -6  13   11.70    1.74
   4   6  13    9.38    1.74
  -4  -6 -14  342.35    7.83
  -4   6 -14  293.83    6.86
   4  -6  14  347.96    7.93
   4  -6  14  297.41    6.57
   4   6  14  315.96    7.64
  -4  -6 -15    1.84    1.45
  -4   6 -15    0.19    1.26
   4  -6  15    3.67    1.64
   4   6  15    2.71    1.55
  -4  -6 -16  156.87    5.80
  -4   6 -16  134.74    5.22
   4  -6  16  157.06    5.90
   4   6  16  156.48    5.99
  -4  -6 -17    1.55    1.45
  -4   6 -17    2.80    1.55
   4  -6  17    2.13    1.45
   4   6  17    2.51    1.64
  -4  -6 -18  124.01    5.51
  -4   6 -18  102.16    5.03
   4  -6  18  109.61    5.41
   4   6  18  110.48    5.51
  -4  -6 -19    5.80    2.03
  -4   6 -19    3.67    1.93
   4  -6  19    3.77    2.03
   4   6  19    6.67    2.22
  -4  -6 -20   68.43    4.64
  -4   6 -20   71.23    4.74
   4  -6  20   79.84    5.03
   4   6  20   74.52    5.12
   4  -8 -21    2.22    1.84
  -4  -8  20   96.56    5.70
  -4   8  20   98.97    5.70
   4  -8 -20   93.27    5.32
   4   8 -20   87.47    5.51
  -4  -8  19    2.22    1.55
  -4   8  19    2.13    1.55
   4  -8 -19    1.84    1.64
   4   8 -19    1.64    1.64
  -4  -8  18   74.13    4.74
  -4   8  18   73.36    4.74
  -4   8  18   77.42    4.25
   4  -8 -18   77.90    4.45
   4   8 -18   71.72    4.64
  -4  -8  17    6.48    2.13
  -4   8  17    5.32    2.03
  -4   8  17    7.15    1.74
   4  -8 -17    6.28    2.03
   4   8 -17    7.64    2.13
  -4  -8  16  190.80    6.48
  -4   8  16  193.41    6.48
  -4   8  16  178.13    5.80
   4  -8 -16  176.68    5.99
   4   8 -16  163.54    6.09
  -4  -8  15   62.63    3.77
  -4   8  15   61.09    3.77
  -4   8  15   61.57    3.48
   4  -8 -15   62.05    3.77
   4   8 -15   56.93    3.67
  -4  -8  14  206.94    6.28
  -4   8  14  192.54    5.99
  -4   8  14  183.84    5.41
   4  -8 -14  194.86    5.99
   4   8 -14  172.62    5.70
  -4  -8  13    6.96    1.74
  -4  -8  13    5.41    1.26
  -4   8  13    4.25    1.55
  -4   8  13    5.99    1.45
   4  -8 -13    6.96    1.74
   4   8 -13    5.22    1.64
  -4  -8  12  641.11    9.96
  -4  -8  12  603.90    8.12
  -4   8  12  642.75    9.76
  -4   8  12  612.69    8.89
   4  -8 -12  619.46    9.57
   4   8 -12  545.52    9.09
  -4  -8  11  114.63    4.16
  -4  -8  11  114.34    3.58
  -4   8  11  114.05    4.06
  -4   8  11  113.28    3.77
   4  -8 -11  111.73    4.06
   4   8 -11  101.29    4.06
  -4  -8  10   64.47    3.09
  -4  -8  10   64.37    2.71
  -4   8  10   65.73    3.09
  -4   8  10   60.89    2.71
   4  -8 -10   62.34    3.00
   4   8 -10   57.41    2.90
  -4  -8   9    1.45    0.87
  -4  -8   9    1.45    0.77
  -4   8   9    4.74    1.06
  -4   8   9    2.61    0.77
   4  -8  -9    0.87    0.87
   4   8  -9    1.16    0.87
  -4  -8   8  257.49    5.22
  -4  -8   8  255.26    4.83
  -4   8   8  263.19    5.22
  -4   8   8  239.70    4.74
   4  -8  -8  256.52    5.41
   4   8  -8  225.49    5.03
  -4  -8   7   34.31    1.93
  -4  -8   7   34.02    1.93
  -4   8   7   36.05    1.93
  -4   8   7   31.80    1.84
   4  -8  -7   34.31    1.06
   4  -8  -7   35.96    2.13
   4   8  -7   29.00    2.03
   4   8  -7   33.06    0.77
  -4  -8   6  772.27    8.02
  -4  -8   6  769.56    8.02
  -4   8   6  766.28    7.83
  -4   8   6  744.63    7.73
   4  -8  -6  805.23    5.32
   4  -8  -6  758.16    8.41
   4   8  -6  696.49    8.12
   4   8  -6  776.04    3.77
  -4  -8   5   77.52    2.51
  -4  -8   5   77.42    2.61
  -4   8   5   80.61    2.51
  -4   8   5   73.84    2.51
   4  -8  -5   83.99    1.93
   4  -8  -5   76.26    2.71
   4   8  -5   70.27    2.61
   4   8  -5   79.93    1.35
  -4  -8   4 1572.95    9.86
  -4  -8   4 1508.49   10.83
  -4   8   4 1600.21   10.05
  -4   8   4 1466.25   10.25
   4  -8  -4 1639.45    8.70
   4  -8  -4 1426.23   10.54
   4   8  -4 1377.33   10.63
   4   8  -4 1558.07    6.48
  -4  -8   3   75.20    2.03
  -4   8   3   75.97    2.13
  -4   8   3   71.81    2.32
   4  -8  -3   76.94    2.03
   4   8  -3   74.23    1.64
  -4  -8   2  196.89    3.00
  -4  -8   2  192.73    3.87
  -4   8   2  201.14    3.19
  -4   8   2  182.77    3.58
   4  -8  -2  191.67    3.29
   4  -8  -2  170.31    3.38
   4   8  -2  205.20    2.90
  -4  -8   1    9.57    0.68
  -4  -8   1    7.44    0.97
  -4   8   1    8.80    0.77
  -4   8   1    8.31    1.06
   4  -8  -1    8.51    0.97
   4  -8  -1    7.35    0.97
   4   8  -1    7.25    1.06
   4   8  -1    7.64    0.77
  -4  -8   0  820.50    7.64
  -4   8   0  862.64    6.09
  -4   8   0  844.66    7.73
   4  -8   0  871.73    7.54
   4  -8   0  720.46    6.28
   4   8   0  814.22    7.73
   4   8   0  877.53    4.74
   4   8   0  864.86    6.77
  -4  -8  -1    4.06    0.77
  -4   8  -1    5.99    0.68
  -4   8  -1    5.03    0.87
   4  -8   1    4.64    0.77
   4  -8   1    5.51    0.77
   4   8   1    4.74    0.87
   4   8   1    5.22    0.39
   4   8   1    5.03    0.77
  -4  -8  -2  530.25    6.19
  -4   8  -2  510.24    4.74
  -4   8  -2  538.85    6.48
   4  -8   2  533.44    6.38
   4  -8   2  451.09    4.54
   4   8   2  526.28    6.38
   4   8   2  557.79    6.19
  -4  -8  -3   14.98    1.26
  -4   8  -3   15.66    1.06
  -4   8  -3   15.75    1.35
   4  -8   3   16.62    1.45
   4  -8   3   13.53    0.87
   4   8   3   17.30    1.45
   4   8   3   16.14    1.35
  -4  -8  -4  292.09    4.64
  -4   8  -4  270.54    3.87
  -4   8  -4  311.71    5.32
   4  -8   4  313.06    5.32
   4  -8   4  285.23    3.48
   4   8   4  301.18    5.12
   4   8   4  292.57    2.03
   4   8   4  302.24    5.12
  -4  -8  -5   49.97    2.03
  -4   8  -5   43.49    1.74
  -4   8  -5   53.45    2.42
   4  -8   5   49.00    2.22
   4  -8   5   49.10    1.55
   4   8   5   49.97    2.32
   4   8   5   48.62    1.06
   4   8   5   47.94    2.22
  -4  -8  -6  654.35    7.06
  -4  -8  -6  655.22    8.22
  -4   8  -6  572.10    6.38
  -4   8  -6  714.66    8.60
   4  -8   6  692.72    8.51
   4  -8   6  650.29    8.12
   4  -8   6  676.39    5.41
   4   8   6  680.45    8.31
   4   8   6  661.79    4.54
   4   8   6  685.28    8.41
  -4  -8  -7   24.16    1.55
  -4   8  -7   21.84    1.64
   4  -8   7   24.94    2.03
   4  -8   7   22.62    1.84
   4  -8   7   25.32    1.26
   4   8   7   24.65    1.93
   4   8   7   22.13    1.06
  -4  -8  -8  654.83    7.25
  -4  -8  -8  655.22    8.89
  -4   8  -8  580.60    7.25
   4  -8   8  699.01    9.18
   4  -8   8  644.30    8.60
   4  -8   8  693.01    8.22
   4   8   8  637.44    8.70
   4   8   8  730.22    8.99
  -4  -8  -9   35.09    1.84
  -4  -8  -9   36.54    2.51
  -4   8  -9   33.06    2.03
   4  -8   9   37.31    2.42
   4  -8   9   36.54    2.32
   4   8   9   36.73    2.42
  -4  -8 -10   36.34    1.93
  -4  -8 -10   39.63    2.61
  -4   8 -10   32.38    2.22
   4  -8  10   35.47    2.61
   4  -8  10   37.31    2.42
   4   8  10   37.21    2.51
  -4  -8 -11  158.03    5.12
  -4   8 -11  127.20    4.16
   4  -8  11  147.01    4.83
   4  -8  11  144.60    4.54
   4   8  11  140.92    4.74
  -4  -8 -12   86.99    4.16
  -4   8 -12   81.38    3.58
   4  -8  12   91.82    4.16
   4  -8  12   88.34    3.77
   4   8  12   90.57    4.25
  -4  -8 -13   53.16    3.29
  -4   8 -13   49.97    3.09
   4  -8  13   53.06    3.29
   4  -8  13   51.23    3.00
   4   8  13   51.23    3.48
  -4  -8 -14  147.69    5.41
  -4   8 -14  124.59    4.74
   4  -8  14  142.66    5.51
   4  -8  14  144.40    4.83
   4   8  14  135.70    5.32
  -4  -8 -15    4.64    1.74
  -4   8 -15    4.16    1.64
   4  -8  15    3.96    1.84
   4  -8  15    3.00    1.45
   4   8  15    3.09    1.64
  -4  -8 -16  150.30    5.90
  -4   8 -16  137.35    5.32
   4  -8  16  151.46    5.90
   4   8  16  143.34    5.80
  -4  -8 -17    0.77    1.26
  -4   8 -17    0.58    1.26
   4  -8  17    0.48    1.35
   4   8  17    2.22    1.45
  -4  -8 -18   54.71    4.16
  -4   8 -18   46.10    3.77
   4  -8  18   54.42    4.25
   4   8  18   53.55    4.06
  -4  -8 -19   -1.45    1.55
  -4   8 -19   -0.39    1.64
   4  -8  19   -1.26    1.64
   4   8  19   -0.19    1.64
  -4  -8 -20   72.30    4.93
   4  -8  20   72.97    5.90
  -4 -10  20   73.84    5.70
  -4  10  20   80.32    5.32
   4 -10 -20   77.32    5.12
   4  10 -20   69.30    5.03
  -4 -10  19    5.12    1.93
  -4  10  19    5.32    2.03
   4 -10 -19    7.35    2.13
   4  10 -19    3.77    2.22
  -4 -10  18   66.69    4.45
  -4  10  18   63.70    4.35
   4 -10 -18   66.79    4.45
   4  10 -18   62.44    4.54
  -4 -10  17   -0.97    1.45
  -4  10  17    0.29    1.35
   4 -10 -17   -0.39    1.35
   4  10 -17    0.39    1.55
  -4 -10  16   95.69    4.83
  -4  10  16   92.98    4.83
  -4  10  16  101.39    4.45
   4 -10 -16   97.81    5.03
   4  10 -16   92.50    4.93
  -4 -10  15   52.58    3.77
  -4  10  15   48.71    3.48
  -4  10  15   45.33    3.09
   4 -10 -15   43.88    3.38
   4  10 -15   41.85    3.58
  -4 -10  14  257.20    7.15
  -4  10  14  267.15    7.15
  -4  10  14  238.45    6.09
   4 -10 -14  249.18    6.86
   4  10 -14  231.97    6.77
  -4 -10  13   -0.39    1.26
  -4 -10  13    0.19    0.87
  -4  10  13    0.19    1.35
  -4  10  13    0.10    0.97
   4 -10 -13   -0.10    1.06
   4  10 -13    1.45    1.45
  -4 -10  12  679.87   10.44
  -4 -10  12  645.36    9.09
  -4  10  12  691.66   10.44
  -4  10  12  631.44    9.18
   4 -10 -12  668.27   10.44
   4  10 -12  591.62    9.76
  -4 -10  11    4.74    1.45
  -4 -10  11    4.16    1.16
  -4  10  11    3.48    1.26
  -4  10  11    3.67    1.16
   4 -10 -11    4.64    1.45
   4  10 -11    3.29    1.35
  -4 -10  10  176.97    5.03
  -4 -10  10  166.05    4.54
  -4  10  10  174.85    4.93
  -4  10  10  158.22    4.35
   4 -10 -10  166.83    4.93
   4  10 -10  156.29    4.93
  -4 -10   9   14.79    1.64
  -4 -10   9   14.50    1.64
  -4  10   9   13.92    1.64
  -4  10   9   13.24    1.55
   4 -10  -9   13.43    1.84
   4  10  -9   11.70    1.64
  -4 -10   8  122.65    3.87
  -4 -10   8  127.39    3.87
  -4  10   8  126.04    3.77
  -4  10   8  120.62    3.58
   4 -10  -8  116.57    3.96
   4  10  -8  115.21    3.96
  -4 -10   7   63.99    2.61
  -4 -10   7   57.22    2.61
  -4  10   7   61.76    2.61
  -4  10   7   56.16    2.42
   4 -10  -7   64.18    1.84
   4 -10  -7   62.44    2.80
   4  10  -7   55.77    2.71
  -4 -10   6 1043.58    9.76
  -4 -10   6 1000.95   10.05
  -4  10   6 1031.98    9.67
  -4  10   6  978.14    9.28
   4 -10  -6 1050.63    7.35
   4 -10  -6  976.60   10.15
   4  10  -6  906.04    9.86
  -4 -10   5   53.55    2.22
  -4 -10   5   51.42    2.42
  -4  10   5   57.12    2.32
  -4  10   5   51.81    2.22
   4 -10  -5   56.54    1.93
   4 -10  -5   54.61    2.51
   4  10  -5   53.26    1.16
  -4 -10   4 1539.51   10.44
  -4 -10   4 1513.61   11.99
  -4  10   4 1622.06   11.02
  -4  10   4 1532.26   11.21
   4 -10  -4 1644.29    9.96
   4 -10  -4 1469.34   11.41
   4  10  -4 1408.64   11.60
   4  10  -4 1620.51    7.06
  -4 -10   3   83.99    2.32
  -4 -10   3   79.35    2.80
  -4  10   3   81.48    2.51
  -4  10   3   77.61    2.61
   4 -10  -3   79.16    2.42
   4 -10  -3   79.35    2.71
   4  10  -3   84.38    1.84
  -4 -10   2  936.00    6.96
  -4 -10   2  923.92    9.09
  -4  10   2  947.60    7.73
  -4  10   2  918.51    8.60
   4 -10  -2  977.18    8.31
   4 -10  -2  823.21    7.83
   4  10  -2  881.20    8.89
   4  10  -2  969.93    6.67
  -4 -10   1   13.05    0.87
  -4 -10   1   11.21    1.35
  -4  10   1   11.50    1.06
  -4  10   1   11.31    1.26
   4 -10  -1   11.50    1.16
   4 -10  -1    9.96    1.16
   4  10  -1   11.50    1.35
   4  10  -1   11.31    0.87
   4  10  -1   10.92    0.97
  -4 -10   0 1108.82    9.76
  -4  10   0 1144.78    8.12
  -4  10   0 1135.69    9.67
   4 -10   0 1182.76    9.76
   4 -10   0 1006.17    7.93
   4  10   0 1123.12    9.96
   4  10   0 1183.53    6.48
   4  10   0 1160.14    8.51
  -4 -10  -1  270.92    4.93
  -4  10  -1  275.27    3.96
  -4  10  -1  283.00    5.03
   4 -10   1  280.10    4.93
   4 -10   1  230.23    3.67
   4  10   1  277.98    5.12
   4  10   1  278.85    2.80
   4  10   1  289.77    4.54
  -4 -10  -2  487.14    6.48
  -4  10  -2  473.80    5.32
  -4  10  -2  495.26    6.67
   4 -10   2  481.34    6.67
   4 -10   2  414.65    4.64
   4  10   2  490.52    6.77
   4  10   2  483.37    3.29
   4  10   2  479.12    6.09
  -4 -10  -3    0.39    0.68
  -4  10  -3    0.10    0.48
  -4  10  -3    0.77    0.77
   4 -10   3   -0.48    0.68
   4 -10   3    0.19    0.39
   4  10   3    1.06    0.77
   4  10   3    0.29    0.19
   4  10   3    0.77    0.68
  -4 -10  -4 1100.31    9.67
  -4 -10  -4 1121.00   10.34
  -4  10  -4 1032.17    8.31
  -4  10  -4 1121.67   10.63
   4 -10   4 1078.76   10.54
   4 -10   4 1054.79    6.86
   4  10   4 1140.43   10.83
   4  10   4 1061.56    4.45
  -4 -10  -5   29.87    1.84
  -4 -10  -5   31.22    2.03
  -4  10  -5   24.94    1.55
  -4  10  -5   30.16    2.03
   4 -10   5   27.74    2.03
   4 -10   5   26.48    1.16
   4  10   5   28.13    2.03
  -4 -10  -6  320.89    5.32
  -4 -10  -6  323.12    6.09
  -4  10  -6  280.59    4.83
  -4  10  -6  329.98    6.19
   4 -10   6  324.08    6.19
   4 -10   6  325.82    4.35
   4  10   6  312.77    6.09
  -4 -10  -7   35.38    2.03
  -4 -10  -7   32.86    2.32
  -4  10  -7   30.83    1.93
  -4  10  -7   37.12    2.42
   4 -10   7   32.77    2.32
   4  10   7   37.02    2.51
  -4 -10  -8  691.08    7.93
  -4 -10  -8  703.16    9.67
  -4  10  -8  630.67    7.83
   4 -10   8  715.82    9.76
   4 -10   8  706.16    9.57
   4  10   8  713.70    9.76
  -4 -10  -9   93.95    3.09
  -4 -10  -9   96.36    3.87
  -4  10  -9   80.80    3.09
   4 -10   9   91.82    3.87
   4 -10   9   88.73    3.67
   4  10   9   94.24    3.87
  -4 -10 -10  674.26   10.25
  -4  10 -10  591.53    8.41
   4 -10  10  676.10   10.25
   4 -10  10  645.27    9.57
   4  10  10  687.41   10.25
  -4 -10 -11    2.90    1.55
  -4  10 -11    3.29    1.35
   4 -10  11    2.61    1.35
   4 -10  11    3.96    1.35
   4  10  11    4.74    1.55
  -4 -10 -12  369.41    8.12
  -4  10 -12  327.37    6.86
   4 -10  12  379.18    8.31
   4 -10  12  355.21    7.54
   4  10  12  363.52    8.12
  -4 -10 -13   68.62    3.87
  -4  10 -13   54.51    3.29
   4 -10  13   67.56    3.96
   4 -10  13   68.04    3.58
   4  10  13   61.67    3.87
  -4 -10 -14  155.42    5.80
  -4  10 -14  131.35    4.93
   4 -10  14  154.36    5.90
   4 -10  14  146.04    5.12
   4  10  14  158.03    5.90
  -4 -10 -15    7.44    2.03
  -4  10 -15    5.70    1.74
   4 -10  15    6.86    2.03
   4 -10  15    6.28    1.64
   4  10  15    5.61    1.84
  -4 -10 -16  179.97    6.67
  -4  10 -16  148.94    5.61
   4 -10  16  178.33    6.67
   4  10  16  164.99    6.48
  -4 -10 -17   10.34    2.32
  -4  10 -17    7.25    1.93
   4 -10  17    7.44    2.03
   4  10  17    8.22    2.32
  -4 -10 -18   83.70    4.93
   4 -10  18   86.89    5.32
   4  10  18   81.00    5.12
  -4 -10 -19    1.26    1.74
   4 -10  19    2.03    1.93
   4  10  19    2.51    2.03
  -4 -12  19   51.81    4.25
  -4  12  19   56.16    4.54
   4 -12 -19   53.06    4.25
   4  12 -19   43.49    4.35
  -4 -12  18   46.10    4.16
  -4  12  18   47.07    4.16
   4 -12 -18   49.49    4.16
   4  12 -18   46.01    4.25
  -4 -12  17   20.20    3.00
  -4  12  17   16.82    2.80
   4 -12 -17   19.23    3.00
   4  12 -17   16.33    2.71
  -4 -12  16  152.13    6.09
  -4  12  16  159.96    6.28
   4 -12 -16  151.36    6.19
   4  12 -16  134.25    5.70
  -4 -12  15   47.36    3.58
  -4  12  15   44.46    3.48
   4 -12 -15   41.46    3.48
   4  12 -15   40.21    3.58
  -4 -12  14  112.31    5.03
  -4 -12  14  104.68    4.25
  -4  12  14  104.39    4.74
  -4  12  14  101.87    4.25
   4 -12 -14  108.16    4.93
   4  12 -14  103.71    4.83
  -4 -12  13   21.94    2.61
  -4 -12  13   19.14    2.22
  -4  12  13   19.62    2.51
  -4  12  13   20.49    2.22
   4 -12 -13   18.85    2.61
   4  12 -13   15.85    2.42
  -4 -12  12  344.19    7.73
  -4 -12  12  331.52    7.06
  -4  12  12  356.17    7.83
  -4  12  12  323.21    6.67
   4 -12 -12  318.09    7.64
   4  12 -12  294.89    7.35
  -4 -12  11   93.66    4.16
  -4 -12  11   84.48    3.67
  -4  12  11   91.44    4.06
  -4  12  11   76.65    3.38
   4 -12 -11   83.32    3.96
   4  12 -11   72.78    3.77
  -4 -12  10   31.61    2.42
  -4 -12  10   31.61    2.42
  -4  12  10   26.97    2.42
  -4  12  10   25.52    2.03
   4 -12 -10   29.38    2.71
   4  12 -10   27.06    2.51
  -4 -12   9    3.19    1.26
  -4 -12   9    2.03    0.97
  -4  12   9    2.51    1.16
  -4  12   9    3.77    1.06
   4 -12  -9    3.67    1.26
   4  12  -9    2.22    1.26
  -4 -12   8  124.49    4.06
  -4 -12   8  116.95    3.96
  -4  12   8  117.15    3.96
  -4  12   8  115.89    3.67
   4 -12  -8  117.44    4.25
   4  12  -8  106.61    3.96
  -4 -12   7   84.48    3.19
  -4 -12   7   77.71    3.29
  -4  12   7   83.80    3.29
  -4  12   7   77.90    3.00
   4 -12  -7   77.52    3.38
   4  12  -7   77.13    3.48
  -4 -12   6  225.01    4.83
  -4 -12   6  209.64    5.03
  -4  12   6  231.87    5.03
  -4  12   6  213.90    4.64
   4 -12  -6  225.40    3.96
   4 -12  -6  215.54    5.12
   4  12  -6  202.01    5.12
  -4 -12   5   39.53    2.13
  -4 -12   5   41.08    2.51
  -4  12   5   41.17    2.22
  -4  12   5   37.02    2.13
   4 -12  -5   40.01    1.84
   4 -12  -5   39.82    2.42
   4  12  -5   35.67    2.42
  -4 -12   4 1481.23   10.92
  -4 -12   4 1465.96   12.76
  -4 -12   4 1540.09    8.51
  -4  12   4 1543.96   11.70
  -4  12   4 1432.42   11.50
   4 -12  -4 1573.63   11.02
   4 -12  -4 1398.40   11.89
   4  12  -4 1408.16   12.57
  -4 -12   3  115.99    3.00
  -4 -12   3  109.22    3.58
  -4 -12   3  118.21    2.42
  -4  12   3  119.95    3.29
  -4  12   3  114.15    3.38
   4 -12  -3  120.91    3.29
   4 -12  -3  103.23    3.29
   4  12  -3  109.03    3.67
  -4 -12   2   23.87    1.84
  -4 -12   2   25.52    1.35
  -4  12   2   24.84    1.64
  -4  12   2   24.16    1.74
   4 -12  -2   26.29    1.74
   4 -12  -2   22.91    1.64
   4  12  -2   23.39    1.84
   4  12  -2   25.81    1.45
  -4 -12   1    5.61    1.06
  -4 -12   1    7.15    0.97
  -4  12   1    7.06    0.97
  -4  12   1    5.90    1.06
   4 -12  -1    7.06    1.16
   4 -12  -1    6.57    1.06
   4  12  -1    4.45    1.06
   4  12  -1    7.25    0.87
  -4 -12   0  147.30    3.96
  -4 -12   0  144.02    3.29
  -4  12   0  147.49    3.38
  -4  12   0  145.75    3.87
   4 -12   0  154.26    3.96
   4 -12   0  129.23    3.19
   4  12   0  148.17    4.06
   4  12   0  147.69    2.71
  -4 -12  -1  133.29    3.77
  -4 -12  -1  123.62    3.19
  -4  12  -1  127.97    3.19
  -4  12  -1  124.68    3.67
   4 -12   1  130.58    3.77
   4 -12   1  107.09    2.71
   4  12   1  126.52    3.87
   4  12   1  130.00    2.32
  -4 -12  -2 1120.42   10.63
  -4 -12  -2 1169.91   10.15
  -4  12  -2 1080.40    8.89
  -4  12  -2 1157.63   10.92
   4 -12   2 1160.63   11.12
   4 -12   2  929.72    7.44
   4  12   2 1132.98   11.12
   4  12   2 1082.53    5.99
  -4 -12  -3   47.75    2.42
  -4 -12  -3   47.46    2.42
  -4  12  -3   46.88    2.13
  -4  12  -3   49.29    2.51
   4 -12   3   49.68    2.61
   4 -12   3   42.72    1.64
  -4 -12  -4  693.98    8.31
  -4 -12  -4  732.93    8.89
  -4  12  -4  680.35    7.44
  -4  12  -4  724.72    9.18
   4 -12   4  722.49    9.28
   4 -12   4  623.13    5.51
   4  12   4  703.45    9.09
  -4 -12  -5   63.12    2.71
  -4 -12  -5   64.08    2.90
  -4  12  -5   60.31    2.42
  -4  12  -5   67.17    3.09
   4 -12   5   61.96    3.00
   4  12   5   60.31    2.90
  -4 -12  -6  185.38    4.35
  -4 -12  -6  183.93    4.93
  -4  12  -6  164.41    3.96
  -4  12  -6  196.79    5.22
   4 -12   6  188.28    5.12
   4  12   6  187.61    5.12
  -4 -12  -7    8.12    1.26
  -4 -12  -7    9.57    1.64
  -4  12  -7    6.86    1.26
  -4  12  -7    8.41    1.55
   4 -12   7    8.70    1.64
   4  12   7    9.18    1.64
  -4 -12  -8   63.99    2.71
  -4 -12  -8   64.95    3.29
  -4  12  -8   59.64    2.80
  -4  12  -8   66.69    3.38
   4 -12   8   66.69    3.38
   4  12   8   62.05    3.29
  -4 -12  -9    2.51    0.97
  -4 -12  -9    4.93    1.45
  -4  12  -9    3.00    1.16
  -4  12  -9    3.77    1.45
   4 -12   9    3.77    1.35
   4  12   9    2.51    1.26
  -4 -12 -10  572.19    9.86
  -4  12 -10  498.16    8.02
  -4  12 -10  593.94   10.05
   4 -12  10  596.26   10.05
   4 -12  10  580.60    9.67
   4  12  10  600.42   10.05
  -4 -12 -11   34.41    3.00
  -4  12 -11   29.77    2.61
   4 -12  11   39.92    3.29
   4 -12  11   36.34    3.00
   4  12  11   41.46    3.29
  -4 -12 -12  137.15    5.41
  -4  12 -12  120.04    4.54
   4 -12  12  140.73    5.51
   4 -12  12  131.16    5.03
   4  12  12  137.35    5.41
  -4 -12 -13   32.67    3.19
  -4  12 -13   26.68    2.61
   4 -12  13   32.67    3.29
   4 -12  13   30.25    2.80
   4  12  13   26.10    3.00
  -4 -12 -14   80.32    4.54
  -4  12 -14   65.63    3.77
   4 -12  14   76.65    4.45
   4 -12  14   80.61    4.25
   4  12  14   83.41    4.74
  -4 -12 -15   23.20    3.19
  -4  12 -15   14.79    2.42
   4 -12  15   21.65    3.09
   4 -12  15   17.78    2.51
   4  12  15   24.16    3.29
  -4 -12 -16  106.13    5.51
   4 -12  16  108.74    5.61
   4 -12  16  100.23    5.32
   4  12  16  105.35    5.41
  -4 -12 -17   10.92    2.51
   4 -12  17    6.09    2.22
   4  12  17    7.83    2.42
  -4 -12 -18   38.08    3.87
   4 -12  18   37.31    3.87
   4  12  18   41.85    4.16
  -4 -14  18    9.96    2.42
  -4  14  18    9.09    2.51
   4 -14 -18   11.41    2.61
   4  14 -18    4.35    2.03
  -4 -14  17    4.83    1.93
  -4  14  17    7.64    2.32
   4 -14 -17    9.86    2.42
   4  14 -17    8.99    2.22
  -4 -14  16   98.30    5.32
  -4  14  16   92.79    5.12
   4 -14 -16   91.92    5.12
   4  14 -16   80.90    4.93
  -4 -14  15   -0.68    1.35
  -4  14  15    0.10    1.45
   4 -14 -15    0.19    1.35
   4  14 -15    2.32    1.64
  -4 -14  14  121.30    5.41
  -4 -14  14  106.51    4.64
  -4  14  14  120.24    5.41
   4 -14 -14  109.32    5.12
   4  14 -14  104.39    5.12
  -4 -14  13    0.68    1.45
  -4 -14  13    0.29    1.06
  -4  14  13    0.48    1.35
   4 -14 -13   -0.97    1.35
   4  14 -13    0.39    1.35
  -4 -14  12  189.64    6.09
  -4 -14  12  186.74    5.70
  -4  14  12  205.10    6.28
   4 -14 -12  191.28    6.28
   4  14 -12  174.07    5.90
  -4 -14  11   99.84    4.45
  -4 -14  11   96.56    4.16
  -4  14  11  101.68    4.35
  -4  14  11   93.56    3.77
   4 -14 -11   90.08    4.35
   4  14 -11   91.53    4.45
  -4 -14  10  190.99    5.61
  -4 -14  10  191.76    5.61
  -4  14  10  202.30    5.80
  -4  14  10  178.04    4.93
   4 -14 -10  180.84    5.80
   4  14 -10  180.84    5.80
  -4 -14   9   12.28    1.84
  -4 -14   9   13.24    2.03
  -4  14   9   13.24    1.93
  -4  14   9   14.50    1.74
   4 -14  -9   16.82    2.32
   4  14  -9   12.28    2.03
  -4 -14   8  306.78    6.48
  -4 -14   8  301.37    6.77
  -4  14   8  327.08    6.77
  -4  14   8  292.09    5.90
   4 -14  -8  296.83    6.77
   4  14  -8  273.34    6.57
  -4 -14   7    6.19    1.26
  -4 -14   7    6.67    1.55
  -4  14   7    5.51    1.45
  -4  14   7    4.93    1.16
   4 -14  -7    6.09    1.45
   4  14  -7    4.64    1.45
  -4 -14   6  438.42    7.06
  -4 -14   6  406.14    7.54
  -4  14   6  438.91    7.25
  -4  14   6  393.96    6.57
   4 -14  -6  446.06    6.19
   4 -14  -6  396.09    7.25
   4  14  -6  393.09    7.44
  -4 -14   5   10.05    1.35
  -4 -14   5   10.63    1.74
  -4  14   5   12.95    1.64
  -4  14   5   12.18    1.55
   4 -14  -5   13.43    1.45
   4 -14  -5   11.50    1.74
   4  14  -5    7.73    1.55
  -4 -14   4  330.27    5.61
  -4 -14   4  315.09    6.48
  -4  14   4  339.26    6.09
  -4  14   4  311.71    5.80
   4 -14  -4  334.04    5.70
   4 -14  -4  302.05    5.90
   4  14  -4  289.29    6.19
  -4 -14   3   63.60    3.09
  -4  14   3   70.65    2.80
  -4  14   3   65.05    2.80
   4 -14  -3   69.11    2.80
   4 -14  -3   63.50    2.80
   4  14  -3   62.34    3.09
   4  14  -3   65.63    2.51
  -4 -14   2  290.54    6.09
  -4 -14   2  293.25    4.35
  -4  14   2  309.00    5.51
  -4  14   2  286.97    5.61
   4 -14  -2  303.01    5.70
   4 -14  -2  271.60    5.22
   4  14  -2  268.70    5.90
   4  14  -2  306.68    4.83
  -4 -14   1    0.19    0.87
  -4 -14   1   -0.19    0.58
  -4  14   1    0.39    0.68
  -4  14   1    0.87    0.77
   4 -14  -1    0.68    0.77
   4 -14  -1    0.58    0.77
   4  14  -1   -0.10    0.87
   4  14  -1    0.48    0.58
  -4 -14   0  316.93    6.19
  -4 -14   0  325.53    5.22
  -4  14   0  340.32    5.61
  -4  14   0  321.28    5.99
   4 -14   0  332.78    6.19
   4 -14   0  285.61    4.93
   4  14   0  326.50    6.48
   4  14   0  317.90    4.35
  -4 -14  -1    9.86    1.55
  -4 -14  -1    9.86    1.26
  -4  14  -1    8.89    1.26
  -4  14  -1   10.05    1.45
   4 -14   1   10.05    1.55
   4 -14   1   10.44    1.26
   4  14   1   11.99    1.74
  -4 -14  -2  153.97    4.35
  -4 -14  -2  155.23    4.06
  -4  14  -2  155.71    3.87
  -4  14  -2  156.10    4.45
   4 -14   2  153.58    4.45
   4 -14   2  129.52    3.09
   4  14   2  156.29    4.64
  -4 -14  -3   14.40    1.74
  -4 -14  -3   17.88    1.74
  -4  14  -3   15.95    1.55
  -4  14  -3   17.01    1.93
   4 -14   3   14.98    1.84
   4  14   3   14.79    1.84
  -4 -14  -4  568.33    8.12
  -4 -14  -4  569.58    8.22
  -4  14  -4  541.26    7.25
  -4  14  -4  586.40    8.80
   4 -14   4  581.28    8.89
   4  14   4  567.75    8.80
  -4 -14  -5   29.19    2.13
  -4 -14  -5   28.13    2.22
  -4  14  -5   24.94    2.03
  -4  14  -5   29.77    2.32
   4 -14   5   31.03    2.51
   4  14   5   29.77    2.32
  -4 -14  -6   20.88    2.03
  -4 -14  -6   21.17    2.03
  -4  14  -6   18.07    1.93
  -4  14  -6   22.13    2.32
   4 -14   6   21.75    2.32
   4  14   6   16.62    2.03
  -4 -14  -7    9.67    1.45
  -4 -14  -7    7.35    1.55
  -4  14  -7    8.02    1.45
  -4  14  -7    9.38    1.74
   4 -14   7    6.96    1.55
   4  14   7    8.80    1.74
  -4 -14  -8  229.65    5.22
  -4 -14  -8  233.32    6.28
  -4  14  -8  206.16    5.12
  -4  14  -8  235.74    6.38
   4 -14   8  243.47    6.38
   4  14   8  240.19    6.48
  -4 -14  -9    0.58    1.26
  -4  14  -9   -0.19    1.06
  -4  14  -9    0.29    1.16
   4 -14   9   -0.58    1.06
   4  14   9    0.10    1.06
  -4 -14 -10   33.54    2.90
  -4  14 -10   26.48    2.42
  -4  14 -10   31.03    3.00
   4 -14  10   32.28    2.90
   4  14  10   31.41    3.00
  -4 -14 -11    1.84    1.35
  -4  14 -11    2.61    1.35
  -4  14 -11    2.03    1.55
   4 -14  11    1.93    1.45
   4  14  11    2.13    1.35
  -4 -14 -12  203.07    6.77
  -4  14 -12  163.35    5.41
  -4  14 -12  210.03    6.86
   4 -14  12  195.24    6.28
   4  14  12  194.08    6.57
  -4 -14 -13   48.91    3.67
  -4  14 -13   48.33    3.96
   4 -14  13   45.33    3.67
   4 -14  13   48.04    3.58
   4  14  13   44.75    3.58
  -4 -14 -14   52.77    4.06
  -4  14 -14   52.39    4.16
   4 -14  14   45.33    3.77
   4 -14  14   45.04    3.58
   4  14  14   38.86    3.48
  -4 -14 -15   15.66    2.90
  -4  14 -15   13.63    2.61
   4 -14  15   15.75    2.90
   4 -14  15   13.63    2.42
   4  14  15   14.21    2.61
  -4 -14 -16   72.39    4.74
  -4  14 -16   72.20    5.03
   4 -14  16   76.07    5.03
   4 -14  16   68.62    4.25
   4  14  16   71.91    4.93
  -4 -14 -17   -0.39    1.26
  -4  14 -17   -0.58    1.64
   4 -14  17    0.10    1.64
   4  14  17   -0.39    1.55
  -4 -16  17   -0.58    1.55
  -4  16  17    0.87    1.64
   4 -16 -17    0.97    1.74
   4  16 -17   -0.68    1.55
  -4 -16  16   68.14    4.74
  -4  16  16   69.01    4.74
   4 -16 -16   68.04    4.64
   4  16 -16   61.38    4.64
  -4 -16  15    1.64    1.55
  -4 -16  15    4.93    1.74
  -4  16  15    2.03    1.84
   4 -16 -15    0.29    1.45
   4  16 -15    3.19    1.74
  -4 -16  14   68.91    4.45
  -4 -16  14   64.18    3.96
  -4  16  14   69.30    4.45
   4 -16 -14   69.01    4.54
   4  16 -14   56.74    4.06
  -4 -16  13    1.06    1.45
  -4 -16  13   -0.29    1.16
  -4  16  13    0.29    1.26
   4 -16 -13    1.35    1.45
   4  16 -13   -0.68    1.55
  -4 -16  12  213.80    6.67
  -4 -16  12  202.20    6.38
  -4  16  12  202.68    6.57
   4 -16 -12  201.52    6.77
   4  16 -12  186.06    6.48
  -4 -16  11  131.74    5.12
  -4 -16  11  129.23    5.12
  -4  16  11  139.47    5.32
   4 -16 -11  128.26    5.22
   4  16 -11  113.57    5.12
  -4 -16  10   13.05    2.13
  -4 -16  10    9.96    1.84
  -4  16  10   15.46    2.32
   4 -16 -10   12.18    2.22
   4  16 -10   10.34    2.03
  -4 -16   9   29.77    2.61
  -4 -16   9   26.19    2.71
  -4  16   9   27.26    2.51
  -4  16   9   27.84    2.22
   4 -16  -9   26.19    2.80
   4  16  -9   21.75    2.71
  -4 -16   8  186.64    5.32
  -4 -16   8  181.90    5.70
  -4  16   8  198.82    5.70
  -4  16   8  166.92    4.74
   4 -16  -8  179.68    5.70
   4  16  -8  168.28    5.51
  -4 -16   7   13.92    1.84
  -4 -16   7   14.59    2.03
  -4  16   7   16.62    2.13
  -4  16   7   15.37    1.84
   4 -16  -7   15.37    2.22
   4  16  -7   16.82    2.32
  -4 -16   6  298.57    6.19
  -4 -16   6  283.00    6.77
  -4  16   6  305.43    6.57
  -4  16   6  275.37    5.80
   4 -16  -6  337.61    8.12
   4 -16  -6  265.80    6.28
   4  16  -6  269.47    6.57
  -4 -16   5    9.96    1.45
  -4 -16   5   10.25    1.74
  -4  16   5   11.12    1.74
  -4  16   5   10.25    1.55
   4 -16  -5   13.72    1.64
   4 -16  -5   11.12    1.84
   4  16  -5   10.34    1.84
   4  16  -5   12.37    1.64
  -4 -16   4  472.74    8.51
  -4  16   4  486.08    7.73
  -4  16   4  440.94    7.25
   4 -16  -4  487.04    7.44
   4 -16  -4  435.72    7.54
   4  16  -4  452.44    8.22
   4  16  -4  488.20    7.15
  -4 -16   3   86.51    3.87
  -4  16   3   89.41    3.38
  -4  16   3   84.28    3.38
   4 -16  -3   87.38    3.38
   4 -16  -3   78.48    3.29
   4  16  -3   79.84    3.67
   4  16  -3   90.57    3.09
  -4 -16   2   12.57    1.84
  -4  16   2   12.28    1.55
  -4  16   2   14.30    1.74
   4 -16  -2   14.98    1.84
   4 -16  -2   14.40    1.74
   4  16  -2   12.08    1.84
   4  16  -2   15.66    1.74
  -4 -16   1    0.68    0.87
  -4  16   1   -0.58    0.77
  -4  16   1   -0.10    0.77
   4 -16  -1   -0.87    0.87
   4 -16  -1    0.48    0.87
   4  16  -1    0.29    0.97
  -4 -16   0   73.84    3.38
  -4 -16   0   69.98    2.71
  -4  16   0   73.94    3.00
  -4  16   0   70.85    3.19
   4 -16   0   71.43    3.38
   4 -16   0   60.80    2.61
   4  16   0   72.20    3.58
  -4 -16  -1   31.12    2.51
  -4 -16  -1   33.35    2.13
  -4  16  -1   35.57    2.32
  -4  16  -1   33.35    2.42
   4 -16   1   35.67    2.61
   4  16   1   30.54    2.61
  -4 -16  -2  530.83    8.51
  -4 -16  -2  509.56    7.64
  -4  16  -2  541.55    7.64
  -4  16  -2  534.02    8.51
   4 -16   2  551.22    8.89
   4  16   2  547.35    9.09
  -4 -16  -3   -0.10    0.97
  -4 -16  -3    0.68    0.97
  -4  16  -3    1.35    0.97
  -4  16  -3   -0.19    0.97
   4 -16   3    0.19    1.06
   4  16   3    0.68    1.06
  -4 -16  -4  362.55    7.06
  -4 -16  -4  366.80    7.06
  -4  16  -4  367.29    6.48
  -4  16  -4  381.30    7.54
   4 -16   4  381.88    7.73
   4  16   4  362.36    7.54
  -4 -16  -5  149.23    4.64
  -4 -16  -5  139.86    4.54
  -4  16  -5  137.83    4.16
  -4  16  -5  140.83    4.83
   4 -16   5  140.34    4.93
   4  16   5  139.28    4.93
  -4 -16  -6  191.96    5.12
  -4 -16  -6  186.06    5.41
  -4  16  -6  172.82    4.74
  -4  16  -6  185.09    5.61
   4 -16   6  190.89    5.90
   4  16   6  182.19    5.80
  -4 -16  -7    6.09    1.45
  -4 -16  -7    5.80    1.55
  -4  16  -7    3.48    1.35
  -4  16  -7    4.25    1.55
   4 -16   7    4.16    1.45
   4  16   7    5.80    1.74
  -4 -16  -8   85.06    3.67
  -4 -16  -8   84.57    4.16
  -4  16  -8   84.96    3.77
  -4  16  -8   90.18    4.35
   4 -16   8   87.57    4.35
   4  16   8   85.93    4.25
  -4 -16  -9    1.16    1.26
  -4  16  -9    1.93    1.16
  -4  16  -9    2.71    1.35
   4 -16   9    1.35    1.26
   4  16   9    2.42    1.35
  -4 -16 -10  187.99    6.38
  -4  16 -10  195.44    6.48
   4 -16  10  183.93    6.19
   4  16  10  188.86    6.38
  -4 -16 -11   39.24    3.58
  -4  16 -11   36.15    3.29
   4 -16  11   39.34    3.38
   4  16  11   44.85    3.58
  -4 -16 -12  208.77    7.06
  -4  16 -12  189.64    6.67
   4 -16  12  187.99    6.57
   4  16  12  199.01    6.96
  -4 -16 -13   68.14    4.35
  -4  16 -13   70.36    4.64
   4 -16  13   64.86    4.06
   4  16  13   72.97    4.64
  -4 -16 -14  111.35    5.61
  -4  16 -14  114.44    5.80
   4 -16  14  101.49    5.22
   4  16  14  112.22    5.70
  -4 -16 -15    4.06    2.13
  -4  16 -15    5.03    2.03
   4 -16  15    6.09    2.03
   4  16  15    8.80    2.42
  -4 -16 -16   50.84    4.25
  -4  16 -16   49.58    4.45
   4 -16  16   46.30    3.96
   4  16  16   47.26    4.35
  -4 -18  16   47.55    4.35
  -4  18  16   45.72    4.25
   4 -18 -16   42.14    4.35
   4  18 -16   34.89    4.06
  -4 -18  15    0.58    1.45
  -4 -18  15   -0.39    1.26
  -4  18  15    0.29    1.55
   4 -18 -15   -0.19    1.64
   4  18 -15   -1.26    1.64
  -4 -18  14   39.34    3.77
  -4 -18  14   32.38    3.38
  -4  18  14   35.28    3.48
   4 -18 -14   33.93    3.87
   4  18 -14   35.47    3.67
  -4 -18  13    0.87    1.45
  -4 -18  13   -0.68    1.35
  -4  18  13    0.77    1.55
   4 -18 -13    1.64    1.55
   4  18 -13   -0.58    1.55
  -4 -18  12  151.55    5.99
  -4 -18  12  142.86    5.80
  -4  18  12  146.04    5.90
   4 -18 -12  141.12    5.99
   4  18 -12  134.45    5.90
  -4 -18  11   14.98    2.32
  -4 -18  11   13.92    2.32
  -4  18  11   15.85    2.51
   4 -18 -11   16.91    2.61
   4  18 -11   12.28    2.42
  -4 -18  10   30.25    3.09
  -4 -18  10   31.99    3.00
  -4  18  10   32.09    3.09
   4 -18 -10   31.12    3.19
   4  18 -10   28.13    3.29
  -4 -18   9    0.97    1.26
  -4 -18   9    0.77    1.16
  -4  18   9    0.39    1.16
   4 -18  -9   -0.48    1.35
   4  18  -9    0.10    1.45
  -4 -18   8  165.09    5.32
  -4 -18   8  166.73    5.90
  -4  18   8  178.13    5.70
   4 -18  -8  156.58    5.51
   4  18  -8  155.52    5.70
  -4 -18   7    8.89    1.74
  -4 -18   7    6.48    1.84
  -4  18   7    7.06    1.84
   4 -18  -7    5.80    1.55
   4  18  -7    6.38    1.64
   4  18  -7    7.06    1.55
  -4 -18   6  100.04    4.54
  -4  18   6  107.67    4.35
  -4  18   6  101.58    3.87
   4 -18  -6   95.69    4.25
   4  18  -6   99.65    4.54
   4  18  -6  109.51    4.06
  -4 -18   5    0.29    1.35
  -4  18   5    1.16    1.26
  -4  18   5    1.93    1.06
   4 -18  -5    1.16    1.06
   4 -18  -5    1.16    1.26
   4  18  -5    0.29    1.16
   4  18  -5    0.68    0.97
  -4 -18   4  135.70    5.12
  -4  18   4  139.09    4.64
  -4  18   4  129.32    4.25
   4 -18  -4  136.09    4.35
   4 -18  -4  127.00    4.45
   4  18  -4  124.30    4.83
  -4 -18   3    0.29    1.16
  -4  18   3    0.10    1.06
  -4  18   3   -0.29    0.97
   4 -18  -3    0.29    0.97
   4 -18  -3   -0.29    0.97
   4  18  -3   -0.77    0.97
  -4 -18   2  302.92    7.25
  -4  18   2  303.49    6.38
  -4  18   2  286.87    6.28
   4 -18  -2  302.24    6.67
   4 -18  -2  277.11    5.90
   4  18  -2  289.77    7.06
  -4 -18   1    1.64    1.26
  -4  18   1    1.26    1.16
  -4  18   1    0.77    1.06
   4 -18  -1    0.68    1.16
   4 -18  -1    0.97    0.97
   4  18  -1    0.48    1.16
  -4 -18   0  610.95    9.96
  -4  18   0  626.03    8.89
  -4  18   0  586.89    9.09
   4 -18   0  603.90    9.57
   4  18   0  594.13    9.86
  -4 -18  -1   -0.19    1.06
  -4 -18  -1    0.48    0.87
  -4  18  -1   -0.87    0.87
  -4  18  -1    0.58    1.06
   4 -18   1    0.87    1.16
   4  18   1   -0.48    1.06
  -4 -18  -2   35.38    2.80
  -4 -18  -2   35.96    2.51
  -4  18  -2   31.32    2.42
  -4  18  -2   29.77    2.61
   4 -18   2   34.41    2.90
  -4 -18  -3    0.29    1.06
  -4 -18  -3   -0.87    0.87
  -4  18  -3    0.97    0.97
  -4  18  -3    0.10    1.06
   4 -18   3   -0.29    0.97
   4  18   3    0.29    1.06
  -4 -18  -4  104.97    4.25
  -4 -18  -4   98.68    4.06
  -4  18  -4  104.68    3.96
  -4  18  -4  103.23    4.45
   4 -18   4  109.70    4.64
   4  18   4  108.83    4.64
  -4 -18  -5   41.85    2.90
  -4 -18  -5   39.63    2.90
  -4  18  -5   37.70    2.71
  -4  18  -5   38.47    3.09
   4 -18   5   40.69    3.19
   4  18   5   41.46    3.29
  -4 -18  -6  163.35    5.12
  -4 -18  -6  157.93    5.32
  -4  18  -6  149.91    4.74
  -4  18  -6  163.54    5.70
   4 -18   6  153.00    5.61
   4  18   6  161.32    5.70
  -4 -18  -7   30.93    2.61
  -4 -18  -7   33.15    3.00
  -4  18  -7   32.67    2.90
   4 -18   7   29.09    2.90
   4  18   7   31.03    3.19
  -4 -18  -8  121.01    5.03
  -4  18  -8  127.20    5.32
   4 -18   8  124.20    5.32
   4  18   8  124.30    5.41
  -4 -18  -9    0.39    1.35
  -4  18  -9    0.48    1.26
   4 -18   9    1.06    1.45
   4  18   9    0.68    1.55
  -4 -18 -10   96.94    4.93
  -4  18 -10   88.54    4.74
   4 -18  10   91.82    4.83
   4  18  10   89.41    4.74
  -4 -18 -11    7.25    2.03
  -4  18 -11    5.99    2.03
   4 -18  11    6.28    1.84
   4  18  11    9.38    2.32
  -4 -18 -12  138.12    5.99
  -4  18 -12  153.87    6.48
   4 -18  12  144.98    6.19
   4  18  12  152.23    6.38
  -4 -18 -13   31.99    3.48
  -4  18 -13   37.02    3.67
   4 -18  13   34.51    3.58
   4  18  13   32.96    3.48
  -4 -18 -14   42.91    3.96
  -4  18 -14   46.68    4.35
   4 -18  14   45.72    3.96
   4  18  14   44.94    4.25
  -4 -18 -15   26.58    4.16
  -4  18 -15   22.52    3.67
   4 -18  15   29.58    3.58
   4  18  15   24.36    4.16
   4 -18  16   53.06    4.35
  -4 -20  15    8.51    2.22
  -4 -20  15   10.25    2.42
  -4  20  15   11.50    2.71
   4  20 -15    8.22    2.51
  -4 -20  14   45.43    4.06
  -4 -20  14   41.56    3.96
  -4  20  14   46.59    4.25
   4 -20 -14   36.44    4.06
   4  20 -14   41.95    4.25
  -4 -20  13    0.87    1.55
  -4 -20  13    0.48    1.64
  -4  20  13    0.77    1.64
   4 -20 -13   -0.19    1.64
   4  20 -13    0.19    1.74
  -4 -20  12   94.04    5.03
  -4 -20  12   86.60    5.03
  -4  20  12  103.90    5.32
   4 -20 -12   84.77    5.12
   4  20 -12   89.70    5.22
  -4 -20  11    8.89    2.13
  -4 -20  11    7.44    2.03
  -4  20  11    5.80    1.93
   4 -20 -11    5.80    2.03
   4  20 -11    5.41    2.13
  -4 -20  10   40.01    3.48
  -4 -20  10   34.22    3.48
  -4  20  10   35.96    3.38
   4 -20 -10   32.09    3.38
   4  20 -10   38.18    3.77
   4  20 -10   36.92    3.29
  -4 -20   9    0.87    1.35
  -4  20   9    0.97    1.45
   4 -20  -9    0.00    1.45
   4  20  -9   -0.77    1.35
   4  20  -9   -0.48    1.16
  -4 -20   8   25.13    3.09
  -4  20   8   21.65    2.71
   4 -20  -8   24.07    2.90
   4  20  -8   24.26    3.09
   4  20  -8   25.32    2.71
  -4 -20   7   80.80    4.54
  -4  20   7   78.48    4.25
   4 -20  -7   69.98    4.06
   4  20  -7   75.78    4.45
  -4 -20   6  113.67    5.22
  -4  20   6  117.53    4.83
   4 -20  -6  108.06    4.64
   4  20  -6  104.68    4.83
  -4 -20   5   33.73    3.29
  -4  20   5   37.12    3.00
   4 -20  -5   31.51    2.80
   4  20  -5   30.64    3.09
  -4 -20   4  125.46    5.32
  -4  20   4  138.12    5.03
  -4  20   4  118.31    6.57
   4 -20  -4  126.23    4.64
   4 -20  -4  112.80    4.45
   4  20  -4  119.27    5.03
  -4 -20   3   25.32    2.71
  -4  20   3   23.87    2.42
  -4  20   3   25.90    2.42
   4 -20  -3   24.74    2.51
   4 -20  -3   22.91    2.42
   4  20  -3   25.52    2.90
  -4 -20   2   71.04    4.06
  -4  20   2   72.39    3.58
  -4  20   2   66.79    3.48
   4 -20  -2   70.94    3.67
   4  20  -2   73.55    4.06
  -4 -20   1    3.48    1.55
  -4  20   1    2.61    1.26
  -4  20   1    2.32    1.26
   4 -20  -1    2.71    1.35
   4  20  -1    3.67    1.55
  -4 -20   0   97.04    4.54
  -4  20   0   94.04    3.96
  -4  20   0   87.57    3.96
   4 -20   0   94.72    4.35
   4  20   0   96.56    4.64
  -4 -20  -1   30.16    3.00
  -4  20  -1   31.99    2.61
  -4  20  -1   28.22    2.61
   4 -20   1   24.94    2.80
   4  20   1   29.48    3.00
  -4 -20  -2   45.52    3.29
  -4  20  -2   48.33    3.00
  -4  20  -2   48.81    3.29
   4 -20   2   45.81    3.38
   4  20   2   48.23    3.58
  -4 -20  -3    7.54    1.74
  -4 -20  -3    6.96    1.55
  -4  20  -3    8.89    1.74
  -4  20  -3    9.47    1.93
   4 -20   3    6.48    1.74
   4  20   3    8.41    1.84
  -4 -20  -4   90.86    4.25
  -4 -20  -4   85.54    3.96
  -4  20  -4   85.06    4.25
   4 -20   4   91.53    4.64
   4  20   4   84.77    4.54
  -4 -20  -5   20.39    2.51
  -4 -20  -5   20.39    2.51
  -4  20  -5   22.52    2.71
   4 -20   5   16.14    2.42
   4  20   5   14.21    2.42
  -4 -20  -6   45.14    3.29
  -4 -20  -6   45.43    3.29
  -4  20  -6   47.36    3.48
   4 -20   6   46.20    3.67
   4  20   6   52.48    3.87
  -4 -20  -7   17.98    2.61
  -4  20  -7   14.88    2.42
   4 -20   7   14.30    2.51
   4  20   7   17.01    2.71
  -4 -20  -8   97.72    4.74
  -4  20  -8  106.32    5.12
   4 -20   8   92.59    4.83
   4  20   8  102.55    5.12
  -4 -20  -9    1.84    1.45
  -4  20  -9    2.90    1.74
   4 -20   9   -0.77    1.35
   4  20   9   -0.77    1.55
  -4 -20 -10   53.84    4.06
  -4  20 -10   55.38    4.25
   4 -20  10   55.19    4.16
   4  20  10   58.09    4.16
  -4 -20 -11   25.90    3.19
  -4  20 -11   31.99    3.67
   4 -20  11   30.93    3.58
   4  20  11   39.44    3.96
  -4 -20 -12   30.83    3.67
  -4  20 -12   30.74    3.67
   4 -20  12   23.00    3.19
   4  20  12   21.65    3.19
  -4 -20 -13   32.77    3.77
  -4  20 -13   35.96    4.06
   4 -20  13   32.77    3.77
   4  20  13   31.51    3.67
   4 -20  14   22.42    3.29
  -4 -22  14   55.67    6.86
   4  22 -14   54.51    4.45
  -4 -22  13   17.20    3.00
  -4  22  13   21.07    3.29
   4 -22 -13   14.79    2.90
   4  22 -13   13.82    3.00
   4  22 -13   17.78    2.90
  -4 -22  12  116.95    5.99
  -4  22  12  113.57    5.80
   4 -22 -12  110.38    5.90
   4  22 -12   98.59    5.61
   4  22 -12  112.60    5.51
  -4 -22  11   -1.45    1.45
  -4  22  11    2.51    1.74
   4 -22 -11   -0.39    1.55
   4  22 -11    0.68    1.74
  -4 -22  10    4.16    1.93
  -4  22  10    5.80    1.93
   4 -22 -10    3.29    1.93
   4  22 -10    3.77    2.03
  -4 -22   9    0.58    1.35
  -4  22   9    0.77    1.45
   4 -22  -9   -0.77    1.45
   4  22  -9    1.93    1.74
  -4 -22   8   24.84    3.09
  -4  22   8   24.45    3.09
   4 -22  -8   20.59    2.90
   4  22  -8   23.39    3.09
  -4 -22   7    8.70    2.13
  -4  22   7    8.51    2.03
   4 -22  -7    9.28    2.13
   4  22  -7    7.15    2.13
  -4 -22   6   76.55    4.64
  -4  22   6   82.06    4.35
   4 -22  -6   69.20    4.06
   4  22  -6   78.00    4.54
  -4 -22   5    1.55    1.55
  -4  22   5    0.58    1.35
   4 -22  -5    1.45    1.45
   4  22  -5    0.77    1.35
  -4 -22   4  284.26    8.12
  -4  22   4  309.20    7.54
   4 -22  -4  289.29    8.22
   4  22  -4  283.00    7.93
  -4 -22   3   22.71    2.90
  -4  22   3   25.52    2.71
   4 -22  -3   23.20    2.71
   4  22  -3   21.94    3.00
  -4 -22   2    4.25    1.84
  -4  22   2    5.22    1.55
   4 -22  -2    3.96    1.64
   4  22  -2    2.90    1.64
  -4 -22   1   -0.48    1.26
  -4  22   1   -0.19    1.06
  -4  22   1    0.39    1.16
   4 -22  -1   -0.68    1.16
   4  22  -1   -0.19    1.35
  -4 -22   0   30.64    3.09
  -4  22   0   30.74    4.45
  -4  22   0   26.87    2.71
   4 -22   0   30.16    3.09
   4  22   0   30.74    3.19
  -4 -22  -1   29.29    3.19
  -4  22  -1   30.93    2.90
   4 -22   1   27.93    3.09
   4  22   1   29.87    3.29
  -4 -22  -2  174.85    6.19
  -4  22  -2  177.07    5.90
   4 -22   2  175.81    6.28
   4  22   2  173.40    6.28
  -4 -22  -3    4.06    1.74
  -4  22  -3    5.51    1.84
   4 -22   3    5.22    1.93
   4  22   3    7.93    2.13
  -4 -22  -4  158.90    5.80
  -4  22  -4  144.60    5.61
   4 -22   4  162.57    6.28
   4  22   4  151.84    6.19
  -4 -22  -5   22.42    2.71
  -4 -22  -5   17.59    2.90
  -4  22  -5   20.01    2.71
   4 -22   5   17.20    2.61
   4  22   5   17.88    2.71
  -4 -22  -6   46.39    4.74
  -4 -22  -6   46.30    3.48
  -4  22  -6   46.88    3.77
   4 -22   6   52.87    4.16
   4  22   6   50.36    4.06
  -4 -22  -7    3.19    1.64
  -4  22  -7    6.28    2.03
   4 -22   7    5.03    2.03
   4  22   7    3.87    1.74
  -4 -22  -8   63.02    4.25
  -4  22  -8   59.83    4.35
   4 -22   8   59.25    4.45
   4  22   8   67.46    4.64
  -4 -22  -9    4.74    2.03
  -4  22  -9    3.67    1.84
   4 -22   9    5.03    2.03
   4  22   9    5.61    2.22
  -4 -22 -10   50.16    4.16
  -4  22 -10   51.42    4.25
   4 -22  10   55.38    4.45
   4  22  10   49.68    4.35
  -4 -22 -11    1.64    1.64
  -4  22 -11    2.32    1.84
   4 -22  11    0.97    1.45
   4  22  11    4.16    2.13
  -4 -22 -12   18.85    3.19
  -4  22 -12   19.23    3.19
  -4  24  12   48.71    5.12
  -4  24  11    3.29    1.93
   4 -24 -11    3.58    1.93
   4  24 -11    4.54    2.22
  -4 -24  10    2.13    1.84
  -4  24  10    4.83    1.84
   4 -24 -10    3.38    1.93
   4  24 -10    2.32    1.93
  -4 -24   9    0.19    1.74
  -4  24   9    3.96    1.93
   4 -24  -9    1.16    1.64
   4  24  -9    3.58    2.03
  -4 -24   8   11.41    2.61
  -4  24   8   10.44    2.32
   4 -24  -8    8.60    2.32
   4  24  -8   10.05    2.32
  -4 -24   7    1.26    1.64
  -4  24   7   -0.10    1.55
   4  24  -7    1.16    1.64
  -4 -24   6   62.73    4.54
  -4  24   6   74.23    4.45
   4  24  -6   70.75    4.54
  -4 -24   5    1.55    1.74
  -4  24   5    2.13    1.64
   4  24  -5    2.42    1.64
  -4 -24   4   83.41    5.03
   4  24  -4   80.32    4.83
  -4 -24   3    4.93    2.03
   4 -24  -3    4.35    1.74
   4  24  -3    3.48    1.84
  -4 -24   2   10.15    2.22
   4 -24  -2    7.25    1.84
   4  24  -2    8.22    2.22
  -4 -24   1    2.51    1.64
   4 -24  -1    0.87    1.45
   4  24  -1    0.87    1.55
  -4 -24   0   12.66    2.42
   4 -24   0   12.66    2.32
   4  24   0   10.63    2.32
  -4 -24  -1   -1.26    1.26
   4 -24   1    0.29    1.55
   4  24   1   -0.29    1.45
  -4 -24  -2   43.78    3.77
  -4  24  -2   44.85    5.41
   4 -24   2   44.46    3.87
   4  24   2   52.19    4.16
  -4 -24  -3   -0.39    1.35
  -4  24  -3   -0.68    1.26
   4 -24   3   -0.77    1.35
   4  24   3   -0.58    1.45
  -4 -24  -4   50.65    3.87
  -4  24  -4   52.77    3.96
   4 -24   4   53.84    4.16
   4  24   4   47.65    3.87
  -4 -24  -5    8.70    2.13
  -4  24  -5    7.83    2.13
   4 -24   5    6.28    2.13
   4  24   5    3.29    1.74
  -4  24  -6   31.99    3.48
   4 -24   6   34.70    3.48
   4  24   6   33.73    3.77
  -4  24  -7    5.03    1.93
   4 -24   7    3.09    2.03
   4  24   7    5.22    2.03
  -4 -24  -8   42.53    3.77
  -4  24  -8   48.33    4.16
   4 -24   8   48.71    4.35
   4  24   8   50.55    4.45
  -4 -24  -9   -0.58    1.45
  -4  24  -9    0.39    1.64
   4 -24   9    1.74    2.03
   4  24   9    0.58    1.55
  -4 -24 -10   27.16    3.58
  -4  24 -10   21.75    3.19
   4  26  -8   11.12    3.87
   4  26  -7    2.71    2.03
  -4 -26   6   79.55    5.80
   4  26  -6   68.43    4.83
  -4 -26   5    0.29    1.74
   4  26  -5    2.13    1.74
  -4 -26   4   80.61    5.12
   4  26  -4   81.96    5.12
  -4 -26   3    0.58    1.55
   4  26  -3    2.13    1.84
  -4 -26   2   31.80    3.67
   4 -26  -2   33.15    3.58
   4  26  -2   29.67    3.38
  -4 -26   1    2.90    1.74
   4 -26  -1    0.48    1.45
   4  26  -1    1.35    1.74
  -4 -26   0   80.03    5.03
   4 -26   0   71.14    4.83
   4  26   0   73.36    4.74
  -4 -26  -1   -0.48    1.64
   4 -26   1    3.09    1.84
   4  26   1    2.32    1.74
  -4 -26  -2   35.76    3.67
   4 -26   2   35.38    3.87
   4  26   2   37.50    3.96
  -4 -26  -3    0.77    1.64
   4 -26   3   -0.97    1.55
   4  26   3    1.64    1.64
  -4 -26  -4   60.12    4.45
   4 -26   4   68.14    4.83
   4  26   4   67.27    4.83
   4 -26   5    4.45    2.13
   4  26   5    4.06    2.13
  -4  26  -6    5.32    2.22
  -4  26  -7    1.35    1.74
  -4  26  -8    5.90    2.42
   4 -28  -1   -1.35    1.45
   4 -28   0    1.64    1.93
  -5  -1  22    5.70    2.71
  -5   1  22    7.44    2.22
  -5  -1  21  150.49    6.57
  -5   1  21  145.75    6.48
   5  -1 -21  137.73    6.67
   5   1 -21  143.92    6.77
  -5  -1  20   42.04    3.87
  -5   1  20   37.50    3.48
   5  -1 -20   36.15    3.67
   5   1 -20   33.73    3.96
  -5  -1  19    0.48    1.26
  -5   1  19    0.10    1.26
   5  -1 -19    0.77    1.55
   5   1 -19    1.84    1.64
  -5  -1  18   29.09    3.19
  -5   1  18   29.96    3.19
   5  -1 -18   30.54    3.38
   5   1 -18   28.90    3.38
  -5  -1  17  344.77    8.41
  -5   1  17  338.87    8.22
   5  -1 -17  320.22    8.22
   5   1 -17  319.54    8.22
  -5  -1  16   13.82    2.22
  -5   1  16   10.34    1.93
   5  -1 -16   12.28    2.13
   5  -1 -16   12.66    1.93
   5   1 -16   11.79    2.13
  -5  -1  15   21.46    2.42
  -5   1  15   20.78    2.51
   5  -1 -15   18.65    2.22
   5  -1 -15   18.56    2.03
   5   1 -15   20.10    2.32
   5   1 -15   26.39    3.19
  -5  -1  14   72.78    3.77
  -5   1  14   78.48    3.77
   5  -1 -14   66.69    3.67
   5  -1 -14   76.45    3.29
   5   1 -14   70.46    3.67
   5   1 -14   75.97    3.09
  -5  -1  13  825.82   10.92
  -5   1  13  841.57   11.12
  -5   1  13  831.04   10.92
   5  -1 -13  820.79   10.92
   5  -1 -13  813.44    9.67
   5   1 -13  778.84   10.63
   5   1 -13  815.09    9.09
  -5  -1  12   92.02    3.67
  -5   1  12   92.50    3.67
  -5   1  12   93.46    3.67
   5  -1 -12   90.95    3.58
   5  -1 -12   89.31    3.29
   5   1 -12   88.54    3.67
   5   1 -12   88.25    3.09
  -5  -1  11   13.24    1.55
  -5   1  11   13.24    1.64
  -5   1  11   12.47    1.45
   5  -1 -11   14.98    1.55
   5   1 -11   10.54    1.45
   5   1 -11   13.24    1.35
  -5  -1  10  442.10    6.96
  -5  -1  10  447.90    4.16
  -5   1  10  455.53    6.96
  -5   1  10  434.08    6.86
   5  -1 -10  434.17    6.19
   5   1 -10  425.18    6.86
   5   1 -10  424.80    5.80
  -5  -1   9  558.28    7.44
  -5  -1   9  574.03    4.54
  -5   1   9  565.43    7.35
  -5   1   9  560.98    7.44
  -5   1   9  568.33    3.00
   5  -1  -9  534.60    6.57
   5   1  -9  537.59    7.25
   5   1  -9  538.66    6.19
  -5  -1   8   27.64    1.74
  -5  -1   8   28.61    1.06
  -5   1   8   28.61    1.74
  -5   1   8   26.48    1.64
  -5   1   8   30.45    0.77
   5  -1  -8   27.84    1.64
   5   1  -8   27.06    1.64
   5   1  -8   27.84    1.55
  -5  -1   7    5.80    0.97
  -5  -1   7    6.67    0.58
  -5   1   7    6.57    0.97
  -5   1   7   10.15    1.16
  -5   1   7    8.31    0.48
   5  -1  -7    4.83    0.77
   5   1  -7    5.99    0.97
   5   1  -7    5.22    0.77
  -5  -1   6    0.87    0.48
  -5  -1   6    1.45    0.39
  -5   1   6    1.45    0.48
  -5   1   6    1.45    0.58
  -5   1   6    1.74    0.29
   5  -1  -6    1.55    0.48
   5   1  -6    1.16    0.48
   5   1  -6    1.84    0.58
  -5  -1   5 2658.48   18.85
  -5  -1   5 2773.60   15.85
  -5   1   5 2691.83   14.40
  -5   1   5 2690.96   21.55
  -5   1   5 2820.18   15.56
   5  -1  -5 2653.74   11.70
   5  -1  -5 2542.59   19.72
   5   1  -5 2562.12   21.94
   5   1  -5 2441.59   15.46
  -5  -1   4  769.56    6.28
  -5  -1   4  799.04    5.22
  -5   1   4  762.12    6.38
  -5   1   4  794.02    4.45
   5  -1  -4  762.60    5.61
   5  -1  -4  706.74    5.99
   5   1  -4  709.83    5.70
   5   1  -4  695.82    5.51
  -5  -1   3  149.43    2.61
  -5  -1   3  152.04    2.32
  -5   1   3  146.04    2.71
  -5   1   3  160.35    2.22
   5  -1  -3  138.99    2.13
   5  -1  -3  132.22    2.51
   5   1  -3  135.90    2.32
   5   1  -3  128.26    2.32
  -5  -1   2  472.93    4.16
  -5  -1   2  517.97    4.35
  -5   1   2  478.54    4.54
  -5   1   2  543.49    4.25
   5  -1  -2  455.05    3.19
   5   1  -2  447.90    3.77
   5   1  -2  447.12    4.25
  -5  -1   1  704.13    4.64
  -5  -1   1  748.11    5.41
  -5   1   1  714.08    5.22
   5  -1  -1  639.66    3.09
   5  -1  -1  724.91    5.22
   5  -1  -1  644.30    5.32
   5   1  -1  683.44    4.25
   5   1  -1  684.22    5.32
  -5  -1   0  716.50    4.45
  -5  -1   0  754.48    5.70
  -5   1   0  702.48    5.12
   5  -1   0  725.10    5.51
   5  -1   0  636.08    5.22
   5   1   0  704.13    4.16
   5   1   0  711.67    5.61
  -5  -1  -1  386.91    3.19
  -5   1  -1  396.77    3.87
   5  -1   1  401.12    2.32
   5  -1   1  398.02    4.35
   5  -1   1  373.38    4.16
   5   1   1  408.85    3.29
   5   1   1  382.85    4.25
  -5  -1  -2  450.41    3.58
  -5  -1  -2  441.71    4.74
  -5   1  -2  437.55    4.25
   5  -1   2  432.72    3.00
   5  -1   2  428.28    4.74
   5  -1   2  426.44    4.54
   5   1   2  451.28    3.77
   5   1   2  440.55    4.74
  -5  -1  -3 4356.89   28.22
  -5  -1  -3 4406.48   33.06
  -5   1  -3 4461.76   33.73
   5  -1   3 4230.95   25.13
   5  -1   3 4080.75   33.64
   5  -1   3 4194.90   31.03
   5   1   3 4291.46   29.09
   5   1   3 3956.45   25.90
   5   1   3 4286.43   31.12
  -5  -1  -4  177.46    2.71
  -5   1  -4  180.84    3.09
   5  -1   4  162.96    2.61
   5  -1   4  168.76    3.29
   5  -1   4  170.69    3.19
   5   1   4  162.77    2.80
   5   1   4  173.40    2.71
   5   1   4  160.35    3.09
   5   1   4  172.43    3.29
   5  -1   5    5.03    0.68
   5  -1   5    0.87    0.48
   5  -1   5    0.97    0.48
   5  -1   5    0.68    0.48
   5   1   5    0.00    0.39
   5   1   5    0.29    0.39
   5   1   5    0.68    0.48
   5   1   5    0.58    0.48
   5  -1   6    2.03    0.58
   5  -1   6    1.26    0.48
   5  -1   6    1.93    0.58
   5  -1   6    1.74    0.58
   5   1   6    2.22    0.68
   5   1   6    1.93    0.48
   5   1   6    6.19    0.97
   5   1   6    2.13    0.68
   5  -1   7  630.48    6.67
   5  -1   7  660.25    7.06
   5  -1   7  633.47    7.06
   5  -1   7  672.71    7.15
   5   1   7  648.74    7.06
   5   1   7  661.70    6.57
   5   1   7  606.41    6.77
   5   1   7  656.77    7.44
   5  -1   8  200.17    4.06
   5  -1   8  206.36    4.25
   5  -1   8  200.27    4.16
   5  -1   8  220.37    4.35
   5   1   8  196.98    4.16
   5   1   8  213.03    3.96
   5   1   8  199.30    4.06
   5   1   8  206.45    4.45
   5  -1   9   11.70    1.35
   5  -1   9   11.70    1.26
   5  -1   9   11.70    1.26
   5  -1   9   11.02    1.35
   5   1   9   11.60    1.35
   5   1   9   13.24    1.26
   5   1   9   11.31    1.26
   5   1   9   12.86    1.45
   5  -1  10   98.97    3.38
   5  -1  10  107.29    3.48
   5  -1  10   99.94    3.19
   5  -1  10  112.80    3.48
   5   1  10  101.58    3.38
   5   1  10  106.51    3.29
   5   1  10  101.78    3.19
   5   1  10  117.44    3.67
   5  -1  11  979.88   10.73
   5  -1  11 1037.01   10.92
   5  -1  11  969.93   10.05
   5  -1  11 1026.08   10.54
   5   1  11  987.81   11.02
   5   1  11 1027.82   10.34
   5   1  11  947.31    9.67
   5   1  11 1056.34   11.12
  -5  -1 -12   33.64    2.32
  -5   1 -12   34.12    2.22
   5  -1  12   31.32    2.42
   5  -1  12   32.48    2.32
   5  -1  12   31.22    2.13
   5  -1  12   30.16    2.22
   5   1  12   32.19    2.51
   5   1  12   34.31    2.22
   5   1  12   32.09    2.03
  -5  -1 -13    8.80    2.03
  -5  -1 -13   10.05    1.55
  -5   1 -13    9.76    1.45
   5  -1  13    8.80    1.55
   5  -1  13   10.44    1.64
   5  -1  13    9.76    1.45
   5   1  13   10.54    1.74
   5   1  13    9.18    1.55
  -5  -1 -14   43.59    2.80
  -5   1 -14   45.62    2.80
   5  -1  14   41.56    2.90
   5  -1  14   42.14    2.90
   5   1  14   40.88    3.00
   5   1  14   40.30    2.71
  -5  -1 -15  316.45    7.15
  -5   1 -15  347.18   10.63
   5  -1  15  292.48    7.25
   5  -1  15  320.22    7.35
   5   1  15  304.46    7.44
   5   1  15  318.96    7.06
  -5  -1 -16    5.61    1.64
  -5   1 -16    4.45    1.64
   5  -1  16    5.51    1.74
   5  -1  16    6.09    1.64
   5   1  16    3.77    1.64
   5   1  16    5.12    2.22
  -5   1 -17    8.89    1.93
   5  -1  17    9.86    1.93
   5   1  17    6.96    1.74
  -5   1 -18    1.16    1.45
   5  -1  18    0.10    1.84
   5   1  18   -1.26    1.26
  -5  -1 -19  198.53    7.15
  -5   1 -19  192.83    7.06
   5   1  19  199.01    7.25
  -5  -1 -20    6.77    2.22
  -5   1 -20    9.67    2.42
  -5   3  22    3.38    1.93
  -5  -3  21  190.02    7.35
  -5   3  21  185.96    7.06
   5  -3 -21  187.32    7.44
   5   3 -21  187.12    7.54
  -5  -3  20   40.01    3.96
  -5   3  20   43.98    3.87
   5  -3 -20   38.66    3.96
   5   3 -20   39.34    4.16
  -5  -3  19    0.87    1.55
  -5   3  19    0.58    1.45
   5  -3 -19    1.16    1.64
   5   3 -19    2.90    1.84
  -5  -3  18   55.09    3.87
  -5   3  18   55.96    3.87
   5  -3 -18   53.93    4.06
   5  -3 -18   50.45    3.38
   5   3 -18   55.00    3.96
  -5  -3  17  315.77    8.12
  -5   3  17  290.35    7.83
  -5   3  17  289.38    7.54
   5  -3 -17  289.48    7.83
   5  -3 -17  292.48    7.15
   5   3 -17  289.87    7.93
  -5  -3  16    4.54    1.55
  -5   3  16    3.09    1.55
  -5   3  16    3.48    1.26
   5  -3 -16    4.64    1.55
   5   3 -16    3.00    1.55
  -5  -3  15    0.39    0.97
  -5   3  15    2.71    1.35
  -5   3  15    1.64    1.06
   5  -3 -15    1.06    1.06
   5   3 -15    2.03    1.16
  -5  -3  14    9.67    1.84
  -5   3  14    8.70    1.74
  -5   3  14   10.92    1.84
   5  -3 -14   10.15    1.64
   5   3 -14    9.18    1.84
  -5  -3  13  735.93   10.44
  -5   3  13  767.15   10.63
  -5   3  13  714.95   10.05
   5  -3 -13  732.06    9.67
   5   3 -13  696.59   10.25
   5   3 -13  702.10    9.18
  -5  -3  12  240.86    5.90
  -5   3  12  232.55    5.61
  -5   3  12  229.65    5.51
   5  -3 -12  234.00    5.32
   5   3 -12  211.09    5.41
   5   3 -12  226.65    4.35
  -5  -3  11    0.97    0.77
  -5  -3  11    2.22    0.58
  -5   3  11    1.74    0.97
  -5   3  11    1.93    0.87
   5  -3 -11    2.32    0.97
   5   3 -11    1.16    0.87
   5   3 -11    2.80    0.77
  -5  -3  10   16.62    1.64
  -5  -3  10   14.30    1.06
  -5   3  10   15.85    1.55
  -5   3  10   15.17    1.64
   5  -3 -10   16.53    1.64
   5   3 -10   15.85    1.64
   5   3 -10   15.27    1.26
  -5  -3   9  818.47    9.09
  -5  -3   9  841.86    6.67
  -5   3   9  833.06    8.89
  -5   3   9  834.32    9.09
   5  -3  -9  820.40    8.70
   5   3  -9  797.30    8.99
   5   3  -9  778.55    6.86
  -5  -3   8  192.44    4.25
  -5  -3   8  195.05    3.19
  -5   3   8  197.85    4.16
  -5   3   8  190.41    4.16
   5  -3  -8  191.57    4.06
   5   3  -8  184.61    4.16
   5   3  -8  177.07    3.19
  -5  -3   7  145.27    3.48
  -5  -3   7  137.15    2.61
  -5   3   7  143.53    3.29
   5  -3  -7  133.77    3.29
   5   3  -7  123.72    3.29
   5   3  -7  123.04    2.51
  -5  -3   6   12.47    1.16
  -5  -3   6   13.24    0.97
  -5   3   6   11.70    1.06
  -5   3   6   12.18    1.16
   5   3  -6   11.79    1.16
   5   3  -6   12.18    0.87
  -5  -3   5 1337.02    8.99
  -5  -3   5 1390.47    8.02
  -5   3   5 1439.76    8.60
  -5   3   5 1324.55    9.28
  -5   3   5 1526.27    8.12
   5  -3  -5 1323.97    9.18
   5   3  -5 1241.53    8.80
   5   3  -5 1241.82    7.15
  -5  -3   4   52.58    1.74
  -5  -3   4   50.84    1.55
  -5   3   4   56.35    1.55
   5  -3  -4   54.32    1.16
   5  -3  -4   50.36    1.84
   5   3  -4   47.07    1.74
   5   3  -4   49.10    1.45
  -5  -3   3    5.22    0.68
  -5  -3   3    5.51    0.68
  -5   3   3    6.28    0.58
  -5   3   3    4.35    0.68
   5  -3  -3    6.09    0.58
   5  -3  -3    6.19    0.77
   5   3  -3    5.51    0.77
   5   3  -3    5.32    0.68
  -5  -3   2   45.23    1.26
  -5  -3   2   44.36    1.45
  -5   3   2   45.91    1.06
  -5   3   2   45.52    1.64
   5  -3  -2   47.36    1.35
   5  -3  -2   40.01    1.55
   5   3  -2   43.98    1.45
  -5  -3   1 3402.72   22.42
  -5  -3   1 3553.21   27.64
  -5   3   1 3461.39   14.79
  -5   3   1 3589.84   29.09
   5  -3  -1 3522.86   25.52
   5  -3  -1 2966.91   25.13
   5   3  -1 3364.83   23.10
   5   3  -1 3455.20   21.84
  -5  -3   0    9.57    0.48
  -5  -3   0   10.05    0.87
  -5   3   0   13.53    0.97
   5  -3   0    9.57    0.77
   5  -3   0    8.99    0.77
   5   3   0    8.89    0.77
   5   3   0    9.09    0.77
  -5  -3  -1    0.68    0.19
  -5  -3  -1    2.61    0.48
  -5   3  -1    0.19    0.39
   5  -3   1    2.22    0.48
   5  -3   1    0.77    0.39
   5   3   1    0.00    0.29
   5   3   1    1.74    0.48
  -5  -3  -2    0.87    0.19
  -5  -3  -2    0.87    0.48
  -5   3  -2    0.77    0.19
  -5   3  -2    0.48    0.39
   5  -3   2    0.97    0.39
   5  -3   2    0.77    0.39
   5   3   2    0.97    0.39
   5   3   2    1.26    0.48
  -5  -3  -3 2630.55   14.59
  -5  -3  -3 2586.09   18.07
  -5   3  -3 2241.22   19.14
  -5   3  -3 2629.00   18.07
   5  -3   3 2486.34   12.37
   5  -3   3 2547.13   14.01
   5   3   3 2524.32   11.21
   5   3   3 2540.18   18.85
  -5  -3  -4   54.32    1.93
  -5   3  -4   51.71    1.45
  -5   3  -4   53.55    1.93
   5  -3   4   48.81    1.35
   5  -3   4   52.97    2.03
   5  -3   4   52.19    1.74
   5   3   4   54.61    1.84
   5   3   4   56.74    1.35
  -5  -3  -5   11.31    1.06
  -5   3  -5   10.34    1.06
   5  -3   5    9.18    0.77
   5  -3   5    9.76    1.06
   5  -3   5    9.86    1.06
   5  -3   5   11.99    1.06
   5   3   5   10.63    1.06
   5   3   5   11.21    0.77
   5   3   5   10.63    1.06
  -5  -3  -6  131.55    3.09
   5  -3   6  120.91    2.71
   5  -3   6  132.51    3.29
   5  -3   6  127.78    3.29
   5  -3   6  136.38    3.00
   5   3   6  130.19    3.19
   5   3   6  134.54    2.51
   5   3   6  134.16    3.38
  -5  -3  -7 1446.43   10.34
   5  -3   7 1329.19    9.47
   5  -3   7 1424.59   11.02
   5  -3   7 1398.59   10.92
   5  -3   7 1484.03   10.05
   5   3   7 1372.88   10.73
   5   3   7 1446.05    8.89
   5   3   7 1473.50   11.60
  -5  -3  -8    2.80    0.77
   5  -3   8    2.71    0.77
   5  -3   8    1.55    0.77
   5  -3   8    1.16    0.68
   5  -3   8    2.51    0.68
   5   3   8    2.80    0.87
   5   3   8    2.22    0.58
   5   3   8    1.35    0.77
  -5  -3  -9   46.97    2.13
   5  -3   9   46.10    2.13
   5  -3   9   45.04    2.32
   5  -3   9   46.30    2.22
   5  -3   9   47.65    2.13
   5   3   9   47.75    2.42
   5   3   9   45.72    1.93
   5   3   9   45.52    2.42
  -5  -3 -10    0.10    0.58
   5  -3  10    0.10    0.68
   5  -3  10    0.00    0.77
   5  -3  10   -0.39    0.58
   5  -3  10    0.10    0.68
   5   3  10    0.10    0.68
   5   3  10   -0.68    0.48
   5   3  10    0.77    0.77
  -5  -3 -11  782.61    8.60
  -5  -3 -11  781.93   10.05
  -5   3 -11  731.48    9.18
   5  -3  11  726.84    9.18
   5  -3  11  775.75    9.86
   5  -3  11  759.41    9.18
   5  -3  11  800.11    8.89
   5   3  11  742.31    9.76
   5   3  11  779.61    8.70
   5   3  11  814.80   10.25
  -5  -3 -12   51.61    2.42
  -5  -3 -12   51.71    3.00
  -5   3 -12   42.91    2.71
   5  -3  12   51.03    2.80
   5  -3  12   48.33    2.71
   5  -3  12   49.49    2.51
   5   3  12   46.10    2.90
   5   3  12   50.84    2.61
  -5  -3 -13    1.35    0.97
  -5   3 -13    0.48    0.97
  -5   3 -13    2.13    0.87
   5  -3  13    0.10    0.87
   5  -3  13    0.19    0.77
   5   3  13    0.68    1.06
   5   3  13   -0.10    0.68
  -5  -3 -14   18.75    2.13
  -5   3 -14   19.23    2.32
   5  -3  14   18.27    2.32
   5  -3  14   19.23    2.32
   5   3  14   20.59    2.42
  -5  -3 -15  312.00    7.35
  -5   3 -15  281.26    7.06
   5  -3  15  305.33    7.44
   5   3  15  299.73    7.54
  -5  -3 -16    1.35    1.26
  -5   3 -16    0.10    1.06
   5  -3  16    0.87    1.16
   5   3  16    0.10    1.26
  -5  -3 -17    1.06    1.16
  -5   3 -17    1.06    1.26
   5  -3  17    0.39    1.06
   5   3  17    0.87    1.26
  -5  -3 -18    0.77    1.35
  -5   3 -18    0.68    1.35
   5  -3  18   -0.29    1.26
   5   3  18    0.19    1.35
  -5   3 -19  113.96    5.61
   5  -3  19  124.68    5.80
   5   3  19  124.39    5.90
  -5   3 -20   30.83    3.58
   5   3  20   31.12    3.77
  -5   5  22    4.06    1.93
  -5  -5  21   96.56    5.70
  -5   5  21   92.79    5.22
   5  -5 -21   82.45    5.32
   5   5 -21   72.39    5.03
  -5  -5  20   37.60    3.87
  -5   5  20   36.73    3.87
  -5   5  20   34.80    3.48
   5  -5 -20   33.64    3.58
   5   5 -20   33.35    3.96
  -5  -5  19    7.64    2.03
  -5   5  19    9.76    2.42
  -5   5  19    8.70    2.13
   5  -5 -19    7.35    1.93
   5   5 -19    7.35    2.42
  -5  -5  18  101.39    5.12
  -5   5  18  106.13    5.32
  -5   5  18  104.58    4.93
   5  -5 -18  116.37    5.03
   5   5 -18  106.80    5.41
  -5  -5  17  161.22    5.99
  -5   5  17  161.22    6.09
  -5   5  17  162.86    5.80
   5  -5 -17  151.46    5.51
   5   5 -17  149.14    5.90
  -5  -5  16   13.92    2.22
  -5   5  16   14.21    2.32
  -5   5  16   15.08    2.32
   5  -5 -16   12.86    2.03
   5   5 -16   12.86    2.32
  -5  -5  15    8.02    1.84
  -5   5  15    7.93    1.74
  -5   5  15    7.73    1.64
   5  -5 -15    6.09    1.55
   5   5 -15    6.38    1.74
  -5  -5  14   48.81    3.29
  -5   5  14   44.56    3.09
  -5   5  14   44.27    2.90
   5  -5 -14   50.16    3.09
   5   5 -14   41.85    3.09
  -5  -5  13  566.98    9.38
  -5   5  13  581.76    9.47
  -5   5  13  562.34    8.99
   5  -5 -13  566.98    8.99
   5   5 -13  518.94    8.99
  -5  -5  12   53.74    3.00
  -5  -5  12   55.19    2.61
  -5   5  12   59.83    3.19
  -5   5  12   52.29    2.80
   5  -5 -12   55.09    3.00
   5   5 -12   50.36    3.09
  -5  -5  11   33.73    2.42
  -5  -5  11   34.70    1.84
  -5   5  11   34.41    2.32
  -5   5  11   36.92    2.32
   5  -5 -11   33.35    2.22
   5   5 -11   31.51    2.32
  -5  -5  10  168.08    4.54
  -5  -5  10  168.18    3.58
  -5   5  10  171.85    4.45
  -5   5  10  165.09    4.35
   5  -5 -10  165.38    4.35
   5   5 -10  147.49    4.35
   5   5 -10  153.49    3.00
  -5  -5   9  967.51   10.15
  -5  -5   9  950.11    8.12
  -5   5   9  974.66    9.86
  -5   5   9  929.53    9.67
   5  -5  -9  948.76    9.86
   5   5  -9  851.62    9.57
   5   5  -9  869.12    6.57
  -5  -5   8   26.87    1.84
  -5  -5   8   28.61    1.55
  -5   5   8   28.61    1.74
  -5   5   8   26.48    1.74
   5   5  -8   24.65    1.74
   5   5  -8   23.78    1.16
  -5  -5   7  143.34    3.48
  -5  -5   7  144.40    3.09
  -5   5   7  147.30    3.48
  -5   5   7  135.99    3.48
   5  -5  -7  138.02    3.58
   5   5  -7  121.30    3.38
   5   5  -7  123.72    2.32
  -5  -5   6  608.83    6.77
  -5  -5   6  614.92    6.19
  -5   5   6  622.94    6.48
  -5   5   6  594.33    6.77
   5  -5  -6  657.25    3.38
   5  -5  -6  586.89    6.86
   5   5  -6  552.86    6.67
   5   5  -6  534.40    4.45
  -5  -5   5 2741.89   16.82
  -5  -5   5 2744.89   19.14
  -5   5   5 2767.60   12.47
   5  -5  -5 2777.27   15.75
   5  -5  -5 2486.24   13.53
   5   5  -5 2336.52   12.95
   5   5  -5 2498.52   14.11
  -5  -5   4   77.71    2.13
  -5  -5   4   76.94    2.22
  -5   5   4   82.64    2.03
   5  -5  -4   82.16    1.64
   5  -5  -4   72.39    2.32
   5   5  -4   67.08    2.22
   5   5  -4   76.84    1.74
  -5  -5   3  220.57    3.19
  -5  -5   3  211.87    3.58
  -5   5   3  234.19    3.00
  -5   5   3  216.60    3.67
   5  -5  -3  239.99    3.00
   5  -5  -3  198.04    3.58
   5   5  -3  201.23    3.58
   5   5  -3  224.91    2.90
  -5  -5   2  176.20    2.51
  -5  -5   2  170.79    3.19
  -5   5   2  181.32    2.32
  -5   5   2  169.53    3.19
   5  -5  -2  181.61    2.80
   5   5  -2  159.38    3.09
   5   5  -2  171.37    2.71
  -5  -5   1 1352.39    7.25
  -5  -5   1 1359.15    8.89
  -5   5   1 1364.37    6.28
  -5   5   1 1364.76    8.89
   5  -5  -1 1361.38    8.02
   5  -5  -1 1161.21    7.83
   5   5  -1 1315.76    8.41
   5   5  -1 1413.47    7.93
  -5  -5   0  192.92    1.74
  -5  -5   0  196.89    3.38
  -5   5   0  206.36    1.84
  -5   5   0  204.91    3.48
   5  -5   0  171.08    3.00
   5   5   0  187.03    3.19
   5   5   0  209.74    3.29
  -5  -5  -1  416.87    5.03
  -5   5  -1  427.31    2.71
  -5   5  -1  441.71    5.22
   5  -5   1  435.14    5.12
   5  -5   1  365.16    4.25
   5   5   1  431.66    4.93
   5   5   1  447.90    5.03
  -5  -5  -2   50.07    1.84
  -5   5  -2   47.26    1.06
  -5   5  -2   53.45    1.93
   5  -5   2   49.87    1.84
   5  -5   2   48.52    1.64
   5   5   2   50.26    1.84
  -5  -5  -3 2580.19   16.33
  -5   5  -3 2219.48   13.92
  -5   5  -3 2638.86   13.43
   5  -5   3 2686.70   13.72
   5  -5   3 2525.10   18.56
   5   5   3 2679.45   19.23
   5   5   3 2720.05   17.49
  -5  -5  -4  548.90    6.09
  -5   5  -4  498.35    4.45
  -5   5  -4  584.66    6.57
   5  -5   4  550.74    6.48
   5  -5   4  557.70    5.32
   5   5   4  581.86    6.38
   5   5   4  576.06    3.19
   5   5   4  575.38    6.67
  -5  -5  -5  219.79    3.96
  -5   5  -5  193.50    3.09
  -5   5  -5  227.52    4.35
   5  -5   5  212.35    4.25
   5  -5   5  221.92    3.48
   5   5   5  217.09    4.16
   5   5   5  227.33    2.51
   5   5   5  227.81    4.45
  -5  -5  -6  423.44    5.61
  -5   5  -6  374.54    4.74
   5  -5   6  440.07    6.28
   5  -5   6  435.72    6.28
   5  -5   6  440.94    5.03
   5   5   6  411.65    5.90
   5   5   6  427.70    3.96
   5   5   6  441.71    6.48
  -5  -5  -7  891.25    8.31
  -5   5  -7  787.73    7.44
   5  -5   7  924.02    9.47
   5  -5   7  884.97    9.18
   5  -5   7  927.88    7.64
   5   5   7  890.19    9.18
   5   5   7  908.26    6.48
   5   5   7  937.26    9.76
  -5  -5  -8   12.28    1.16
  -5   5  -8   10.54    1.16
   5  -5   8   12.37    1.45
   5  -5   8   10.44    1.26
   5  -5   8   11.02    1.16
   5   5   8   11.02    1.26
   5   5   8    9.18    0.97
   5   5   8   12.08    1.55
  -5  -5  -9  192.83    4.06
  -5   5  -9  173.20    4.06
   5  -5   9  195.53    4.83
   5  -5   9  200.17    4.74
   5  -5   9  199.30    3.87
   5   5   9  192.73    4.74
   5   5   9  199.69    3.67
   5   5   9  197.27    4.93
  -5  -5 -10    0.48    0.68
  -5  -5 -10    0.48    0.87
  -5   5 -10    0.58    0.77
   5  -5  10    0.68    0.87
   5  -5  10    0.68    0.77
   5  -5  10    0.48    0.68
   5   5  10   -0.58    0.77
   5   5  10    0.58    0.58
   5   5  10    0.68    0.87
  -5  -5 -11 1205.57   10.63
  -5  -5 -11 1272.65   13.34
  -5   5 -11 1085.53   11.21
   5  -5  11 1194.94   12.76
   5  -5  11 1187.50   11.99
   5  -5  11 1257.09   10.83
   5   5  11 1173.48   12.66
   5   5  11 1299.91   12.76
  -5  -5 -12  129.61    4.64
  -5   5 -12  110.09    3.96
   5  -5  12  124.88    4.54
   5  -5  12  118.11    4.06
   5   5  12  116.37    4.35
  -5  -5 -13   20.49    2.22
  -5   5 -13   16.43    2.03
   5  -5  13   20.01    2.32
   5  -5  13   17.98    1.93
   5   5  13   17.49    2.22
  -5  -5 -14   62.92    3.67
  -5   5 -14   60.22    3.38
   5  -5  14   60.60    3.58
   5  -5  14   57.32    3.19
   5   5  14   65.34    3.77
  -5  -5 -15  512.08    9.76
  -5   5 -15  438.91    8.70
   5  -5  15  488.10    9.57
   5   5  15  484.05    9.67
  -5  -5 -16    0.19    1.16
  -5   5 -16    0.77    1.16
   5  -5  16    1.35    1.26
   5   5  16   -0.19    1.06
  -5  -5 -17   22.23    2.71
  -5   5 -17   16.53    2.42
   5  -5  17   19.62    2.71
   5   5  17   19.81    2.90
  -5  -5 -18    0.87    1.45
  -5   5 -18    0.10    1.35
   5  -5  18    0.97    1.64
   5   5  18    1.55    1.55
  -5  -5 -19  268.70    8.12
  -5   5 -19  232.55    7.64
   5  -5  19  265.99    8.31
   5   5  19  261.45    8.41
  -5   5 -20    8.02    2.71
   5  -5  20   13.43    2.61
   5   5  20   12.37    2.80
   5  -7 -21   86.60    5.22
  -5  -7  20   34.41    3.87
  -5   7  20   36.05    3.96
  -5   7  20   32.77    3.48
   5  -7 -20   33.83    3.58
   5   7 -20   33.73    4.16
  -5  -7  19   -1.74    1.35
  -5   7  19   -0.48    1.55
  -5   7  19    0.48    1.45
   5  -7 -19   -0.87    1.35
   5   7 -19   -0.10    1.45
  -5  -7  18   61.96    4.45
  -5   7  18   62.05    4.35
  -5   7  18   63.79    4.16
   5  -7 -18   61.18    4.06
   5   7 -18   58.67    4.35
  -5  -7  17  354.34    8.99
  -5   7  17  358.78    8.89
  -5   7  17  351.73    8.31
   5  -7 -17  343.61    8.31
   5   7 -17  319.54    8.41
  -5  -7  16   50.36    3.77
  -5   7  16   50.74    3.58
  -5   7  16   54.13    3.48
   5  -7 -16   49.39    3.48
   5   7 -16   47.07    3.67
  -5  -7  15   -0.29    0.97
  -5   7  15    1.35    1.35
  -5   7  15    1.45    1.16
   5  -7 -15    0.77    1.26
   5   7 -15    1.06    1.35
  -5  -7  14   62.73    3.58
[truncated: 831,350 more chars]
