# Supplementary material for: Crystal structure of a dimeric β-diketiminate magnesium complex
Source: Acta Crystallogr E Crystallogr Commun. 2016 Nov 4;72(Pt 12):1754–6. doi: 10.1107/S2056989016017394 (PMC5137601; doi:10.1107/S2056989016017394)
Supplement: Supplementary file 2 [file e-72-01754-Isup2.hkl]

data_I                                                                          
_shelx_title ' ph12039 in C2/m No12' 
_shelx_refln_list_code          4                                               
_shelx_F_calc_maximum      622.71                                               
_exptl_crystal_F_000      2652.00                                               
_reflns_d_resolution_high  0.7282                                               
                                                                                
loop_                                                                           
 _space_group_symop_operation_xyz                                               
 'x, y, z'                                                                      
 '-x, y, -z'                                                                    
 'x+1/2, y+1/2, z'                                                              
 '-x+1/2, y+1/2, -z'                                                            
 '-x, -y, -z'                                                                   
 'x, -y, z'                                                                     
 '-x+1/2, -y+1/2, -z'                                                           
 'x+1/2, -y+1/2, z'                                                             
                                                                                
_cell_length_a    19.1596                                                       
_cell_length_b    21.0532                                                       
_cell_length_c    16.5711                                                       
_cell_angle_alpha  90.000                                                       
_cell_angle_beta   99.935                                                       
_cell_angle_gamma  90.000                                                       
                                                                                
_shelx_F_squared_multiplier     1.000                                           
                                                                                
loop_                                                                           
 _refln_index_h                                                                 
 _refln_index_k                                                                 
 _refln_index_l                                                                 
 _refln_F_squared_calc                                                          
 _refln_F_squared_meas                                                          
 _refln_F_squared_sigma                                                         
 _refln_observed_status                                                         
   2   0   0      26760.45      25541.24       411.66 o                         
   6   0   0      25994.55      26875.53       218.44 o                         
   8   0   0      31552.73      37153.95       426.97 o                         
  10   0   0       2445.08       2930.75        67.91 o                         
  12   0   0       5007.07       4146.37       100.62 o                         
  14   0   0       6663.09       6925.98       125.09 o                         
  16   0   0      20453.62      19280.55       432.30 o                         
  18   0   0       1376.83       1229.91       121.08 o                         
  20   0   0       1092.88       1059.41        88.46 o                         
  22   0   0         95.38         41.10        45.81 o                         
  24   0   0          4.91         14.83        77.74 o                         
   1   1   0         94.50         95.17         6.00 o                         
   3   1   0       1898.33       2293.83        33.33 o                         
   5   1   0      27379.48      31608.24       410.65 o                         
   7   1   0      23770.66      26127.29       343.69 o                         
   9   1   0      18366.16      19195.76       187.62 o                         
  11   1   0      48241.39      51271.09       477.62 o                         
  13   1   0      10929.31      11092.90       148.17 o                         
  15   1   0       1605.96       1444.29        44.19 o                         
  17   1   0       3024.88       2826.00       106.88 o                         
  19   1   0         94.49         70.38        31.15 o                         
  21   1   0       2660.42       2577.16       103.44 o                         
  23   1   0       3986.62       4131.88       118.27 o                         
  25   1   0       4461.24       4946.54       227.79 o                         
   0   2   0     126978.52     153005.72      5822.49 o                         
   2   2   0      94318.05      98829.19      2382.44 o                         
   4   2   0     387765.25     410095.09     10094.79 o                         
   6   2   0      10968.52      11186.55       144.73 o                         
   8   2   0       1223.82       1634.85        29.35 o                         
  10   2   0       1428.76       1700.98        23.65 o                         
  12   2   0         17.08         87.29        12.60 o                         
  14   2   0       8856.20       8543.02       122.47 o                         
  16   2   0      16634.79      17141.52       476.52 o                         
  18   2   0       1400.63       1517.00        58.13 o                         
  20   2   0        312.94        335.79        43.62 o                         
  22   2   0         24.82        -11.95        32.39 o                         
  24   2   0         50.49         64.20        39.39 o                         
   1   3   0        536.19        640.35        11.42 o                         
   3   3   0          2.83         32.93         6.00 o                         
   5   3   0        273.20        440.20        18.31 o                         
   7   3   0       7900.41       8287.98       150.40 o                         
   9   3   0      41199.75      41993.01       571.42 o                         
  11   3   0       9979.10       8727.67        75.01 o                         
  13   3   0      15426.19      15083.60       183.87 o                         
  15   3   0      16989.41      16414.38       280.67 o                         
  17   3   0       1415.25       1198.52        51.64 o                         
  19   3   0        746.45        719.75        47.24 o                         
  21   3   0        426.39        460.71        48.84 o                         
  23   3   0       3837.42       3851.99       114.40 o                         
  25   3   0       4325.98       4706.87       302.47 o                         
   0   4   0      80406.23      95504.18       463.73 o                         
   2   4   0     285856.25     321541.50      4928.81 o                         
   4   4   0      15821.36      16574.93       233.19 o                         
   6   4   0        472.71       1130.86        22.51 o                         
   8   4   0      14745.60      15444.30       235.86 o                         
  10   4   0       3101.67       3367.28        56.98 o                         
  12   4   0        270.91        224.78        16.66 o                         
  14   4   0      26458.37      25844.91       359.58 o                         
  16   4   0       5922.74       6096.16       146.70 o                         
  18   4   0       6604.93       6937.37       149.20 o                         
  20   4   0        344.80        219.48        35.00 o                         
  22   4   0         11.53        -18.64        30.61 o                         
  24   4   0         31.58         37.82        35.39 o                         
   1   5   0       3171.85       3330.38        41.13 o                         
   3   5   0       1138.92       1149.40        24.67 o                         
   5   5   0       8232.86       8804.42       182.80 o                         
   7   5   0      30511.96      32098.34       515.08 o                         
   9   5   0      35895.78      36680.41       450.82 o                         
  11   5   0      13547.54      12366.39       151.16 o                         
  13   5   0      18349.45      17859.00       317.01 o                         
  15   5   0       3712.00       3486.18        72.97 o                         
  17   5   0       2244.68       2345.01        74.73 o                         
  19   5   0         56.49         -8.18        22.97 o                         
  21   5   0       1386.27       1370.25        64.27 o                         
  23   5   0       4067.16       4227.69       120.37 o                         
   0   6   0      26752.28      27078.12       249.92 o                         
   2   6   0     250285.02     271695.06      3541.92 o                         
   4   6   0      38097.73      39453.39       724.83 o                         
   6   6   0       3337.52       3189.26        68.89 o                         
   8   6   0      15935.82      17702.40       362.86 o                         
  10   6   0       1176.86       1385.15        31.05 o                         
  12   6   0        295.26        236.38        20.37 o                         
  14   6   0      10307.52       9296.31       132.13 o                         
  16   6   0       2818.55       2804.01        71.58 o                         
  18   6   0      10146.80      10176.83       264.50 o                         
  20   6   0        303.79        306.10        46.16 o                         
  22   6   0         23.78         14.46        30.23 o                         
  24   6   0         12.83         43.80        37.70 o                         
   1   7   0        570.50        521.66        13.54 o                         
   3   7   0        834.45        894.37        18.71 o                         
   5   7   0       5771.05       6294.53       120.57 o                         
   7   7   0       3275.99       3283.88        61.88 o                         
   9   7   0      22751.80      21785.56       354.47 o                         
  11   7   0      25563.10      25259.45       489.35 o                         
  13   7   0      14490.61      13594.61       243.54 o                         
  15   7   0       2953.49       2668.47        58.63 o                         
  17   7   0       1004.40       1064.58        53.57 o                         
  19   7   0        171.31        191.02        32.50 o                         
  21   7   0        626.99        617.61        49.32 o                         
  23   7   0       5457.91       5423.74       118.62 o                         
   0   8   0     136818.44     142703.34      1265.53 o                         
   2   8   0      64675.12      67307.24      1053.85 o                         
   4   8   0      35853.73      37588.27       598.69 o                         
   6   8   0        926.31        636.57        16.41 o                         
   8   8   0       4818.92       4336.04        98.99 o                         
  10   8   0       2069.61       2372.96        53.15 o                         
  12   8   0       3393.44       2891.92        72.28 o                         
  14   8   0       9653.43       8941.11       125.54 o                         
  16   8   0       6453.88       6212.11        95.65 o                         
  18   8   0       4214.36       4208.02       123.29 o                         
  20   8   0        409.46        310.97        38.91 o                         
  22   8   0         30.39         -4.41        29.23 o                         
  24   8   0         15.38          9.17        63.12 o                         
   1   9   0         19.02         21.05         7.06 o                         
   3   9   0        122.87        148.37        10.44 o                         
   5   9   0       1705.35       1977.33        37.96 o                         
   7   9   0      20808.07      21685.99       412.61 o                         
   9   9   0       6599.61       6316.61       127.47 o                         
  11   9   0       8727.93       8495.83       182.29 o                         
  13   9   0      15562.52      14733.78       298.12 o                         
  15   9   0       5708.37       5448.21       109.34 o                         
  17   9   0        969.14        928.01        52.13 o                         
  19   9   0         35.76         19.52        25.80 o                         
  21   9   0       1104.80       1075.76        65.71 o                         
  23   9   0       2670.67       2859.93       100.71 o                         
   0  10   0     151861.17     153315.83      2780.30 o                         
   2  10   0      63069.60      62800.57       446.11 o                         
   4  10   0      47062.55      50724.71       629.31 o                         
   6  10   0       3710.93       3249.34        61.28 o                         
   8  10   0          6.98         44.43        11.18 o                         
  10  10   0        806.92        876.66        34.27 o                         
  12  10   0       1137.76        858.53        36.50 o                         
  14  10   0       3245.58       3087.13        68.71 o                         
  16  10   0       6128.00       5537.83        95.68 o                         
  18  10   0       4342.78       4266.34        97.62 o                         
  20  10   0         41.04         30.09        28.25 o                         
  22  10   0        109.72        106.78        35.65 o                         
  24  10   0        185.47        202.84       129.57 o                         
   1  11   0         19.51         45.60         9.97 o                         
   3  11   0       2734.96       2980.00        39.50 o                         
   5  11   0       5082.30       5322.37        78.47 o                         
   7  11   0       6645.30       6036.68       115.43 o                         
   9  11   0      24963.98      25673.63       540.97 o                         
  11  11   0      14809.38      15089.33       337.53 o                         
  13  11   0       1534.94       1584.73        48.65 o                         
  15  11   0       3274.08       3358.90        84.98 o                         
  17  11   0       1608.68       1559.39        59.10 o                         
  19  11   0        112.63         67.75        28.59 o                         
  21  11   0        367.49        372.36        44.95 o                         
  23  11   0       2994.51       3337.18       112.71 o                         
   0  12   0     159250.06     164422.41      1229.63 o                         
   2  12   0      65188.04      65951.15       600.45 o                         
   4  12   0       6464.63       6488.24        77.10 o                         
   6  12   0       1377.12        940.24        31.41 o                         
   8  12   0       3695.06       3567.24        92.74 o                         
  10  12   0       2062.08       1953.17        48.76 o                         
  12  12   0        424.54        312.40        27.10 o                         
  14  12   0       8532.96       8768.92       187.27 o                         
  16  12   0       4096.97       4024.04        80.31 o                         
  18  12   0       2919.27       2894.98        83.17 o                         
  20  12   0          7.29        -26.30        26.30 o                         
  22  12   0         62.06         51.48        32.18 o                         
   1  13   0          1.50         11.89         9.84 o                         
   3  13   0        198.37        212.01        15.26 o                         
   5  13   0        917.26       1055.58        39.56 o                         
   7  13   0       5950.88       6369.99       107.99 o                         
   9  13   0       9722.89       9640.18       214.06 o                         
  11  13   0      11082.67      11400.12       221.82 o                         
  13  13   0       9699.80      10279.56       249.16 o                         
  15  13   0       2157.76       2161.58        63.13 o                         
  17  13   0       1629.58       1648.74        60.13 o                         
  19  13   0         91.82        104.89        32.01 o                         
  21  13   0        393.63        414.41        46.12 o                         
   0  14   0      58376.87      57931.81      1072.04 o                         
   2  14   0      16621.56      16427.43       138.09 o                         
   4  14   0      14768.58      14293.93       181.77 o                         
   6  14   0      10554.57      10663.54       141.88 o                         
   8  14   0         14.56          7.55        15.42 o                         
  10  14   0       1366.73       1501.28        46.84 o                         
  12  14   0       1805.25       1770.85        71.76 o                         
  14  14   0       7231.73       7138.41       131.01 o                         
  16  14   0       6730.03       6894.70       114.83 o                         
  18  14   0        622.95        616.29        49.44 o                         
  20  14   0          1.70        -14.32        27.56 o                         
  22  14   0          5.17         -5.25        37.81 o                         
   1  15   0         81.40        101.28        14.18 o                         
   3  15   0        116.69         78.66        13.56 o                         
   5  15   0       6205.25       6457.55       101.96 o                         
   7  15   0       4232.25       4282.87        94.31 o                         
   9  15   0       3469.45       3349.54        73.53 o                         
  11  15   0       7178.30       6999.29       136.57 o                         
  13  15   0       7750.01       7805.77       104.86 o                         
  15  15   0       1952.61       2029.89        78.82 o                         
  17  15   0        785.42        818.43        48.58 o                         
  19  15   0          8.85        -27.19        27.19 o                         
  21  15   0        860.57        925.03       136.63 o                         
   0  16   0      80260.42      80531.49      1032.12 o                         
   2  16   0      23113.87      22621.58       212.03 o                         
   4  16   0       3615.42       3129.33        55.65 o                         
   6  16   0         57.03         77.31        20.64 o                         
   8  16   0       8939.82       8364.84       259.45 o                         
  10  16   0        356.79        298.28        29.07 o                         
  12  16   0        110.80        146.90        26.03 o                         
  14  16   0       2715.05       2492.09        66.56 o                         
  16  16   0       5096.63       5155.52       122.07 o                         
  18  16   0        576.84        518.24        43.04 o                         
  20  16   0        500.09        433.54        66.97 o                         
   1  17   0        149.54        143.69        18.57 o                         
   3  17   0       1152.87       1173.28        38.93 o                         
   5  17   0         98.97         57.10        18.08 o                         
   7  17   0       3050.03       2808.60       107.91 o                         
   9  17   0      15588.78      14603.10       318.83 o                         
  11  17   0       4994.25       4995.19        90.32 o                         
  13  17   0       1702.42       1649.71        68.43 o                         
  15  17   0       1074.32        988.59        67.22 o                         
  17  17   0        586.07        564.12        56.25 o                         
  19  17   0         30.61          6.12        41.43 o                         
   0  18   0      18991.02      19218.58       334.29 o                         
   2  18   0      11042.36      10845.74       120.57 o                         
   4  18   0      26522.44      27031.64       255.06 o                         
   6  18   0        104.59         68.96        26.96 o                         
   8  18   0        112.93         29.90        27.97 o                         
  10  18   0        390.03        430.27        45.16 o                         
  12  18   0        175.92        163.10        37.66 o                         
  14  18   0       1613.92       1441.57        76.53 o                         
  16  18   0       3670.42       3557.86       109.98 o                         
  18  18   0        640.81        505.91        54.91 o                         
  20  18   0         15.05        121.08        82.21 o                         
   1  19   0         32.04         26.39        21.06 o                         
   3  19   0        417.59        380.95        34.70 o                         
   5  19   0        863.73        872.18        46.86 o                         
   7  19   0       3176.91       3174.45        87.94 o                         
   9  19   0       1684.77       1563.34        71.75 o                         
  11  19   0       1913.90       1758.10        76.03 o                         
  13  19   0       4136.97       4186.49       111.50 o                         
  15  19   0       2769.26       2622.55        98.52 o                         
  17  19   0        109.99        114.36        62.94 o                         
  19  19   0        134.36        183.24        62.49 o                         
   0  20   0      23420.60      23976.44       302.29 o                         
   2  20   0      10419.22      10728.68       127.78 o                         
   4  20   0       4043.59       4188.91        85.14 o                         
   6  20   0         56.08         23.87        28.38 o                         
   8  20   0        593.24        590.84        51.91 o                         
  10  20   0       1044.07        879.59        61.02 o                         
  12  20   0        356.53        299.50        44.37 o                         
  14  20   0       3586.52       3557.78       116.41 o                         
  16  20   0        803.12        641.08        61.40 o                         
  18  20   0        413.64        395.46       110.13 o                         
   1  21   0        258.86        244.59        37.94 o                         
   3  21   0        156.25        167.07        30.77 o                         
   5  21   0       1849.14       1898.76        74.73 o                         
   7  21   0        626.61        606.43        51.75 o                         
   9  21   0       1597.33       1760.49        79.03 o                         
  11  21   0       3813.83       3900.22       122.34 o                         
  13  21   0       1571.32       1772.38        84.46 o                         
  15  21   0         70.41         77.76        39.20 o                         
  17  21   0        296.88        276.56        99.19 o                         
   0  22   0      18040.47      17727.08       276.16 o                         
   2  22   0       8651.92       9079.97       143.53 o                         
   4  22   0       1291.69       1323.49        63.54 o                         
   6  22   0        794.48        665.34        54.81 o                         
   8  22   0        505.74        483.77        50.12 o                         
  10  22   0          0.15         25.68        31.21 o                         
  12  22   0        666.84        680.28        60.91 o                         
  14  22   0        197.39        261.93        48.66 o                         
  16  22   0          6.50        -64.78        69.25 o                         
   1  23   0          0.13         19.85        29.56 o                         
   3  23   0         32.89         38.74        32.28 o                         
   5  23   0        186.70        228.21        40.38 o                         
   7  23   0        884.79        943.41        65.32 o                         
   9  23   0       2466.35       2745.75        97.00 o                         
  11  23   0       1215.78       1414.09        81.47 o                         
  13  23   0        750.82        933.41        71.65 o                         
  15  23   0        247.33        380.21       108.12 o                         
   0  24   0       5972.74       6016.13       180.16 o                         
   2  24   0       7022.42       7015.63       135.32 o                         
   4  24   0        515.29        538.02        60.67 o                         
   6  24   0          5.00         19.97        30.67 o                         
   8  24   0        465.05        438.66        52.09 o                         
  10  24   0        114.51         55.68        35.78 o                         
  12  24   0        166.45        134.98        48.57 o                         
  14  24   0       1336.42       1269.76       189.88 o                         
   1  25   0          0.03        -12.65        29.62 o                         
   3  25   0          2.00         15.14        36.32 o                         
   5  25   0          5.99          9.98        39.98 o                         
   7  25   0        416.56        419.78        52.28 o                         
   9  25   0       1017.02       1251.86        79.17 o                         
  11  25   0        423.06        516.90        77.47 o                         
   0  26   0       1410.79       1497.46       112.82 o                         
   2  26   0       3040.52       3258.16       122.89 o                         
   4  26   0       3179.18       3345.15       125.42 o                         
   6  26   0         57.66         43.27        43.11 o                         
   8  26   0         37.67         32.05        49.77 o                         
  10  26   0         66.01         34.40        48.53 o                         
   1  27   0         39.51         85.47        38.77 o                         
   3  27   0         97.53        140.05        47.95 o                         
   5  27   0         75.18         49.37        43.12 o                         
   7  27   0        573.51        500.84       116.61 o                         
   0  28   0      10448.82      10808.18       261.10 o                         
   2  28   0       1790.15       1864.20       158.54 o                         
   4  28   0        162.91         73.27        86.23 o                         
 -24   0   1         38.77          2.23        48.97 o                         
 -22   0   1          6.20         36.64        45.81 o                         
 -20   0   1       2689.78       2934.54       126.66 o                         
 -18   0   1      19251.26      19436.35       498.61 o                         
 -16   0   1      12954.08      12678.69       292.16 o                         
 -14   0   1      18868.58      18672.39       503.78 o                         
 -12   0   1      35229.18      33901.13       619.48 o                         
 -10   0   1       7454.98       7470.58       134.01 o                         
  -8   0   1       4177.16       4046.32       158.90 o                         
  -6   0   1       6148.80       5948.01       257.17 o                         
  -4   0   1       8329.57      11363.50       525.80 o                         
  -2   0   1       8782.38       7859.37       306.34 o                         
   2   0   1      23164.27      25572.81       187.08 o                         
   4   0   1      84733.22      99733.45      3258.00 o                         
   6   0   1      83800.61      91844.50      1353.79 o                         
   8   0   1      19433.80      18342.35       281.02 o                         
  10   0   1      14964.12      14275.03       388.44 o                         
  12   0   1       2860.33       2799.09        70.81 o                         
  14   0   1       1734.46       1697.74        63.41 o                         
  16   0   1       1052.39        744.29        63.49 o                         
  18   0   1       2112.68       1894.28       101.89 o                         
  20   0   1      12033.09      12158.23       814.04 o                         
  22   0   1       9563.83       9817.30       360.55 o                         
  24   0   1       6190.30       6179.26       206.13 o                         
 -25   1   1          8.41        -49.82        49.82 o                         
 -23   1   1          9.28         26.47        32.28 o                         
 -21   1   1         52.42         72.62        32.66 o                         
 -19   1   1        524.42        566.91        41.92 o                         
 -17   1   1       2485.49       2226.63        56.01 o                         
 -15   1   1       4116.70       4122.16        77.86 o                         
 -13   1   1       4654.76       4636.76        54.48 o                         
 -11   1   1      14344.98      12209.08       170.16 o                         
  -9   1   1      12277.80      10656.94       219.00 o                         
  -7   1   1     214441.92     228922.05      3445.37 o                         
  -5   1   1      32421.98      30608.23       505.78 o                         
  -3   1   1      15955.37      21704.58       565.52 o                         
  -1   1   1     151848.53     153840.17      3551.91 o                         
   1   1   1     137750.47     160019.45      1340.20 o                         
   3   1   1       2514.92       3777.91        36.33 o                         
   5   1   1      15105.57      17658.75       172.96 o                         
   7   1   1      19236.43      20561.08       235.23 o                         
   9   1   1      13366.36      13377.55       126.69 o                         
  11   1   1      12254.66      12896.13       170.20 o                         
  13   1   1       8731.92       7941.87       143.27 o                         
  15   1   1      21500.33      20877.45       367.53 o                         
  17   1   1       6291.68       6197.12       137.36 o                         
  19   1   1        740.73        757.56        57.97 o                         
  21   1   1          0.31         19.14        31.05 o                         
  23   1   1        112.79        147.13        41.44 o                         
 -24   2   1        505.01        390.84        52.33 o                         
 -22   2   1        824.27        908.92        65.26 o                         
 -20   2   1       4798.73       5044.37       134.24 o                         
 -18   2   1      13101.12      13283.26       408.04 o                         
 -16   2   1      29805.11      28608.53       546.84 o                         
 -14   2   1      18090.72      16982.85       213.54 o                         
 -12   2   1      21191.06      20483.33       293.52 o                         
 -10   2   1      29277.76      28669.73       317.24 o                         
  -8   2   1       1769.60       1459.35        38.76 o                         
  -6   2   1        217.87        174.72         8.58 o                         
  -4   2   1       2630.41       3843.34        73.77 o                         
  -2   2   1        877.60       1528.25        26.70 o                         
   0   2   1         81.65        109.26         4.79 o                         
   2   2   1        674.02        966.30        16.83 o                         
   4   2   1      32723.55      38558.37       384.60 o                         
   6   2   1        320.21        757.14        16.36 o                         
   8   2   1       1969.90       1470.86        25.11 o                         
  10   2   1      16690.54      16537.26       134.86 o                         
  12   2   1       3057.88       2806.21        42.05 o                         
  14   2   1         21.38         46.25        15.78 o                         
  16   2   1       7275.85       6735.18        99.31 o                         
  18   2   1       8273.25       8361.47       159.05 o                         
  20   2   1       5307.04       5394.85       121.43 o                         
  22   2   1       8363.48       8935.11       210.10 o                         
  24   2   1       5980.30       6192.63       146.29 o                         
 -25   3   1         44.14         -0.90        53.32 o                         
 -23   3   1        229.02        243.53        45.27 o                         
 -21   3   1          1.22          0.81        25.50 o                         
 -19   3   1         22.94         -5.93        22.15 o                         
 -17   3   1       2187.19       2045.41        61.64 o                         
 -15   3   1       6881.90       7002.71       100.70 o                         
 -13   3   1       2745.08       2692.86        50.07 o                         
 -11   3   1      42565.89      42400.30       649.19 o                         
  -9   3   1      74621.55      72726.73       768.60 o                         
  -7   3   1        165.07        531.45        17.02 o                         
  -5   3   1     146303.28     152972.59      2111.53 o                         
  -3   3   1     264912.44     281061.72      4491.32 o                         
  -1   3   1       3298.65       1624.86        34.08 o                         
   1   3   1        390.36        124.63        10.86 o                         
   3   3   1      13990.60      14961.49       423.39 o                         
   5   3   1         27.77         51.53        15.85 o                         
   7   3   1      48866.84      51812.85       544.68 o                         
   9   3   1      24230.56      24860.72       331.22 o                         
  11   3   1      23523.09      23635.40       288.98 o                         
  13   3   1       8918.53       7580.61        73.66 o                         
  15   3   1      23018.64      23174.24       449.33 o                         
  17   3   1       6356.97       6245.68       100.16 o                         
  19   3   1         25.64         91.75        27.40 o                         
  21   3   1         20.37         17.83        30.61 o                         
  23   3   1          5.51         42.30        36.10 o                         
 -24   4   1          0.48        -29.05        29.05 o                         
 -22   4   1       1005.51        927.52        65.87 o                         
 -20   4   1       2583.90       2733.88        78.98 o                         
 -18   4   1       4802.85       4634.74       107.47 o                         
 -16   4   1      22332.72      22060.52       315.42 o                         
 -14   4   1      47335.75      47667.43       725.69 o                         
 -12   4   1      10865.88       9786.86       127.60 o                         
 -10   4   1       3077.99       2792.44        53.73 o                         
  -8   4   1      14210.31      14890.88       288.29 o                         
  -6   4   1        447.26        439.38        11.50 o                         
  -4   4   1       1542.70       1527.37        33.92 o                         
  -2   4   1       9193.08      11343.01       180.82 o                         
   0   4   1        731.70        654.89        11.52 o                         
   2   4   1      23722.69      29351.61       695.18 o                         
   4   4   1       8924.84      10603.38       294.54 o                         
   6   4   1      33561.86      36188.69       655.71 o                         
   8   4   1      39913.36      41755.46       594.16 o                         
  10   4   1       1065.66        913.36        24.43 o                         
  12   4   1        518.34        707.57        25.34 o                         
  14   4   1         13.59         17.86        16.49 o                         
  16   4   1        282.36        280.51        31.32 o                         
  18   4   1       5191.00       5083.07       122.73 o                         
  20   4   1      11204.89      11243.78       312.08 o                         
  22   4   1       8122.34       8633.04       200.11 o                         
  24   4   1       5540.48       5942.95       146.34 o                         
 -25   5   1        385.17        513.80       121.08 o                         
 -23   5   1         87.15         72.96        37.04 o                         
 -21   5   1        142.55         92.27        31.22 o                         
 -19   5   1        927.93        724.08        48.87 o                         
 -17   5   1       2011.63       1962.64        67.16 o                         
 -15   5   1         95.74         44.88        18.60 o                         
 -13   5   1        187.57        220.11        18.21 o                         
 -11   5   1       3201.82       2511.65        42.19 o                         
  -9   5   1      75772.66      76981.96      1111.46 o                         
  -7   5   1      39509.31      35755.70       585.15 o                         
  -5   5   1      60333.59      59916.14       790.17 o                         
  -3   5   1     117384.51     120714.56      1722.78 o                         
  -1   5   1     232983.12     249551.08      2015.15 o                         
   1   5   1     159306.64     166846.41      2996.49 o                         
   3   5   1       1161.04        801.75        20.31 o                         
   5   5   1      16430.18      18920.84       341.92 o                         
   7   5   1      29830.27      30001.29       567.62 o                         
   9   5   1       1998.27       1544.21        29.57 o                         
  11   5   1       4093.61       3493.83        55.45 o                         
  13   5   1      14556.69      14568.00       163.48 o                         
  15   5   1       9615.71       9485.77       178.08 o                         
  17   5   1       7882.95       7612.59       150.95 o                         
  19   5   1       1242.24       1341.29        61.13 o                         
  21   5   1         58.14         48.98        28.05 o                         
  23   5   1        430.45        442.99        53.65 o                         
 -24   6   1        362.02        260.56        46.99 o                         
 -22   6   1          6.15        -18.52        26.83 o                         
 -20   6   1       6860.19       6852.15       162.70 o                         
 -18   6   1      14016.02      13938.72       288.54 o                         
 -16   6   1       6993.77       7222.02       172.43 o                         
 -14   6   1       6280.62       6043.30        78.54 o                         
 -12   6   1      25706.21      26210.39       524.72 o                         
 -10   6   1      24872.24      26197.50       472.60 o                         
  -8   6   1       4278.44       4448.38        66.46 o                         
  -6   6   1        537.23        571.90        15.88 o                         
  -4   6   1        361.55        425.84        12.98 o                         
  -2   6   1      16857.60      20888.76       223.84 o                         
   0   6   1         58.20         48.55         5.99 o                         
   2   6   1      38196.29      44324.54      1005.07 o                         
   4   6   1      19968.38      21711.54       384.13 o                         
   6   6   1       5993.94       5987.90        82.99 o                         
   8   6   1       6415.45       5539.43        72.87 o                         
  10   6   1      14558.24      15712.04       313.73 o                         
  12   6   1       6472.92       6618.57        92.38 o                         
  14   6   1       1632.39       1699.67        46.97 o                         
  16   6   1       2854.06       2777.70        71.29 o                         
  18   6   1       3609.68       3486.87        76.81 o                         
  20   6   1       4435.92       4585.09       101.58 o                         
  22   6   1       8489.32       8849.84       229.46 o                         
  24   6   1       6805.47       7399.26       384.46 o                         
 -25   7   1        256.89        159.95        90.70 o                         
 -23   7   1        229.51        172.86        37.80 o                         
 -21   7   1        203.35        207.44        34.03 o                         
 -19   7   1        615.61        543.25        44.18 o                         
 -17   7   1       6380.06       6309.76       118.98 o                         
 -15   7   1          3.69         20.66        16.91 o                         
 -13   7   1         54.97         77.72        18.42 o                         
 -11   7   1      17699.12      16965.47       354.34 o                         
  -9   7   1      30335.12      28052.23       381.71 o                         
  -7   7   1      55749.98      54438.12       930.99 o                         
  -5   7   1      10180.54       8346.56       183.43 o                         
  -3   7   1     181236.30     201431.09      3816.23 o                         
  -1   7   1      73759.26      76851.24       773.86 o                         
   1   7   1      53565.68      55948.35       691.85 o                         
   3   7   1       9357.98       9640.06       156.01 o                         
   5   7   1      20229.45      23103.74       403.07 o                         
   7   7   1       2929.97       2645.47        42.42 o                         
   9   7   1      20793.81      20387.03       334.47 o                         
  11   7   1       3019.40       3109.93        64.07 o                         
  13   7   1      23498.81      23876.92       443.29 o                         
  15   7   1       6298.04       6057.34       108.39 o                         
  17   7   1       7571.49       7725.94       116.51 o                         
  19   7   1        748.71        688.04        44.04 o                         
  21   7   1        559.42        480.00        45.99 o                         
  23   7   1         41.49        118.24        38.43 o                         
 -24   8   1         22.48         12.22        42.92 o                         
 -22   8   1        183.24        195.83        36.99 o                         
 -20   8   1       2290.23       2608.18        80.11 o                         
 -18   8   1       7871.86       7905.02       149.96 o                         
 -16   8   1      19970.56      19639.90       252.34 o                         
 -14   8   1      28007.88      27660.68       546.30 o                         
 -12   8   1      15569.21      15515.63       346.33 o                         
 -10   8   1       4720.40       4727.49        80.75 o                         
  -8   8   1       5209.55       5273.85        99.12 o                         
  -6   8   1        215.90        146.21        10.53 o                         
  -4   8   1        252.21        374.00        13.79 o                         
  -2   8   1       1062.77       1051.26        17.58 o                         
   0   8   1         31.61         30.30         6.19 o                         
   2   8   1       3327.75       3297.95        43.69 o                         
   4   8   1        263.38        230.48        10.49 o                         
   6   8   1      17723.06      19550.74       388.66 o                         
   8   8   1      15589.37      15827.71       294.65 o                         
  10   8   1         20.01         34.97        13.45 o                         
  12   8   1       3561.31       3310.03        58.89 o                         
  14   8   1        142.68        155.76        23.18 o                         
  16   8   1       1918.26       2031.69        66.73 o                         
  18   8   1       6323.87       6629.94       131.57 o                         
  20   8   1       4899.60       5014.54        96.80 o                         
  22   8   1       7331.74       7569.13       148.44 o                         
  24   8   1       6273.89       6909.52       371.28 o                         
 -23   9   1        267.85        227.19        40.36 o                         
 -21   9   1        442.81        449.09        44.57 o                         
 -19   9   1          4.61         20.26        25.21 o                         
 -17   9   1       5327.07       5302.48       107.98 o                         
 -15   9   1        153.62        240.22        26.62 o                         
 -13   9   1         84.64         79.48        18.98 o                         
 -11   9   1      33948.61      33923.43       769.29 o                         
  -9   9   1       8336.67       7200.50       113.51 o                         
  -7   9   1      49756.90      50739.87       813.25 o                         
  -5   9   1      20080.26      17967.48       290.26 o                         
  -3   9   1      66638.69      74264.34       838.61 o                         
  -1   9   1      35118.80      33587.97       209.31 o                         
   1   9   1      12338.89      10526.08       125.57 o                         
   3   9   1      27724.52      32797.36       408.37 o                         
   5   9   1      11751.25      13212.89       180.08 o                         
   7   9   1      11673.92      12037.14       217.54 o                         
   9   9   1      12741.07      12689.79       292.82 o                         
  11   9   1       3532.76       3409.25        73.73 o                         
  13   9   1      28335.09      27581.82       438.90 o                         
  15   9   1       4869.44       4732.73        88.86 o                         
  17   9   1       6367.32       6306.50       119.90 o                         
  19   9   1         80.37         87.48        28.88 o                         
  21   9   1        163.89        126.85        35.83 o                         
  23   9   1          9.61         28.78        34.42 o                         
 -24  10   1        297.78        215.67        76.52 o                         
 -22  10   1        349.43        396.10        43.87 o                         
 -20  10   1       3882.67       3821.83        95.65 o                         
 -18  10   1       5804.68       5996.48       145.77 o                         
 -16  10   1       9082.26       8881.90       132.10 o                         
 -14  10   1      12216.61      11445.09       167.80 o                         
 -12  10   1      13300.26      12916.82       239.95 o                         
 -10  10   1       7585.44       7544.80       178.93 o                         
  -8  10   1       2639.58       2537.82        43.77 o                         
  -6  10   1        992.53        875.08        21.39 o                         
  -4  10   1        355.29        515.11        15.99 o                         
  -2  10   1        262.99        338.62        15.15 o                         
   0  10   1        101.51        117.95        10.29 o                         
   2  10   1        501.60        850.90        20.32 o                         
   4  10   1      11044.32      12188.84       195.40 o                         
   6  10   1       1346.57        963.20        18.75 o                         
   8  10   1      13327.87      13731.86       250.94 o                         
  10  10   1      12547.84      12104.50       234.64 o                         
  12  10   1        416.70        313.92        25.93 o                         
  14  10   1        345.92        379.25        29.54 o                         
  16  10   1       1162.80       1162.44        49.54 o                         
  18  10   1       2871.36       3151.98        84.04 o                         
  20  10   1       4649.31       4779.33       106.15 o                         
  22  10   1       6443.07       6716.97       216.51 o                         
 -23  11   1        199.00        153.62        39.27 o                         
 -21  11   1        270.03        271.92        39.73 o                         
 -19  11   1        538.23        485.12        44.24 o                         
 -17  11   1       2033.17       1888.98        60.51 o                         
 -15  11   1        133.74        111.13        24.55 o                         
 -13  11   1        350.02        371.99        28.49 o                         
 -11  11   1       9541.89       9690.00       168.38 o                         
  -9  11   1      26272.51      24990.87       497.49 o                         
  -7  11   1      20949.10      19900.53       310.58 o                         
  -5  11   1       9175.79       8312.51       198.09 o                         
  -3  11   1      46588.86      49260.69       447.18 o                         
  -1  11   1      63375.73      63992.80       492.50 o                         
   1  11   1      35505.10      35487.66       303.72 o                         
   3  11   1       7585.50       8205.00       106.30 o                         
   5  11   1      10106.05      10873.40       172.49 o                         
   7  11   1       5633.49       5467.07        82.85 o                         
   9  11   1       6829.11       6761.41       178.16 o                         
  11  11   1       4555.73       4409.69        69.65 o                         
  13  11   1       4114.19       3950.34        70.62 o                         
  15  11   1       6913.85       6839.96       164.22 o                         
  17  11   1       5892.32       5455.32       126.43 o                         
  19  11   1        630.06        528.44        47.25 o                         
  21  11   1         49.97         56.38        30.31 o                         
  23  11   1        224.37        212.76        53.52 o                         
 -22  12   1        337.84        364.97        41.60 o                         
 -20  12   1        893.94       1039.51        62.75 o                         
 -18  12   1       5030.20       5225.66       111.27 o                         
 -16  12   1      14794.75      14442.25       220.53 o                         
 -14  12   1       7541.19       6880.96       130.67 o                         
 -12  12   1       4442.75       4220.11       121.18 o                         
 -10  12   1      10111.29       9776.49       305.29 o                         
  -8  12   1       3628.52       3633.19        92.82 o                         
  -6  12   1         13.67         12.63         9.08 o                         
  -4  12   1        202.53        293.95        16.05 o                         
  -2  12   1         30.31         54.70        10.44 o                         
   0  12   1          1.53         21.00         9.84 o                         
   2  12   1        444.03        575.86        20.09 o                         
   4  12   1       4996.58       5593.35        89.90 o                         
   6  12   1       3727.45       3745.81        68.46 o                         
   8  12   1       9010.89       8520.15       180.57 o                         
  10  12   1       6791.13       6001.15       134.35 o                         
  12  12   1          8.31         26.90        18.74 o                         
  14  12   1        122.34         88.56        23.87 o                         
  16  12   1        871.45        894.38        47.71 o                         
  18  12   1       3444.37       3637.68        91.86 o                         
  20  12   1       4286.99       4399.63       104.02 o                         
  22  12   1       3858.25       3999.37       117.59 o                         
 -21  13   1         98.58         71.89        32.87 o                         
 -19  13   1        121.21        152.48        33.86 o                         
 -17  13   1       1250.26       1158.04        52.52 o                         
 -15  13   1       4277.27       3878.89        78.43 o                         
 -13  13   1       1454.74       1253.31        55.98 o                         
 -11  13   1      12563.64      12553.71       284.80 o                         
  -9  13   1      13018.39      12457.51       291.71 o                         
  -7  13   1      17752.25      16421.56       323.18 o                         
  -5  13   1      46767.86      47551.21       563.96 o                         
  -3  13   1       9515.01       8798.87        98.73 o                         
  -1  13   1      47255.30      50645.62       450.10 o                         
   1  13   1      28026.22      28678.98       239.39 o                         
   3  13   1        185.56         83.91        11.68 o                         
   5  13   1        638.76        507.64        23.74 o                         
   7  13   1      15472.78      15405.30       236.78 o                         
   9  13   1       4469.26       4614.75       130.92 o                         
  11  13   1       6540.42       5861.07       184.73 o                         
  13  13   1       4447.97       4245.70       118.63 o                         
  15  13   1      11420.68      10851.91       194.42 o                         
  17  13   1       1833.67       1853.81        62.98 o                         
  19  13   1        142.62        134.45        33.86 o                         
  21  13   1         45.27         51.85        32.15 o                         
 -22  14   1         58.93        126.40        51.17 o                         
 -20  14   1       2454.63       2546.09        85.54 o                         
 -18  14   1       5956.62       5691.42       101.24 o                         
 -16  14   1       4407.75       4483.87        85.68 o                         
 -14  14   1      10507.42      10131.25       171.54 o                         
 -12  14   1      14375.18      13983.47       267.34 o                         
 -10  14   1       2044.96       2103.40        52.80 o                         
  -8  14   1        393.71        462.13        28.88 o                         
  -6  14   1        315.86        331.83        20.34 o                         
  -4  14   1          2.16         15.85        11.24 o                         
  -2  14   1          6.42         17.38        10.26 o                         
   0  14   1         32.85         33.73        11.19 o                         
   2  14   1        250.89        340.20        18.62 o                         
   4  14   1        445.03        451.28        23.79 o                         
   6  14   1       7060.26       7300.72       151.95 o                         
   8  14   1        188.49        186.35        22.34 o                         
  10  14   1       2123.62       1899.56        52.48 o                         
  12  14   1       2288.17       2081.54        57.52 o                         
  14  14   1        484.42        550.99        38.91 o                         
  16  14   1       1841.22       1843.86        62.40 o                         
  18  14   1       1756.33       1853.65        79.57 o                         
  20  14   1       3523.97       3619.63        99.47 o                         
  22  14   1       3258.90       3428.62       220.26 o                         
 -21  15   1        108.54        150.84        55.84 o                         
 -19  15   1         13.41         -4.52        27.42 o                         
 -17  15   1       1402.71       1324.72        57.91 o                         
 -15  15   1       2842.14       2622.78        69.71 o                         
 -13  15   1       4869.90       4597.64       122.55 o                         
 -11  15   1       2025.05       1988.75        55.35 o                         
  -9  15   1       7788.40       7507.38       189.28 o                         
  -7  15   1      21517.66      21325.02       421.05 o                         
  -5  15   1      22588.18      22633.79       366.46 o                         
  -3  15   1      11727.25      11386.59       100.34 o                         
  -1  15   1      34322.44      35652.62       465.79 o                         
   1  15   1      33244.80      33805.24       327.67 o                         
   3  15   1       1402.26       1547.37        37.72 o                         
   5  15   1        578.14        432.09        24.91 o                         
   7  15   1       4039.31       4150.92        96.25 o                         
   9  15   1      10724.09      10538.89       247.53 o                         
  11  15   1       2736.40       2574.38        61.48 o                         
  13  15   1        835.25        841.92        45.44 o                         
  15  15   1       8727.14       7854.85       138.73 o                         
  17  15   1       1783.58       1696.66        62.69 o                         
  19  15   1        208.55        202.41        38.76 o                         
  21  15   1          8.40         63.03        51.71 o                         
 -20  16   1        603.84        600.05        59.49 o                         
 -18  16   1       2690.29       2736.08        86.49 o                         
 -16  16   1       5821.44       5858.54       163.76 o                         
 -14  16   1       3718.87       3659.21        96.14 o                         
 -12  16   1       3215.50       3374.12        83.39 o                         
 -10  16   1       4060.63       4261.19       114.09 o                         
  -8  16   1       1439.39       1495.93        51.57 o                         
  -6  16   1        119.28        114.51        20.79 o                         
  -4  16   1          4.59         -1.58        15.42 o                         
  -2  16   1        650.28        549.20        27.83 o                         
   0  16   1         47.73         45.00        16.55 o                         
   2  16   1       1073.09        934.58        36.92 o                         
   4  16   1       1575.99       1494.20        44.04 o                         
   6  16   1       5531.40       5580.02        77.80 o                         
   8  16   1       4463.09       4581.61        73.57 o                         
  10  16   1        920.08        957.28        46.22 o                         
  12  16   1        268.42        235.51        30.29 o                         
  14  16   1        449.41        437.57        42.08 o                         
  16  16   1        315.31        415.35        43.33 o                         
  18  16   1        611.55        551.01        48.58 o                         
  20  16   1       2251.45       2305.88       146.99 o                         
 -19  17   1        861.73        798.69        70.77 o                         
 -17  17   1        102.69        122.72        34.51 o                         
 -15  17   1        485.20        462.89        44.38 o                         
 -13  17   1         28.04         -7.70        24.95 o                         
 -11  17   1       3332.93       3375.26       111.58 o                         
  -9  17   1      13765.99      13006.37       352.95 o                         
  -7  17   1       5390.49       4953.44       128.76 o                         
  -5  17   1       5125.66       4735.20        87.56 o                         
  -3  17   1      26473.80      27173.74       340.87 o                         
  -1  17   1      26620.19      27509.58       265.61 o                         
   1  17   1      20948.21      21735.81       147.00 o                         
   3  17   1         27.03         25.88        18.25 o                         
   5  17   1       3473.16       3644.77        64.81 o                         
   7  17   1       1402.66       1512.93        55.17 o                         
   9  17   1       1155.14       1213.33        47.45 o                         
  11  17   1       2465.63       2636.62        72.59 o                         
  13  17   1       2097.22       2185.96        76.07 o                         
  15  17   1       3022.58       2903.16        85.05 o                         
  17  17   1       2349.05       2226.94        79.96 o                         
  19  17   1         36.89        -26.46        37.20 o                         
 -18  18   1       2446.52       2854.36       112.14 o                         
 -16  18   1       3126.87       3371.31       108.25 o                         
 -14  18   1       4293.02       4852.97       117.59 o                         
 -12  18   1       2419.15       2825.76        85.07 o                         
 -10  18   1       2754.41       3134.44       112.74 o                         
  -8  18   1       2304.84       2449.62        76.12 o                         
  -6  18   1         12.14         39.10        22.46 o                         
  -4  18   1         44.38         42.68        20.37 o                         
  -2  18   1       1683.04       1575.27        47.47 o                         
   0  18   1          1.59          2.18        16.10 o                         
   2  18   1       6496.59       6473.56        84.96 o                         
   4  18   1         15.05          1.62        18.16 o                         
   6  18   1         11.55        -15.65        25.74 o                         
   8  18   1       4588.35       4941.84        94.16 o                         
  10  18   1       2595.66       2662.17        69.33 o                         
  12  18   1        539.48        646.54        48.81 o                         
  14  18   1        181.16        179.28        39.29 o                         
  16  18   1        271.45        289.46        48.06 o                         
  18  18   1       1353.14       1415.97       107.89 o                         
 -19  19   1         44.79         64.78        77.74 o                         
 -17  19   1        547.40        578.21        58.01 o                         
 -15  19   1       1394.46       1474.13        81.19 o                         
 -13  19   1        283.49        263.03        43.09 o                         
 -11  19   1       5561.85       5377.49       116.57 o                         
  -9  19   1       8390.73       8106.35       136.39 o                         
  -7  19   1       2846.25       2693.35        81.97 o                         
  -5  19   1       5775.61       5369.76       104.74 o                         
  -3  19   1      20178.87      20840.34       223.27 o                         
  -1  19   1       5555.46       5686.93        90.71 o                         
   1  19   1       2818.14       2848.84        68.61 o                         
   3  19   1       5789.24       5622.62        99.75 o                         
   5  19   1        170.76        259.46        32.50 o                         
   7  19   1      11005.38      10846.87       213.84 o                         
   9  19   1       2127.26       2424.78        84.72 o                         
  11  19   1        439.60        546.16        51.58 o                         
  13  19   1       2656.18       2917.96        98.75 o                         
  15  19   1       4061.90       4191.51       133.43 o                         
  17  19   1       1014.64        979.40        72.76 o                         
 -18  20   1       1021.93       1114.28       155.48 o                         
 -16  20   1       3035.32       3296.98       108.88 o                         
 -14  20   1       4966.66       5146.70       129.04 o                         
 -12  20   1       3528.34       3759.18       110.32 o                         
 -10  20   1        514.29        693.97        56.61 o                         
  -8  20   1         77.61        127.36        34.88 o                         
  -6  20   1        323.42        371.22        42.35 o                         
  -4  20   1        126.74        130.06        27.49 o                         
  -2  20   1        908.31        921.54        46.74 o                         
   0  20   1         39.17         13.36        24.09 o                         
   2  20   1       4162.92       4295.23        85.00 o                         
   4  20   1       1306.44       1303.71        55.70 o                         
   6  20   1       4902.28       5213.77       112.09 o                         
   8  20   1       1215.52       1360.77        70.49 o                         
  10  20   1        260.82        327.12        43.11 o                         
  12  20   1          5.85         19.58        33.31 o                         
  14  20   1        433.13        399.84        50.59 o                         
  16  20   1        189.03        199.22        45.18 o                         
  18  20   1       1610.18       1558.83       189.88 o                         
 -17  21   1        460.05        518.27       142.52 o                         
 -15  21   1          4.51        -32.66        32.66 o                         
 -13  21   1          0.57        -21.07        31.61 o                         
 -11  21   1        785.02        734.66        59.85 o                         
  -9  21   1       5016.96       4792.35       113.17 o                         
  -7  21   1       4301.27       4112.05       103.95 o                         
  -5  21   1       2976.70       2997.77        88.67 o                         
  -3  21   1       4613.52       4670.66        90.56 o                         
  -1  21   1      15597.32      15849.52       180.75 o                         
   1  21   1       5878.45       6157.34       116.93 o                         
   3  21   1        678.41        641.35        44.18 o                         
   5  21   1       2138.08       2247.72        80.28 o                         
   7  21   1       3262.16       3200.48        95.51 o                         
   9  21   1        416.34        334.32        44.49 o                         
  11  21   1       2439.96       2602.99        94.35 o                         
  13  21   1       4578.42       4443.44       131.49 o                         
  15  21   1        837.72        830.45        68.00 o                         
  17  21   1        184.60        134.04        99.19 o                         
 -14  22   1        388.61        424.09        58.34 o                         
 -12  22   1       1851.56       1956.70        88.64 o                         
 -10  22   1       2517.71       2446.81        90.89 o                         
  -8  22   1        387.17        442.79        48.21 o                         
  -6  22   1          7.67         -2.99        28.86 o                         
  -4  22   1          0.10        -10.11        23.70 o                         
  -2  22   1        118.66        164.32        36.60 o                         
   0  22   1         82.85        128.33        33.33 o                         
   2  22   1        783.00        723.48        56.01 o                         
   4  22   1       1407.30       1321.97        69.41 o                         
   6  22   1        249.44        215.45        39.29 o                         
   8  22   1        878.17        799.40        59.22 o                         
  10  22   1       2192.08       2126.03        89.01 o                         
  12  22   1        517.51        494.69        55.93 o                         
  14  22   1         34.83         51.53        37.73 o                         
  16  22   1       1015.77        988.73       211.78 o                         
 -13  23   1          2.05        -28.44        37.52 o                         
 -11  23   1        999.99        925.94        67.63 o                         
  -9  23   1       2476.57       2493.18        93.41 o                         
  -7  23   1       3709.45       3885.32       106.51 o                         
  -5  23   1       1873.71       1940.93        95.50 o                         
  -3  23   1       2693.98       2836.38        90.51 o                         
  -1  23   1       8481.79       9042.03       147.78 o                         
   1  23   1       4781.58       4912.03       153.35 o                         
   3  23   1        511.78        547.19        57.33 o                         
   5  23   1       1200.84       1337.82        71.16 o                         
   7  23   1        745.42        675.79        56.60 o                         
   9  23   1        999.08        988.43        68.26 o                         
  11  23   1       1328.28       1256.47        76.02 o                         
  13  23   1        223.83        250.01        46.44 o                         
 -12  24   1        739.13        863.89        88.13 o                         
 -10  24   1        295.88        268.65        47.33 o                         
  -8  24   1        322.32        331.34        46.65 o                         
  -6  24   1         54.42         38.70        63.12 o                         
  -4  24   1         83.74         61.85        39.75 o                         
  -2  24   1          5.93         -7.32        29.95 o                         
   0  24   1         95.96         77.10        33.31 o                         
   2  24   1         67.61        105.71        35.42 o                         
   4  24   1         14.11        -21.26        36.22 o                         
   6  24   1        607.62        565.73        54.91 o                         
   8  24   1       1466.92       1434.62        80.36 o                         
  10  24   1        245.60        257.30        46.22 o                         
  12  24   1         20.93         46.76        42.92 o                         
 -11  25   1       4307.15       4413.33       250.65 o                         
  -9  25   1       1145.92       1010.71        70.33 o                         
  -7  25   1        920.95        930.00        78.69 o                         
  -5  25   1        922.01       1039.90        79.72 o                         
  -3  25   1       6798.86       7254.79       166.16 o                         
  -1  25   1       1439.73       1616.62        77.55 o                         
   1  25   1       1435.98       1425.74        74.99 o                         
   3  25   1       1007.98       1138.69        90.32 o                         
   5  25   1       1004.54       1065.53        98.56 o                         
   7  25   1        680.79        696.13        61.02 o                         
   9  25   1       2067.31       2248.84        94.96 o                         
  11  25   1        114.41        121.82        56.48 o                         
 -10  26   1        572.46        466.44       112.14 o                         
  -8  26   1        237.96        217.41        59.72 o                         
  -6  26   1         35.51          5.54        41.49 o                         
  -4  26   1         39.21         67.38        41.91 o                         
  -2  26   1        129.99        150.18        40.81 o                         
   0  26   1        145.58        150.63        39.94 o                         
   2  26   1        592.79        560.22        65.47 o                         
   4  26   1         41.84         70.33        45.45 o                         
   6  26   1        136.55        168.07        49.36 o                         
   8  26   1        862.16        879.87        78.14 o                         
  10  26   1        182.58        152.26        63.29 o                         
  -7  27   1       1843.96       2228.11       215.80 o                         
  -5  27   1        448.38        475.36        64.53 o                         
  -3  27   1       1848.61       1856.41       103.78 o                         
  -1  27   1       3259.53       3235.59       107.41 o                         
   1  27   1       2484.42       2639.69       101.99 o                         
   3  27   1         28.40         26.06        42.30 o                         
   5  27   1        475.90        536.85        74.41 o                         
   7  27   1          2.44         34.40        77.74 o                         
   9  27   1       1305.79       1213.47       237.69 o                         
  -4  28   1         19.69        -60.32        64.78 o                         
  -2  28   1         13.77         50.29        53.32 o                         
   0  28   1          0.09         -3.53        39.59 o                         
   2  28   1          3.43         -1.11        57.74 o                         
 -24   0   2         98.60        110.32        53.32 o                         
 -22   0   2         64.78        111.75        50.33 o                         
 -20   0   2        152.55        120.86        45.81 o                         
 -18   0   2       2632.30       2419.14        85.22 o                         
 -16   0   2        198.08         95.91        28.13 o                         
 -14   0   2       3783.00       3832.40       110.39 o                         
 -12   0   2      18415.00      18233.18       332.82 o                         
 -10   0   2       1122.36        413.29        22.48 o                         
  -8   0   2     249897.50     248323.19      9444.93 o                         
  -6   0   2     120278.41     130058.66      7141.61 o                         
  -4   0   2       1973.29       1480.98        92.54 o                         
  -2   0   2        607.25        385.23        17.20 o                         
   0   0   2     146294.23     163518.73      3940.64 o                         
   2   0   2      28295.96      32798.27       298.58 o                         
   4   0   2      25000.06      26558.97       418.50 o                         
   6   0   2     171022.66     182935.28      2707.00 o                         
   8   0   2      22549.10      20429.88       228.42 o                         
  10   0   2      22465.13      23824.97       310.44 o                         
  12   0   2       2086.53       1871.66        57.72 o                         
  14   0   2       5375.58       5829.97       106.02 o                         
  16   0   2       9491.56       9543.97       150.65 o                         
  18   0   2        108.79        112.98        44.14 o                         
  20   0   2          3.07         38.57        44.14 o                         
  22   0   2       1309.51       1296.15       105.33 o                         
  24   0   2        185.39        231.21        70.14 o                         
 -25   1   2       2038.24       2413.63       183.63 o                         
 -23   1   2       3693.03       3925.22       113.38 o                         
 -21   1   2       7424.07       7339.55       249.31 o                         
 -19   1   2      19292.43      19303.21       316.54 o                         
 -17   1   2      14673.48      14980.43       204.40 o                         
 -15   1   2      11820.93      11802.92       182.12 o                         
 -13   1   2       7305.77       7478.11       136.83 o                         
 -11   1   2       3315.31       3559.11        52.64 o                         
  -9   1   2         67.39        100.61         9.03 o                         
  -7   1   2       4243.12       3765.94        94.06 o                         
  -5   1   2      21745.85      21398.91       512.76 o                         
  -3   1   2       7541.15       6850.87       152.58 o                         
  -1   1   2       2834.51       4192.90        45.72 o                         
   1   1   2      12531.06      16833.60       136.46 o                         
   3   1   2       2228.09       3130.55        33.70 o                         
   5   1   2      17093.57      19628.83       124.46 o                         
   7   1   2       1513.49       2083.10        24.35 o                         
   9   1   2       1535.43       1752.56        25.43 o                         
  11   1   2       2834.83       3155.39        48.48 o                         
  13   1   2       5519.63       5959.08        78.34 o                         
  15   1   2      14594.85      15142.31       210.84 o                         
  17   1   2      11488.84      10703.38       177.31 o                         
  19   1   2      10236.15       9702.42       152.18 o                         
  21   1   2      11143.47      11673.60       244.99 o                         
  23   1   2       3548.34       3875.13       115.94 o                         
 -24   2   2         68.23          3.61        32.99 o                         
 -22   2   2        464.94        430.77        48.06 o                         
 -20   2   2        312.63        353.27        41.40 o                         
 -18   2   2          9.25         21.87        23.07 o                         
 -16   2   2       2073.85       1976.54        57.15 o                         
 -14   2   2       5430.09       5321.61        70.81 o                         
 -12   2   2      95918.49      99915.80      1486.53 o                         
 -10   2   2      52062.32      49603.44       960.12 o                         
  -8   2   2      17716.65      14742.82       239.72 o                         
  -6   2   2      20483.75      20799.25       307.88 o                         
  -4   2   2     271561.66     294846.56      7053.77 o                         
  -2   2   2       8411.51       8488.15       196.68 o                         
   0   2   2       4467.08       4412.67        67.60 o                         
   2   2   2      26654.47      30353.04       314.54 o                         
   4   2   2      41269.65      44599.38       475.55 o                         
   6   2   2      42392.93      40556.47       405.18 o                         
   8   2   2      41599.18      41482.61       359.50 o                         
  10   2   2      56784.68      58775.11       518.43 o                         
  12   2   2       8874.56       8732.90        96.24 o                         
  14   2   2      11703.33      11499.64       161.28 o                         
  16   2   2       6497.89       6281.71       125.82 o                         
  18   2   2         80.50        103.95        25.85 o                         
  20   2   2        307.90        361.49        45.36 o                         
  22   2   2        229.69        237.69        44.68 o                         
  24   2   2         86.62        131.41        50.16 o                         
 -25   3   2        235.84        261.41       129.57 o                         
 -23   3   2       5966.24       6382.06       138.64 o                         
 -21   3   2      13113.99      13520.93       217.59 o                         
 -19   3   2       7744.57       7836.56       135.02 o                         
 -17   3   2      22751.61      22517.81       635.00 o                         
 -15   3   2      26463.85      26000.85       409.11 o                         
 -13   3   2       8571.92       8782.19       168.81 o                         
 -11   3   2       1503.89       1525.76        31.83 o                         
  -9   3   2       1162.12       1225.57        36.60 o                         
  -7   3   2        643.17        574.45        14.02 o                         
  -5   3   2       1235.31       2009.46        27.86 o                         
  -3   3   2       1663.84       2525.58        39.03 o                         
  -1   3   2       2401.75       2981.18        51.45 o                         
   1   3   2        743.42       1069.16        20.01 o                         
   3   3   2       4331.99       6232.00       150.80 o                         
   5   3   2        200.48         37.90         4.70 o                         
   7   3   2      12363.38      12927.87       164.91 o                         
   9   3   2        186.99        200.80        13.63 o                         
  11   3   2       5114.50       5745.22        87.27 o                         
  13   3   2       5738.32       6015.95        69.94 o                         
  15   3   2      17815.18      18218.02       429.36 o                         
  17   3   2      17237.63      16699.21       248.30 o                         
  19   3   2      14184.68      13940.05       233.71 o                         
  21   3   2       6473.63       6745.44       138.09 o                         
  23   3   2       4894.14       5153.30       130.96 o                         
 -24   4   2          3.93         24.89        34.91 o                         
 -22   4   2         35.55         56.78        29.93 o                         
 -20   4   2        326.04        275.85        35.58 o                         
 -18   4   2          2.26         -7.30        21.76 o                         
 -16   4   2       4542.97       4445.97        81.81 o                         
 -14   4   2        659.09        797.76        30.06 o                         
 -12   4   2      19122.88      18365.13       275.03 o                         
 -10   4   2     110666.61     111145.32      2144.87 o                         
  -8   4   2      67784.24      70680.82      1460.60 o                         
  -6   4   2       4481.03       3193.68        84.03 o                         
  -4   4   2       4116.78       4531.84        81.26 o                         
  -2   4   2      28994.18      33169.94       527.57 o                         
   0   4   2      22047.57      27462.48       461.81 o                         
   2   4   2       4228.71       3772.28        81.70 o                         
   4   4   2      30405.27      28912.93       687.58 o                         
   6   4   2     112158.09     116743.28      1623.30 o                         
   8   4   2      60469.76      62746.98       896.04 o                         
  10   4   2      19933.26      18850.00       187.08 o                         
  12   4   2      11916.72      11589.05       111.33 o                         
  14   4   2       8412.44       8067.07       103.35 o                         
  16   4   2       2450.48       2167.33        57.44 o                         
  18   4   2       1349.70       1223.73        56.17 o                         
  20   4   2        860.60        927.08       110.40 o                         
  22   4   2        104.49        148.52        41.58 o                         
  24   4   2         56.12         51.96        53.32 o                         
 -25   5   2       1536.85       1786.94       134.58 o                         
 -23   5   2       2680.84       2981.43        90.00 o                         
 -21   5   2      10545.05      10485.69       248.71 o                         
 -19   5   2      17289.98      17197.15       363.01 o                         
 -17   5   2      12428.97      12209.80       419.90 o                         
 -15   5   2       5497.81       5802.83       138.86 o                         
 -13   5   2      11744.92      11391.26       151.23 o                         
 -11   5   2       2219.91       2128.54        39.74 o                         
  -9   5   2        415.59        485.45        16.19 o                         
  -7   5   2       5486.84       5810.91        77.84 o                         
  -5   5   2       7439.29       7788.34       110.43 o                         
  -3   5   2       1727.11       1571.02        24.49 o                         
  -1   5   2      52569.20      60726.89       994.99 o                         
   1   5   2      14565.13      14987.73       314.22 o                         
   3   5   2      12122.35      12091.29       266.49 o                         
   5   5   2       2758.37       2200.28        31.22 o                         
   7   5   2       5288.40       4402.91        82.59 o                         
   9   5   2       3158.48       3074.55        56.66 o                         
  11   5   2         73.84         69.19        14.42 o                         
  13   5   2      19313.54      20041.41       210.23 o                         
  15   5   2      12777.95      12986.00       167.92 o                         
  17   5   2       4122.62       4178.43        84.00 o                         
  19   5   2      15629.85      15054.65       194.68 o                         
  21   5   2       4507.80       4571.80       125.88 o                         
  23   5   2       6141.92       6322.82       212.55 o                         
 -24   6   2        121.96         81.57        37.70 o                         
 -22   6   2        169.99        100.06        32.36 o                         
 -20   6   2        707.29        677.70        49.27 o                         
 -18   6   2       4320.73       4245.94        99.38 o                         
 -16   6   2       1257.46       1229.70        45.70 o                         
 -14   6   2      11889.08      11617.34       151.25 o                         
 -12   6   2       9053.99       8654.35       122.88 o                         
 -10   6   2      31454.59      30281.71       398.36 o                         
  -8   6   2      50582.96      55056.30       881.70 o                         
  -6   6   2      19323.09      18426.47       370.94 o                         
  -4   6   2      13297.60      14524.81       245.94 o                         
  -2   6   2      11585.45      12636.42       222.57 o                         
   0   6   2      15296.06      17700.03       306.24 o                         
   2   6   2      16214.73      16769.72       249.63 o                         
   4   6   2      44077.71      42383.82       671.54 o                         
   6   6   2      80107.12      86020.03      1429.11 o                         
   8   6   2      51023.62      50293.58       800.06 o                         
  10   6   2      10470.10       9717.17        87.11 o                         
  12   6   2      10228.70       9841.73       183.13 o                         
  14   6   2       9013.07       8984.98        97.66 o                         
  16   6   2        136.71        132.65        26.55 o                         
  18   6   2       3582.35       3252.86       112.16 o                         
  20   6   2        660.68        736.30        51.94 o                         
  22   6   2        886.78        964.40        70.68 o                         
 -25   7   2       1720.45       1792.05       198.82 o                         
 -23   7   2       2774.73       2922.04        91.06 o                         
 -21   7   2       5725.93       6215.54       117.36 o                         
 -19   7   2      13774.66      13569.69       212.62 o                         
 -17   7   2      23005.58      22279.29       454.53 o                         
 -15   7   2       9858.28       9432.98       196.31 o                         
 -13   7   2       4935.23       4643.03       125.11 o                         
 -11   7   2       1346.84       1331.63        32.23 o                         
  -9   7   2        215.70        226.08        13.07 o                         
  -7   7   2         89.67         63.39         8.71 o                         
  -5   7   2       4734.79       4962.27       122.14 o                         
  -3   7   2       1549.66       1434.01        24.69 o                         
  -1   7   2        119.72        124.59        19.00 o                         
   1   7   2        250.85        383.66        12.56 o                         
   3   7   2        407.41        597.57        13.62 o                         
   5   7   2      14774.15      15963.72       334.68 o                         
   7   7   2       3602.55       3291.84        45.79 o                         
   9   7   2        304.51        548.84        25.74 o                         
  11   7   2       2966.33       3129.98        66.27 o                         
  13   7   2       2194.10       2141.89        65.97 o                         
  15   7   2      12850.79      12330.63       188.71 o                         
  17   7   2      18637.30      18431.51       290.11 o                         
  19   7   2       8346.87       8128.02       127.26 o                         
  21   7   2       3740.37       3864.37        97.73 o                         
  23   7   2       6028.82       6255.48       145.25 o                         
 -24   8   2        139.58         89.29        36.95 o                         
 -22   8   2          0.10         44.62        30.23 o                         
 -20   8   2       2109.04       2152.22        74.48 o                         
 -18   8   2         57.99         47.74        26.40 o                         
 -16   8   2        333.93        330.42        29.50 o                         
 -14   8   2       2531.55       2251.72        53.21 o                         
 -12   8   2      25403.14      24363.90       422.98 o                         
 -10   8   2      75705.16      74626.95      1332.06 o                         
  -8   8   2      63966.23      61394.47       740.82 o                         
  -6   8   2      18969.45      18958.07       326.23 o                         
  -4   8   2       9213.00       8634.48       153.76 o                         
  -2   8   2      14889.70      16261.64       174.04 o                         
   0   8   2       7768.56       8683.65        99.81 o                         
   2   8   2       3005.37       2914.54        48.98 o                         
   4   8   2      24080.11      23017.66       468.31 o                         
   6   8   2     119929.40     124584.41      2230.05 o                         
   8   8   2      40235.43      40179.07       527.69 o                         
  10   8   2      14997.38      14323.33       286.91 o                         
  12   8   2      10796.26       9808.86       130.68 o                         
  14   8   2      10005.26       9622.69       148.18 o                         
  16   8   2       2036.83       2131.21        73.68 o                         
  18   8   2        794.79        729.71        50.10 o                         
  20   8   2       1261.35       1309.97        59.87 o                         
  22   8   2         38.74         70.16        34.12 o                         
 -23   9   2       2623.01       2818.35       109.86 o                         
 -21   9   2       8274.99       8423.26       160.04 o                         
 -19   9   2      12401.47      12431.40       267.64 o                         
 -17   9   2       7723.49       7555.56       124.07 o                         
 -15   9   2      16331.92      15753.59       268.11 o                         
 -13   9   2       8437.58       8171.56       142.36 o                         
 -11   9   2        799.49        804.37        34.48 o                         
  -9   9   2         59.14         81.63        11.05 o                         
  -7   9   2       5136.29       5066.79       125.87 o                         
  -5   9   2       2042.18       1780.20        33.03 o                         
  -3   9   2        678.51       1130.56        21.67 o                         
  -1   9   2          4.34          7.37         5.95 o                         
   1   9   2         77.78         45.81         7.26 o                         
   3   9   2        680.69       1187.91        27.66 o                         
   5   9   2       1574.79       1445.42        43.67 o                         
   7   9   2       1456.99       1684.04        32.03 o                         
   9   9   2       1100.30       1055.17        47.29 o                         
  11   9   2       4000.63       3846.89        78.01 o                         
  13   9   2       6446.39       6137.58       111.81 o                         
  15   9   2      13590.77      12948.43       132.95 o                         
  17   9   2       9527.30       9305.64       161.15 o                         
  19   9   2       7215.10       7211.14       152.97 o                         
  21   9   2       5962.59       6201.92       112.41 o                         
  23   9   2       4279.73       4580.91       146.16 o                         
 -24  10   2        139.10        125.10       129.57 o                         
 -22  10   2         56.23         73.41        33.03 o                         
 -20  10   2        201.60        270.42        34.75 o                         
 -18  10   2        659.03        620.67        45.58 o                         
 -16  10   2        250.61        219.20        28.34 o                         
 -14  10   2       2894.46       2694.07        60.91 o                         
 -12  10   2      17557.57      17100.19       333.55 o                         
 -10  10   2      31743.42      30773.44       689.36 o                         
  -8  10   2      24592.66      22170.56       383.54 o                         
  -6  10   2      14733.01      14561.12       160.34 o                         
  -4  10   2      38025.12      41455.24       599.21 o                         
  -2  10   2      22803.48      24717.88       196.33 o                         
   0  10   2       7346.14       9011.38       103.85 o                         
   2  10   2       1850.69       2096.85        28.96 o                         
   4  10   2      22732.00      21172.21       280.28 o                         
   6  10   2      54570.24      54657.87      1106.35 o                         
   8  10   2      19500.62      19269.09       392.53 o                         
  10  10   2      15612.84      14739.60       256.03 o                         
  12  10   2       4739.02       4693.44        73.02 o                         
  14  10   2       5872.54       5921.58        97.81 o                         
  16  10   2        922.74        909.26        46.35 o                         
  18  10   2        791.11        741.96        51.57 o                         
  20  10   2        167.22        219.49        38.04 o                         
  22  10   2        315.40        306.00        45.51 o                         
 -23  11   2       2434.10       2653.00       105.64 o                         
 -21  11   2       6900.71       6688.06       127.62 o                         
 -19  11   2       5690.96       5926.44       178.15 o                         
 -17  11   2       9159.43       9702.47       183.31 o                         
 -15  11   2       8667.86       8244.75       111.06 o                         
 -13  11   2       1782.56       1852.45        50.54 o                         
 -11  11   2       2087.87       2179.67        61.14 o                         
  -9  11   2        341.98        253.07        22.34 o                         
  -7  11   2       2086.92       1805.52        30.98 o                         
  -5  11   2       1960.05       1690.78        29.05 o                         
  -3  11   2       9600.44      10549.24        96.96 o                         
  -1  11   2        550.56        840.85        21.30 o                         
   1  11   2        282.99        418.56        17.04 o                         
   3  11   2      11960.35      12695.50       200.81 o                         
   5  11   2          9.89        117.69        14.07 o                         
   7  11   2        201.56        154.59        15.23 o                         
   9  11   2       4304.60       4644.71        88.46 o                         
  11  11   2       4532.67       4389.48       106.89 o                         
  13  11   2       2365.20       2357.69        57.99 o                         
  15  11   2       7042.93       7216.96       117.64 o                         
  17  11   2       5478.16       5188.93       102.81 o                         
  19  11   2       6154.87       6322.23       142.95 o                         
  21  11   2       4404.89       4458.84       107.62 o                         
  23  11   2       2426.88       2148.36       173.26 o                         
 -22  12   2         47.87         54.76        37.66 o                         
 -20  12   2         10.68         20.33        28.07 o                         
 -18  12   2        112.94        112.99        30.69 o                         
 -16  12   2       1787.99       1757.56        59.51 o                         
 -14  12   2        704.52        763.60        40.72 o                         
 -12  12   2      10767.56      10731.21       255.57 o                         
 -10  12   2      30344.46      28870.10       757.43 o                         
  -8  12   2      39545.41      39913.86       667.50 o                         
  -6  12   2       9430.14       8614.16       124.65 o                         
  -4  12   2       1054.37       1107.00        25.71 o                         
  -2  12   2      10148.82       9849.48        98.13 o                         
   0  12   2       6179.02       7254.52        56.48 o                         
   2  12   2        627.12        634.26        23.20 o                         
   4  12   2      47681.41      48648.24       994.66 o                         
   6  12   2      28884.88      29498.33       556.75 o                         
   8  12   2      18197.36      17333.77       368.25 o                         
  10  12   2      15302.04      14800.41       255.82 o                         
  12  12   2        892.75        775.17        39.17 o                         
  14  12   2       5438.73       5563.28        88.47 o                         
  16  12   2       3523.04       3476.65        77.09 o                         
  18  12   2        240.55        267.71        37.33 o                         
  20  12   2       1338.67       1427.12        71.61 o                         
  22  12   2          7.10         -4.58        34.60 o                         
 -23  13   2       1729.47       2046.72       181.39 o                         
 -21  13   2       3873.81       3959.13       108.62 o                         
 -19  13   2       7828.34       8210.12       184.30 o                         
 -17  13   2       9441.72       9456.59       184.09 o                         
 -15  13   2       6807.64       6741.59       134.84 o                         
 -13  13   2       4113.80       4168.99       120.31 o                         
 -11  13   2        563.83        591.95        33.76 o                         
  -9  13   2          0.19          5.80        15.45 o                         
  -7  13   2        680.32        663.37        27.38 o                         
  -5  13   2       2693.13       2929.91        63.10 o                         
  -3  13   2        427.25        395.06        18.74 o                         
  -1  13   2         49.88        111.45        12.45 o                         
   1  13   2          2.30         -2.50         9.36 o                         
   3  13   2         23.28         82.92        11.53 o                         
   5  13   2       2637.99       2744.25        45.45 o                         
   7  13   2       2296.43       2384.47        71.37 o                         
   9  13   2          0.13         -7.30        15.42 o                         
  11  13   2        352.95        408.40        30.79 o                         
  13  13   2       3019.08       3067.80        67.22 o                         
  15  13   2       7793.14       7764.19       118.16 o                         
  17  13   2       3831.27       3647.38        82.35 o                         
  19  13   2      11029.63      10891.72       229.38 o                         
  21  13   2       2519.43       2575.30       100.88 o                         
 -22  14   2          0.05         30.38        60.32 o                         
 -20  14   2       1114.45        988.81        66.98 o                         
 -18  14   2         38.86         53.77        25.62 o                         
 -16  14   2       2378.35       2260.08        65.63 o                         
 -14  14   2       2767.55       2665.84        65.53 o                         
 -12  14   2      43970.99      41894.73       715.21 o                         
 -10  14   2       5324.83       4610.43       120.68 o                         
  -8  14   2       6522.22       6329.20       116.04 o                         
  -6  14   2      22548.46      22735.52       286.91 o                         
  -4  14   2      13364.99      13071.76       198.69 o                         
  -2  14   2        281.80        288.61        19.29 o                         
   0  14   2       3373.65       3099.84        58.63 o                         
   2  14   2       3796.29       3976.73        58.80 o                         
   4  14   2       6509.88       6691.09       136.94 o                         
   6  14   2      24200.70      24350.16       469.78 o                         
   8  14   2      28351.83      27394.35       618.07 o                         
  10  14   2      10723.30       9986.48       210.47 o                         
  12  14   2       3518.91       3233.65        68.32 o                         
  14  14   2       6678.20       6573.19        99.29 o                         
  16  14   2       1505.52       1380.25        57.81 o                         
  18  14   2          0.40         22.35        28.00 o                         
  20  14   2         78.16         74.90        38.18 o                         
 -21  15   2       3397.19       3342.39       215.80 o                         
 -19  15   2       5240.83       5566.23       138.98 o                         
 -17  15   2       6354.61       6135.08       114.39 o                         
 -15  15   2       2997.62       3083.43        80.59 o                         
 -13  15   2       4806.34       4668.35       163.18 o                         
 -11  15   2       1155.69       1085.51        48.17 o                         
  -9  15   2        239.10        250.07        27.93 o                         
  -7  15   2        581.97        602.96        31.84 o                         
  -5  15   2       4299.72       4740.35        71.13 o                         
  -3  15   2         41.19          3.59        13.02 o                         
  -1  15   2        480.30        531.87        26.18 o                         
   1  15   2        941.98        849.04        30.23 o                         
   3  15   2        476.86        375.00        25.96 o                         
   5  15   2       9409.16       9116.23        93.08 o                         
   7  15   2       1006.42       1040.84        46.36 o                         
   9  15   2          1.76         14.19        20.00 o                         
  11  15   2         45.54        -18.74        20.72 o                         
  13  15   2       3557.91       3573.74        85.25 o                         
  15  15   2       8003.84       7987.95       126.29 o                         
  17  15   2       3690.43       3836.62        96.68 o                         
  19  15   2       2483.98       2524.94        97.85 o                         
  21  15   2       2518.51       2638.71       293.54 o                         
 -20  16   2        134.54        148.04        66.49 o                         
 -18  16   2        353.48        359.73        46.88 o                         
 -16  16   2         37.73         29.13        27.75 o                         
 -14  16   2        962.49        853.39        52.24 o                         
 -12  16   2       1776.92       1416.30        58.89 o                         
 -10  16   2      11988.00      11646.75       440.08 o                         
  -8  16   2      25418.60      23320.58       535.63 o                         
  -6  16   2       1849.59       1912.34        49.22 o                         
  -4  16   2        788.80        618.81        29.50 o                         
  -2  16   2         40.75         84.71        17.59 o                         
   0  16   2      40973.96      41957.21       395.14 o                         
   2  16   2      10248.72      10183.22        99.20 o                         
   4  16   2      22733.41      23898.92       218.82 o                         
   6  16   2      14035.65      14195.76       137.73 o                         
   8  16   2       7208.90       7371.00        94.74 o                         
  10  16   2       8395.95       7665.68       111.91 o                         
  12  16   2       1750.05       1683.12        63.38 o                         
  14  16   2        979.08        942.51        56.59 o                         
  16  16   2       2596.33       2554.46        82.60 o                         
  18  16   2          7.47          2.83        42.37 o                         
  20  16   2          3.29         50.97        50.33 o                         
 -21  17   2       1948.99       2003.83       198.82 o                         
 -19  17   2       3869.48       4000.68       115.74 o                         
 -17  17   2       5054.21       4795.36       121.14 o                         
 -15  17   2       2857.39       2811.16        82.14 o                         
 -13  17   2        845.61        759.39        49.27 o                         
 -11  17   2        264.14        216.09        31.65 o                         
  -9  17   2         69.47         65.74        26.03 o                         
  -7  17   2        785.12        832.21        44.56 o                         
  -5  17   2          6.36        -16.44        16.44 o                         
  -3  17   2       2173.40       2487.39        49.53 o                         
  -1  17   2       9208.50       9225.25       136.17 o                         
   1  17   2       6065.98       6332.18        81.58 o                         
   3  17   2        965.29       1112.01        42.26 o                         
   5  17   2        719.68        689.92        47.14 o                         
   7  17   2        388.91        300.50        31.84 o                         
   9  17   2        300.04        266.59        33.27 o                         
  11  17   2         31.35         35.23        24.64 o                         
  13  17   2       2500.81       2711.05        79.23 o                         
  15  17   2       2587.07       2739.86        84.39 o                         
  17  17   2       2494.90       2917.74        89.22 o                         
  19  17   2       2339.29       2627.28       138.98 o                         
 -18  18   2          0.79         19.79        35.42 o                         
 -16  18   2         66.13         95.60        36.30 o                         
 -14  18   2        333.19        313.59        39.33 o                         
 -12  18   2       6642.83       5787.35       151.09 o                         
 -10  18   2      16560.47      16196.67       496.20 o                         
  -8  18   2       6297.29       6038.17       139.16 o                         
  -6  18   2        463.40        521.03        33.51 o                         
  -4  18   2      13474.47      13099.80       182.82 o                         
  -2  18   2        391.84        341.53        25.78 o                         
   0  18   2       1539.74       1811.92        49.73 o                         
   2  18   2       3603.52       3917.51        69.42 o                         
   4  18   2       1393.09       1493.55        52.55 o                         
   6  18   2      25388.24      25278.85       191.91 o                         
   8  18   2       8504.94       8567.35       119.58 o                         
  10  18   2       4021.88       3516.44        83.29 o                         
  12  18   2       2025.34       1873.49        68.36 o                         
  14  18   2        778.34        631.62        50.05 o                         
  16  18   2       2110.47       2069.83        79.36 o                         
  18  18   2          0.13         19.08        33.77 o                         
 -19  19   2       2473.91       2768.27       202.84 o                         
 -17  19   2       2601.69       2869.98       121.82 o                         
 -15  19   2       4135.57       4121.50       135.31 o                         
 -13  19   2       1891.30       1867.43        79.64 o                         
 -11  19   2        144.31         90.97        32.50 o                         
  -9  19   2         43.24         68.18        27.19 o                         
  -7  19   2        490.67        567.08        41.26 o                         
  -5  19   2        748.60        862.55        41.72 o                         
  -3  19   2         55.85         30.47        19.92 o                         
  -1  19   2         44.28         20.35        19.45 o                         
   1  19   2         51.94         34.13        18.94 o                         
   3  19   2         15.08         17.44        18.80 o                         
   5  19   2        311.86        290.14        33.05 o                         
   7  19   2        222.28        260.56        34.00 o                         
   9  19   2       1128.87        998.38        58.25 o                         
  11  19   2       1205.59       1302.96        72.82 o                         
  13  19   2       2055.42       2296.10        91.24 o                         
  15  19   2       1894.72       2122.72        90.31 o                         
  17  19   2       3627.52       3929.91       119.66 o                         
 -18  20   2         72.22        129.57        77.74 o                         
 -16  20   2         34.32         40.10        43.27 o                         
 -14  20   2        223.96        267.40        52.70 o                         
 -12  20   2       3156.97       2955.48        95.61 o                         
 -10  20   2       8996.60       9167.24       150.15 o                         
  -8  20   2      14407.57      14594.13       190.80 o                         
  -6  20   2        377.62        447.29        44.11 o                         
  -4  20   2       3101.68       3164.84        74.86 o                         
  -2  20   2       3079.61       3006.46        83.02 o                         
   0  20   2         73.42         78.57        24.92 o                         
   2  20   2         58.22         63.08        24.89 o                         
   4  20   2       1816.64       2118.15        65.77 o                         
   6  20   2      19361.17      19457.96       255.74 o                         
   8  20   2       7502.28       7319.04       134.39 o                         
  10  20   2        894.86        801.87        61.71 o                         
  12  20   2       1430.80       1496.16        78.10 o                         
  14  20   2       2826.05       2692.97       100.93 o                         
  16  20   2        105.51         64.24        38.18 o                         
 -17  21   2       2110.91       2362.15       233.22 o                         
 -15  21   2       1035.12        976.14        83.53 o                         
 -13  21   2        713.16        758.91        73.83 o                         
 -11  21   2        343.38        326.45        45.47 o                         
  -9  21   2          0.77         24.15        31.86 o                         
  -7  21   2        311.90        322.56        43.00 o                         
  -5  21   2       1905.17       1788.08        72.07 o                         
  -3  21   2        346.48        376.08        42.07 o                         
  -1  21   2        268.05        257.44        38.18 o                         
   1  21   2        108.34         71.63        26.03 o                         
   3  21   2        194.37        262.57        33.74 o                         
   5  21   2        549.74        569.42        50.59 o                         
   7  21   2        810.81        691.18        56.60 o                         
   9  21   2         90.46         61.27        35.59 o                         
  11  21   2       1543.26       1639.97        81.35 o                         
  13  21   2        197.96        289.66        47.92 o                         
  15  21   2       1513.54       1693.54        88.38 o                         
 -14  22   2        279.57        272.34        56.23 o                         
 -12  22   2       3546.02       3311.90       124.63 o                         
 -10  22   2       1153.21       1026.75        91.64 o                         
  -8  22   2       4687.88       4793.24       114.84 o                         
  -6  22   2       2943.00       2950.21        90.74 o                         
  -4  22   2        223.81        184.54        37.04 o                         
  -2  22   2       3595.53       3605.04        96.00 o                         
   0  22   2         24.73         45.59        28.86 o                         
   2  22   2         11.98         24.62        26.55 o                         
   4  22   2       7489.31       7834.22       137.53 o                         
   6  22   2       9193.28       9764.75       156.35 o                         
   8  22   2        529.97        545.08        53.36 o                         
  10  22   2       1100.17       1135.02        71.65 o                         
  12  22   2       1279.39       1166.38        76.89 o                         
  14  22   2       1016.03        999.92        73.76 o                         
 -13  23   2        417.98        464.08        64.44 o                         
 -11  23   2         62.81         73.95        44.74 o                         
  -9  23   2         66.27        100.75        36.67 o                         
  -7  23   2        129.70        125.42        36.59 o                         
  -5  23   2        332.70        330.50        52.51 o                         
  -3  23   2        495.54        440.39        46.22 o                         
  -1  23   2         93.53         79.93        33.75 o                         
   1  23   2         95.58        107.48        34.32 o                         
   3  23   2        438.92        416.71        44.04 o                         
   5  23   2         39.87         64.51        34.94 o                         
   7  23   2        179.78        267.64        44.68 o                         
   9  23   2         31.69         47.77        34.23 o                         
  11  23   2         72.47         84.36        37.03 o                         
  13  23   2         45.08         56.28        39.29 o                         
 -12  24   2       1198.20       1215.24       101.64 o                         
 -10  24   2       5979.75       5239.88       151.07 o                         
  -8  24   2       4215.03       4251.76       117.51 o                         
  -6  24   2        523.17        458.14        59.07 o                         
  -4  24   2        372.62        381.70        53.36 o                         
  -2  24   2        836.37        852.62        60.25 o                         
   0  24   2         79.48         65.85        32.79 o                         
   2  24   2          2.67         -5.24        33.02 o                         
   4  24   2       1996.11       2078.38        93.35 o                         
   6  24   2       3593.38       3981.68       114.08 o                         
   8  24   2       4710.93       4690.41       124.19 o                         
  10  24   2       2209.33       2400.14        97.72 o                         
  12  24   2          6.53         -4.74        46.34 o                         
 -11  25   2         42.70         77.74        86.23 o                         
  -9  25   2          0.84         14.89        43.11 o                         
  -7  25   2         97.09        123.87        53.63 o                         
  -5  25   2        167.37        200.13        48.71 o                         
  -3  25   2         12.79         15.24        38.02 o                         
  -1  25   2         17.17         37.54        31.68 o                         
   1  25   2         37.46         30.00        31.61 o                         
   3  25   2          3.46        -32.23        32.23 o                         
   5  25   2         86.10        119.11        42.25 o                         
   7  25   2        127.52        121.49        47.98 o                         
   9  25   2        117.72        142.85        43.59 o                         
  11  25   2         90.09         73.27        86.23 o                         
 -10  26   2       2988.84       2871.93       211.78 o                         
  -8  26   2        114.55        114.38        82.00 o                         
  -6  26   2        880.83        790.46        92.70 o                         
  -4  26   2       1249.03       1408.69        91.24 o                         
  -2  26   2        324.77        267.63        45.88 o                         
   0  26   2        662.14        575.16        55.00 o                         
   2  26   2        522.25        627.93        68.74 o                         
   4  26   2       1640.25       1617.38        98.73 o                         
   6  26   2       2791.81       2778.81       120.33 o                         
   8  26   2       1136.88       1151.07        88.83 o                         
  -5  27   2         37.78         63.93        60.91 o                         
  -3  27   2         10.83        -31.45        38.02 o                         
  -1  27   2        279.61        348.14        48.90 o                         
   1  27   2         46.60         51.83        44.88 o                         
   3  27   2          4.30        -18.47        38.12 o                         
   5  27   2        433.61        413.49        77.84 o                         
  -2  28   2         42.65        112.33        68.01 o                         
   0  28   2       2348.44       2560.68       139.36 o                         
   2  28   2        293.21        224.73        95.17 o                         
 -26   0   3       6734.80       7120.84       354.30 o                         
 -24   0   3       8404.24       8525.72       250.42 o                         
 -22   0   3       7328.09       7437.06       319.45 o                         
 -20   0   3      12101.17      12085.15       459.74 o                         
 -18   0   3       7231.77       7171.69       135.23 o                         
 -16   0   3       1983.52       1831.91        69.42 o                         
 -14   0   3         64.14         72.08        22.44 o                         
 -12   0   3       4826.91       4510.95       195.82 o                         
 -10   0   3       5039.68       4857.17       139.68 o                         
  -8   0   3       9430.11       7971.13       333.53 o                         
  -6   0   3     125874.88     136569.11      3723.01 o                         
  -4   0   3      61579.50      68111.95      1802.56 o                         
  -2   0   3       8944.93       8375.03        60.55 o                         
   0   0   3       9583.94      10769.76        84.10 o                         
   2   0   3      36761.23      44001.31       665.71 o                         
   4   0   3        437.61        538.68        18.22 o                         
   6   0   3       1975.79       2482.00        59.20 o                         
   8   0   3       5118.18       5612.87        86.61 o                         
  10   0   3      11683.69      11394.05        95.43 o                         
  12   0   3      16911.95      16145.78       226.81 o                         
  14   0   3      44312.49      44028.61       391.50 o                         
  16   0   3       8547.45       9355.50       193.96 o                         
  18   0   3       5380.24       5309.98       271.87 o                         
  20   0   3       2503.00       2690.27       126.66 o                         
  22   0   3        298.88        310.89        70.10 o                         
 -25   1   3          1.09         91.13        51.33 o                         
 -23   1   3         14.38        -19.87        30.89 o                         
 -21   1   3       1008.75       1003.64        65.81 o                         
 -19   1   3       1575.84       1612.03        60.37 o                         
 -17   1   3       2412.84       2028.96        53.58 o                         
 -15   1   3       1366.87       1273.91        72.78 o                         
 -13   1   3      28175.72      28683.33       631.61 o                         
 -11   1   3      31702.08      28598.96       612.91 o                         
  -9   1   3      13331.07      11956.10       255.03 o                         
  -7   1   3      17818.79      18224.99       445.41 o                         
  -5   1   3       5385.59       6420.16       153.02 o                         
  -3   1   3       7283.07       7258.49       112.83 o                         
  -1   1   3      27137.47      26661.86       308.64 o                         
   1   1   3      30724.03      31593.67       205.30 o                         
   3   1   3     248055.09     282702.53      2304.86 o                         
   5   1   3     174860.69     189583.45      1924.82 o                         
   7   1   3      93192.64      97046.29       756.08 o                         
   9   1   3      28720.44      28209.56       218.73 o                         
  11   1   3       1825.18       1468.36        33.76 o                         
  13   1   3        701.25        852.87        36.48 o                         
  15   1   3       1334.88       1436.98        52.28 o                         
  17   1   3        105.34         66.82        28.38 o                         
  19   1   3       1753.52       1798.96        97.89 o                         
  21   1   3        575.93        691.60        59.60 o                         
  23   1   3        414.83        322.02        49.42 o                         
 -26   2   3       2300.18       2798.21       215.80 o                         
 -24   2   3       5154.28       5573.42       132.80 o                         
 -22   2   3      11446.36      11966.46       239.38 o                         
 -20   2   3       8897.67       8894.05       158.73 o                         
 -18   2   3       7949.31       7796.71       119.37 o                         
 -16   2   3       3271.44       3044.14        60.27 o                         
 -14   2   3          5.40         12.20        11.88 o                         
 -12   2   3       1956.30       1832.20        31.32 o                         
 -10   2   3      29318.25      28458.45       637.99 o                         
  -8   2   3       7422.86       6351.31       157.45 o                         
  -6   2   3        519.51        655.47        19.17 o                         
  -4   2   3      12863.08      13802.23       292.37 o                         
  -2   2   3         15.56        127.62        16.52 o                         
   0   2   3       3835.62       4740.16        64.56 o                         
   2   2   3      18893.05      24259.99       369.08 o                         
   4   2   3        126.43        307.64        10.83 o                         
   6   2   3       2562.30       3399.98        30.73 o                         
   8   2   3        514.17        562.70        19.90 o                         
  10   2   3      20034.52      19191.93       158.64 o                         
  12   2   3      21415.95      20308.90       155.15 o                         
  14   2   3      28416.90      27785.57       461.07 o                         
  16   2   3      20925.99      21451.24       184.59 o                         
  18   2   3       6493.63       6508.87       136.81 o                         
  20   2   3       3452.80       3636.30       105.23 o                         
  22   2   3        347.91        395.69        51.83 o                         
 -25   3   3        253.72        313.52        70.14 o                         
 -23   3   3        199.06        135.58        39.71 o                         
 -21   3   3        150.29        212.38        34.63 o                         
 -19   3   3       2698.35       2715.35        74.89 o                         
 -17   3   3       1595.86       1781.10        52.14 o                         
 -15   3   3         66.09         27.29        15.24 o                         
 -13   3   3      23301.06      22499.61       389.16 o                         
 -11   3   3      90884.05      88812.15      1899.24 o                         
  -9   3   3      60170.48      57011.65      1044.94 o                         
  -7   3   3       1305.09       2140.09        44.05 o                         
  -5   3   3        279.66        253.11        10.54 o                         
  -3   3   3      15712.88      15489.74       297.23 o                         
  -1   3   3       3786.55       3138.42        66.81 o                         
   1   3   3       6286.73       4783.91        50.42 o                         
   3   3   3     177419.00     187976.31      2098.06 o                         
   5   3   3     109346.27     113129.12      1302.23 o                         
   7   3   3      87590.84      87922.77      1022.09 o                         
   9   3   3      16718.62      15076.12       171.31 o                         
  11   3   3       3488.65       3446.18        46.14 o                         
  13   3   3        126.93        213.23        21.48 o                         
  15   3   3       1013.34       1195.53        44.53 o                         
  17   3   3         65.26         55.95        23.43 o                         
  19   3   3       1472.10       1494.40        90.37 o                         
  21   3   3        799.89        815.31        62.77 o                         
  23   3   3         34.12          4.66        33.57 o                         
 -24   4   3       6751.75       7250.20       243.76 o                         
 -22   4   3      10202.07      10487.96       242.08 o                         
 -20   4   3      10213.71      10639.90       178.97 o                         
 -18   4   3       5084.95       4791.28       105.17 o                         
 -16   4   3       1597.06       1491.76        46.13 o                         
 -14   4   3         65.00         88.21        15.18 o                         
 -12   4   3       1525.23       1255.83        29.62 o                         
 -10   4   3        207.84         93.66        10.92 o                         
  -8   4   3      48903.91      51036.53       882.59 o                         
  -6   4   3      49053.96      51196.17       727.58 o                         
  -4   4   3        903.54       1633.54        39.98 o                         
  -2   4   3       1292.69       1943.84        25.33 o                         
   0   4   3       1950.85       2911.80        74.10 o                         
   2   4   3       7571.03       7732.64       114.15 o                         
   4   4   3        446.41        291.52        10.14 o                         
   6   4   3       1028.44        826.55        19.31 o                         
   8   4   3       4889.52       4977.33        87.50 o                         
  10   4   3       1807.69       1455.11        33.80 o                         
  12   4   3      35279.79      35416.89       256.55 o                         
  14   4   3      23142.40      22095.05       287.39 o                         
  16   4   3      17258.88      16886.54       189.40 o                         
  18   4   3       6302.63       6653.27       136.74 o                         
  20   4   3       1780.85       1820.14        86.03 o                         
  22   4   3        449.88        513.55        56.79 o                         
 -25   5   3        394.11        371.28       103.65 o                         
 -23   5   3       1443.78       1400.48        69.44 o                         
 -21   5   3        239.73        272.99        37.81 o                         
 -19   5   3        584.19        590.80        45.47 o                         
 -17   5   3       1632.69       1698.89        58.29 o                         
 -15   5   3      13804.30      13927.14       290.90 o                         
 -13   5   3       5307.06       4671.52        79.66 o                         
 -11   5   3      14167.31      12733.22       166.65 o                         
  -9   5   3      61820.26      61708.11      1216.52 o                         
  -7   5   3      11182.21      11136.93       213.41 o                         
  -5   5   3       8554.83       9889.64       197.33 o                         
  -3   5   3      12896.48      13303.22       220.52 o                         
  -1   5   3      35246.71      37553.93       618.79 o                         
   1   5   3     135618.03     146506.64      2151.27 o                         
   3   5   3      71366.24      72352.41      1212.84 o                         
   5   5   3     114734.56     115160.78      2157.58 o                         
   7   5   3      82920.45      82416.64      1390.73 o                         
   9   5   3       2316.77       1595.23        48.55 o                         
  11   5   3       2994.25       3058.61        57.09 o                         
  13   5   3       1057.07       1160.80        39.83 o                         
  15   5   3        691.39        510.72        38.35 o                         
  17   5   3        356.22        290.38        33.33 o                         
  19   5   3        307.51        434.95        41.62 o                         
  21   5   3       1280.62       1465.92        77.66 o                         
  23   5   3        894.40        878.16        69.94 o                         
 -24   6   3       5700.16       6064.47       149.61 o                         
 -22   6   3       4509.71       4983.76       107.34 o                         
 -20   6   3       8648.44       8929.36       212.14 o                         
 -18   6   3       8869.64       8798.39       197.51 o                         
 -16   6   3       1093.60       1062.62        46.68 o                         
 -14   6   3        170.38        168.49        18.51 o                         
 -12   6   3       3974.60       3891.84        56.24 o                         
 -10   6   3      16735.21      16345.09       280.33 o                         
  -8   6   3      15525.36      14611.23       300.34 o                         
  -6   6   3       5091.29       4585.25        82.22 o                         
  -4   6   3      25666.74      28319.34       513.15 o                         
  -2   6   3      11014.53      12168.76       188.30 o                         
   0   6   3        412.01        467.21        14.36 o                         
   2   6   3         87.22        161.08         7.90 o                         
   4   6   3       2779.71       4023.16        73.16 o                         
   6   6   3      16343.99      17988.30       355.72 o                         
   8   6   3       5159.83       5419.19        84.69 o                         
  10   6   3       6006.16       5752.32        75.26 o                         
  12   6   3      26452.52      26316.19       214.96 o                         
  14   6   3       8157.07       8102.58        94.51 o                         
  16   6   3      14729.70      14204.92       302.58 o                         
  18   6   3       7497.70       7871.12       122.23 o                         
  20   6   3       1117.18       1011.87        59.97 o                         
  22   6   3        566.53        546.90        57.86 o                         
 -25   7   3        213.48        134.04        99.19 o                         
 -23   7   3         62.88         66.17        32.01 o                         
 -21   7   3       2162.09       2101.82        75.96 o                         
 -19   7   3       3625.14       3615.95        87.61 o                         
 -17   7   3       1303.06       1142.38        52.75 o                         
 -15   7   3      10745.81      11216.20       155.05 o                         
 -13   7   3      10344.82      10254.95       186.32 o                         
 -11   7   3      36112.80      34315.97       559.24 o                         
  -9   7   3      17918.95      16937.03       275.20 o                         
  -7   7   3      26769.88      26489.21       420.41 o                         
  -5   7   3      12448.39      14279.92       329.08 o                         
  -3   7   3      14354.02      14917.18       236.62 o                         
  -1   7   3      20641.60      22028.05       300.73 o                         
   1   7   3      35794.53      35673.42       848.05 o                         
   3   7   3      42822.89      38652.97       554.22 o                         
   5   7   3      96781.72      95932.99      2067.44 o                         
   7   7   3      70727.88      70951.61      1244.37 o                         
   9   7   3      19728.81      19313.61       243.36 o                         
  11   7   3         94.57        194.24        20.93 o                         
  13   7   3       2199.12       2199.71        52.65 o                         
  15   7   3        816.56        672.81        42.38 o                         
  17   7   3        125.65        149.32        28.81 o                         
  19   7   3        373.45        397.21        42.05 o                         
  21   7   3       2543.35       2432.70        82.65 o                         
  23   7   3         15.09        -42.49        42.49 o                         
 -24   8   3       5893.79       6114.57       153.67 o                         
 -22   8   3       7371.91       7887.79       139.69 o                         
 -20   8   3       5942.02       6389.93       151.68 o                         
 -18   8   3       4391.70       4451.71        97.57 o                         
 -16   8   3       1896.57       1858.59        53.17 o                         
 -14   8   3          7.84         24.14        17.04 o                         
 -12   8   3       3303.91       3026.21        68.35 o                         
 -10   8   3       2942.78       2807.39        44.31 o                         
  -8   8   3      11734.48      10900.10       203.96 o                         
  -6   8   3      17434.83      19429.86       324.03 o                         
  -4   8   3       2904.47       3347.24        39.75 o                         
  -2   8   3      14156.56      17245.88       163.55 o                         
   0   8   3       2033.60       2214.86        52.70 o                         
   2   8   3      14572.35      17477.13       322.70 o                         
   4   8   3        576.67        688.70        20.20 o                         
   6   8   3       4669.39       6142.61       105.15 o                         
   8   8   3          8.52         33.62        10.23 o                         
  10   8   3      18931.57      20388.88       357.67 o                         
  12   8   3      12550.73      12537.94       151.89 o                         
  14   8   3      21363.67      20072.19       170.87 o                         
  16   8   3      16378.57      15699.13       208.42 o                         
  18   8   3       6336.60       6193.94       111.44 o                         
  20   8   3        599.44        728.97        53.99 o                         
  22   8   3        767.76        858.21        60.70 o                         
 -23   9   3         45.20         62.91        45.42 o                         
 -21   9   3       1149.97       1140.74        64.05 o                         
 -19   9   3       1474.14       1786.03        68.97 o                         
 -17   9   3         30.18         49.02        26.41 o                         
 -15   9   3       4337.79       4125.56        99.14 o                         
 -13   9   3       6612.98       6848.31       117.25 o                         
 -11   9   3      56268.40      55308.61       759.79 o                         
  -9   9   3       8783.13       8222.46       100.60 o                         
  -7   9   3       4298.45       4051.02        61.64 o                         
  -5   9   3      12976.13      15837.72       203.88 o                         
  -3   9   3       3297.05       5233.40        69.17 o                         
  -1   9   3      18522.61      19189.84       301.03 o                         
   1   9   3      40867.50      40682.01       848.36 o                         
   3   9   3      18960.99      15752.21       294.30 o                         
   5   9   3     135041.92     142189.31      2610.55 o                         
   7   9   3      33432.62      32467.85       710.04 o                         
   9   9   3      15028.77      14663.58       246.03 o                         
  11   9   3         12.91         12.55        16.02 o                         
  13   9   3       1962.34       1714.42        50.39 o                         
  15   9   3         63.01         82.63        23.94 o                         
  17   9   3         21.18         36.13        25.71 o                         
  19   9   3        715.82        741.28        52.75 o                         
  21   9   3        540.01        524.73        45.39 o                         
  23   9   3         45.60         77.74        73.27 o                         
 -24  10   3       2298.26       2890.91       189.88 o                         
 -22  10   3       7003.95       7195.14       147.89 o                         
 -20  10   3       7289.66       7144.56       160.80 o                         
 -18  10   3       3294.03       3191.08        81.55 o                         
 -16  10   3       1193.93       1267.98        49.03 o                         
 -14  10   3         68.96         47.80        18.84 o                         
 -12  10   3       1034.97        966.19        37.62 o                         
 -10  10   3       5162.98       5317.97       100.59 o                         
  -8  10   3      12609.48      12974.69       183.00 o                         
  -6  10   3       6034.64       5454.65        65.78 o                         
  -4  10   3       3442.07       3636.54        41.10 o                         
  -2  10   3       9381.27      11285.05       118.52 o                         
   0  10   3       1427.20       1645.56        31.03 o                         
   2  10   3      26736.69      31646.47       656.86 o                         
   4  10   3          1.38         14.78         6.42 o                         
   6  10   3       6164.91       7130.41       175.15 o                         
   8  10   3        248.32        262.29        21.47 o                         
  10  10   3       7201.47       6757.42        83.45 o                         
  12  10   3       6933.21       6615.41        86.35 o                         
  14  10   3      21606.46      21130.71       274.27 o                         
  16  10   3       7373.17       7563.78       117.57 o                         
  18  10   3       3620.88       3474.56        88.76 o                         
  20  10   3       1378.44       1479.84        70.28 o                         
  22  10   3         78.12         64.35        32.08 o                         
 -23  11   3       1313.08       1149.59        77.64 o                         
 -21  11   3         27.31         28.92        34.75 o                         
 -19  11   3        230.96        296.02        40.37 o                         
 -17  11   3       2925.93       2751.30        68.70 o                         
 -15  11   3       6616.51       6375.93       113.61 o                         
 -13  11   3        728.18        757.94        36.60 o                         
 -11  11   3      17418.41      18016.79       394.62 o                         
  -9  11   3      23850.26      23781.60       453.59 o                         
  -7  11   3       1753.36       1725.88        36.32 o                         
  -5  11   3       3313.03       3826.83        55.84 o                         
  -3  11   3       7175.85       6461.11        64.02 o                         
  -1  11   3       9875.03       9646.73       137.52 o                         
   1  11   3      17924.54      16912.34       354.88 o                         
   3  11   3      81854.28      79989.88      1889.82 o                         
   5  11   3      68367.25      68186.30      1283.04 o                         
   7  11   3      20500.65      19392.95       344.68 o                         
   9  11   3      16197.82      16250.19       214.96 o                         
  11  11   3        163.70        120.76        20.69 o                         
  13  11   3        132.61        187.88        25.93 o                         
  15  11   3          0.73         12.06        21.67 o                         
  17  11   3          2.20        -12.28        23.63 o                         
  19  11   3        401.62        403.76        44.61 o                         
  21  11   3        906.29        903.84        61.75 o                         
 -22  12   3       5218.47       5329.53       147.74 o                         
 -20  12   3       3783.27       3949.31       111.52 o                         
 -18  12   3       2745.40       2969.14        77.23 o                         
 -16  12   3       1211.01       1269.00        50.83 o                         
 -14  12   3         13.53        -17.55        17.55 o                         
 -12  12   3        513.40        546.71        33.77 o                         
 -10  12   3       6774.50       6517.81       136.47 o                         
  -8  12   3      10100.29      10660.72       172.14 o                         
  -6  12   3       4956.40       5073.84        82.43 o                         
  -4  12   3       4632.71       5128.30        83.23 o                         
  -2  12   3       1689.57       1730.16        29.26 o                         
   0  12   3         23.08         31.89         9.02 o                         
   2  12   3        809.80       1123.62        26.27 o                         
   4  12   3       2027.95       2082.88        40.13 o                         
   6  12   3        242.33        236.33        18.87 o                         
   8  12   3        333.79        372.05        28.42 o                         
  10  12   3       8011.86       7409.79       137.52 o                         
  12  12   3      13596.02      12902.62       189.06 o                         
  14  12   3      11850.06      12023.88       194.27 o                         
  16  12   3       4143.89       4325.59        84.46 o                         
  18  12   3       3294.66       3551.58        92.70 o                         
  20  12   3       2837.10       3047.48        95.57 o                         
  22  12   3         46.06         55.53        52.96 o                         
 -21  13   3         25.87         29.04        35.78 o                         
 -19  13   3       2775.24       2764.04        95.81 o                         
 -17  13   3        284.89        228.23        34.10 o                         
 -15  13   3         94.52         63.12        23.42 o                         
 -13  13   3      17645.68      16826.25       311.23 o                         
 -11  13   3      25804.16      26482.10       603.24 o                         
  -9  13   3      11821.46      11562.41       265.88 o                         
  -7  13   3       1714.12       1908.73        35.35 o                         
  -5  13   3          4.69         15.38        10.67 o                         
  -3  13   3       8712.90       9370.19        96.51 o                         
  -1  13   3       3734.57       3659.48        65.67 o                         
   1  13   3      10883.33       9816.08       237.01 o                         
   3  13   3      40011.95      38199.46       930.30 o                         
   5  13   3      44573.89      42984.10       757.09 o                         
   7  13   3      40497.28      38221.05       640.35 o                         
   9  13   3       5102.21       5018.84        98.32 o                         
  11  13   3        507.45        335.38        28.94 o                         
  13  13   3        590.72        566.21        37.75 o                         
  15  13   3       1601.66       1514.38        57.00 o                         
  17  13   3         11.65          5.59        26.57 o                         
  19  13   3       1857.10       1848.98        91.56 o                         
  21  13   3        207.10        197.71        53.18 o                         
 -22  14   3       2554.72       2275.92       194.35 o                         
 -20  14   3       5303.11       5491.45       154.44 o                         
 -18  14   3       3301.05       3131.49        99.37 o                         
 -16  14   3        691.34        625.59        45.75 o                         
 -14  14   3          0.37         18.23        24.59 o                         
 -12  14   3       3414.08       3207.72       158.41 o                         
 -10  14   3       2273.17       2350.28        78.88 o                         
  -8  14   3       1028.05       1043.86        43.50 o                         
  -6  14   3       6813.74       6964.01       129.30 o                         
  -4  14   3       2936.82       2946.80        47.67 o                         
  -2  14   3       1423.81       1408.02        34.66 o                         
   0  14   3         29.38         33.88        12.30 o                         
   2  14   3       1961.61       2113.77        40.36 o                         
   4  14   3        744.85        711.90        32.11 o                         
   6  14   3          3.89          2.00        15.22 o                         
   8  14   3       5123.64       5608.81        89.85 o                         
  10  14   3        434.76        546.84        39.05 o                         
  12  14   3       9233.68       8943.73       122.53 o                         
  14  14   3      11479.20      11736.42       146.65 o                         
  16  14   3       8708.52       8855.42       182.32 o                         
  18  14   3       3150.31       3539.90       107.20 o                         
  20  14   3        693.19        695.10        63.40 o                         
 -21  15   3        378.84        357.89        84.22 o                         
 -19  15   3       1478.58       1274.20       122.26 o                         
 -17  15   3        117.73         48.78        32.38 o                         
 -15  15   3        415.39        406.10        39.93 o                         
 -13  15   3      16760.81      15872.60       346.39 o                         
 -11  15   3      11941.20      11669.92       276.25 o                         
  -9  15   3       6874.65       6605.06       143.17 o                         
  -7  15   3       3195.69       2889.06        57.33 o                         
  -5  15   3         85.49        185.25        19.78 o                         
  -3  15   3       8688.31       8889.16       137.40 o                         
  -1  15   3       4028.64       4123.00        58.47 o                         
   1  15   3       6442.45       6214.80        72.39 o                         
   3  15   3      44869.83      44657.45       200.76 o                         
   5  15   3      18846.29      18114.28       170.94 o                         
   7  15   3      23073.24      23809.27       178.05 o                         
   9  15   3       3426.83       3304.90        74.44 o                         
  11  15   3        929.47        774.35        47.13 o                         
  13  15   3         53.07         34.41        26.31 o                         
  15  15   3          2.90         12.06        27.61 o                         
  17  15   3         44.05         47.51        30.23 o                         
  19  15   3        313.73        354.79        51.30 o                         
 -20  16   3       2055.57       2094.87       109.29 o                         
 -18  16   3       1947.81       2030.18        86.29 o                         
 -16  16   3        270.30        191.61        39.29 o                         
 -14  16   3          4.44        -14.76        23.80 o                         
 -12  16   3        132.58         88.81        27.56 o                         
 -10  16   3       2422.98       2392.00        89.45 o                         
  -8  16   3       7495.66       6866.95       173.10 o                         
  -6  16   3       5350.32       5072.10       115.26 o                         
  -4  16   3       3956.39       3824.76        66.87 o                         
  -2  16   3        140.43        151.21        19.98 o                         
   0  16   3        294.68        251.79        21.96 o                         
   2  16   3       2262.14       2505.65        54.40 o                         
   4  16   3          9.36         19.44        18.19 o                         
   6  16   3          2.53          0.18        20.48 o                         
   8  16   3       1716.92       1775.13        59.11 o                         
  10  16   3       2380.65       2411.99        69.68 o                         
  12  16   3       4851.27       4934.03        98.67 o                         
  14  16   3       5427.71       5628.78       109.50 o                         
  16  16   3       6223.72       6228.13       119.82 o                         
  18  16   3        879.80       1002.49        71.17 o                         
  20  16   3        427.12        319.45       116.61 o                         
 -19  17   3         18.99        -16.42        32.16 o                         
 -17  17   3       2625.61       2359.22        93.13 o                         
 -15  17   3        385.51        381.29        47.23 o                         
 -13  17   3       1055.97        991.14        55.31 o                         
 -11  17   3       8297.25       7844.04       215.28 o                         
  -9  17   3       9639.73       9142.06       218.52 o                         
  -7  17   3       5488.51       5168.27        88.45 o                         
  -5  17   3       2757.33       2713.35        63.11 o                         
  -3  17   3      10526.34      10731.37       119.88 o                         
  -1  17   3       2201.34       2411.89        49.96 o                         
   1  17   3       1389.61       1361.20        44.92 o                         
   3  17   3      35522.48      35068.64       407.81 o                         
   5  17   3      30685.24      30533.11       315.75 o                         
   7  17   3      10898.90      10409.41       125.75 o                         
   9  17   3       1370.40       1463.77        58.50 o                         
  11  17   3        275.55        232.95        33.44 o                         
  13  17   3         15.53          3.53        25.93 o                         
  15  17   3        227.50        290.85        39.95 o                         
  17  17   3        120.08        124.26        35.96 o                         
  19  17   3        846.33        849.63       112.55 o                         
 -20  18   3       2031.87       1908.66       176.93 o                         
 -18  18   3       1483.37       1563.09        84.36 o                         
 -16  18   3        533.38        507.44        54.95 o                         
 -14  18   3          1.26          8.43        30.23 o                         
 -12  18   3        580.33        558.87        44.55 o                         
 -10  18   3       2321.57       2344.83        78.62 o                         
  -8  18   3       6476.31       6254.86       167.31 o                         
  -6  18   3        238.23        177.85        24.59 o                         
  -4  18   3         10.30         -5.64        18.42 o                         
  -2  18   3       4398.16       4317.17        79.11 o                         
   0  18   3         68.38         71.24        21.00 o                         
   2  18   3       1406.59       1504.84        48.15 o                         
   4  18   3          4.56          2.53        18.06 o                         
   6  18   3        551.77        735.78        45.29 o                         
   8  18   3        567.06        639.91        43.64 o                         
  10  18   3       1124.85       1201.74        58.67 o                         
  12  18   3       4617.48       4789.24       100.96 o                         
  14  18   3       5049.24       5047.84       136.86 o                         
  16  18   3       2654.50       2709.74        88.19 o                         
  18  18   3       2219.67       2370.97       121.18 o                         
 -19  19   3         20.66         51.83        73.27 o                         
 -17  19   3        123.24        105.41        38.52 o                         
 -15  19   3        492.72        537.23        55.36 o                         
 -13  19   3       2451.36       2259.41        87.30 o                         
 -11  19   3      10301.03       9438.37       240.72 o                         
  -9  19   3       7430.03       6759.90       158.21 o                         
  -7  19   3        246.72        280.13        33.41 o                         
  -5  19   3        181.68        231.51        27.30 o                         
  -3  19   3        991.45        846.86        40.67 o                         
  -1  19   3       8087.13       8315.41        99.09 o                         
   1  19   3      10348.47      10496.84       138.52 o                         
   3  19   3       3598.86       3553.22        69.82 o                         
   5  19   3       8800.32       8789.17       119.12 o                         
   7  19   3      19718.05      19195.51       178.11 o                         
   9  19   3       3976.56       4151.71        92.27 o                         
  11  19   3        156.95        167.18        34.35 o                         
  13  19   3         47.35         67.03        31.87 o                         
  15  19   3         62.31         69.83        33.18 o                         
  17  19   3          2.56         -9.28        36.67 o                         
 -18  20   3        791.89        638.90       125.10 o                         
 -16  20   3        291.86        329.84        79.74 o                         
 -14  20   3         50.93         34.09        39.47 o                         
 -12  20   3        289.71        268.20        52.87 o                         
 -10  20   3        433.92        392.90        44.93 o                         
  -8  20   3        528.87        525.80        42.90 o                         
  -6  20   3       6055.92       5832.68       170.28 o                         
  -4  20   3       1159.40       1102.98        46.43 o                         
  -2  20   3       2150.14       2313.14        66.85 o                         
   0  20   3         19.15         16.01        19.94 o                         
   2  20   3         11.63          4.29        20.11 o                         
   4  20   3        382.62        357.30        31.82 o                         
   6  20   3          7.44         -1.76        24.92 o                         
   8  20   3        442.28        384.43        41.26 o                         
  10  20   3       1421.90       1542.53        76.60 o                         
  12  20   3       4923.13       5141.96       125.82 o                         
  14  20   3       2901.57       2829.86       103.07 o                         
  16  20   3       3105.58       3154.87       187.90 o                         
 -17  21   3         29.31        108.12       121.08 o                         
 -15  21   3        937.97        889.10        81.12 o                         
 -13  21   3       2067.43       2055.14       107.17 o                         
 -11  21   3       1827.32       1743.30        97.00 o                         
  -9  21   3       6006.64       5592.29       125.07 o                         
  -7  21   3        464.74        484.30        46.87 o                         
  -5  21   3       1997.01       2058.92        67.06 o                         
  -3  21   3        748.41        776.28        52.94 o                         
  -1  21   3        570.73        653.43        51.16 o                         
   1  21   3       2685.67       2761.16        73.94 o                         
   3  21   3       7859.88       7455.41       113.81 o                         
   5  21   3      19624.70      19422.70       259.24 o                         
   7  21   3       8253.92       8133.01       142.97 o                         
   9  21   3         64.33         40.10        33.19 o                         
  11  21   3         86.04         45.37        35.86 o                         
  13  21   3        224.11        196.87        44.47 o                         
  15  21   3         24.61         22.71        43.11 o                         
 -14  22   3         36.26         33.35        43.97 o                         
 -12  22   3        188.94        158.68        47.01 o                         
 -10  22   3       1878.81       1906.67       100.43 o                         
  -8  22   3       1215.54       1271.24        83.61 o                         
  -6  22   3        274.70        318.98        42.84 o                         
  -4  22   3        883.38       1050.46        63.04 o                         
  -2  22   3       1936.33       1999.23        77.64 o                         
   0  22   3          7.99         -9.46        28.43 o                         
   2  22   3        775.16        670.70        46.47 o                         
   4  22   3        182.68        254.76        42.32 o                         
   6  22   3         24.09         42.16        32.91 o                         
   8  22   3        384.03        482.81        52.72 o                         
  10  22   3       1543.98       1508.26        79.88 o                         
  12  22   3       1301.68       1397.94        81.06 o                         
  14  22   3       1525.91       1733.95       103.85 o                         
 -13  23   3        517.95        433.70        63.17 o                         
 -11  23   3       2324.79       2468.79       113.77 o                         
  -9  23   3       2255.02       2345.90       107.17 o                         
  -7  23   3        435.61        597.52        65.41 o                         
  -5  23   3        536.84        611.73        63.74 o                         
  -3  23   3        422.30        365.99        43.55 o                         
  -1  23   3       1268.79       1218.70        69.28 o                         
   1  23   3       4114.92       4247.21       107.24 o                         
   3  23   3       3796.13       3682.36       102.31 o                         
   5  23   3       5723.95       5697.03       125.19 o                         
   7  23   3       4450.16       4425.79       117.04 o                         
   9  23   3       2547.08       2500.79        97.14 o                         
  11  23   3          5.20         17.36        33.62 o                         
  13  23   3         72.68         75.63        61.19 o                         
 -12  24   3        287.56        332.41       103.65 o                         
 -10  24   3        255.52        335.70        58.56 o                         
  -8  24   3        716.88        765.31        72.98 o                         
  -6  24   3        777.29        903.46       120.86 o                         
  -4  24   3        165.75        189.16        47.95 o                         
  -2  24   3        168.28        184.75        38.87 o                         
   0  24   3         43.23         37.54        31.51 o                         
   2  24   3         49.11         53.28        32.79 o                         
   4  24   3         11.94        -27.11        30.10 o                         
   6  24   3         11.47         38.87        34.32 o                         
   8  24   3         45.61         84.33        38.43 o                         
  10  24   3        709.62        795.07        66.81 o                         
 -11  25   3       6312.22       6585.60       293.54 o                         
  -9  25   3        711.82        751.81       163.97 o                         
  -7  25   3        212.16        278.57        70.14 o                         
  -5  25   3        530.58        530.59        80.83 o                         
  -3  25   3        307.00        238.20        41.55 o                         
  -1  25   3        399.15        501.11        51.73 o                         
   1  25   3        414.41        455.68        49.05 o                         
   3  25   3       2693.67       2716.33       112.15 o                         
   5  25   3       7251.84       7256.72       215.53 o                         
   7  25   3       1810.09       1711.31        87.44 o                         
   9  25   3        861.29        701.27        81.02 o                         
  -6  26   3        176.04        219.33        65.66 o                         
  -4  26   3         43.58         57.58        52.96 o                         
  -2  26   3         92.85        105.02        43.97 o                         
   0  26   3         23.75         40.76        34.29 o                         
   2  26   3          0.24         25.70        39.47 o                         
   4  26   3         54.33         20.22        41.49 o                         
   6  26   3         89.40         85.29        39.47 o                         
   8  26   3         38.97         55.23        56.48 o                         
  -5  27   3        273.39        367.26       121.08 o                         
  -3  27   3        666.68        680.51        89.85 o                         
  -1  27   3        193.80        287.52        54.39 o                         
   1  27   3        780.73        880.22        80.47 o                         
   3  27   3       2560.69       2820.27       121.98 o                         
   5  27   3       3221.49       3109.17       215.80 o                         
  -2  28   3        116.11        194.35        90.70 o                         
   0  28   3          5.31         60.32        82.21 o                         
   2  28   3         83.08         69.25       112.14 o                         
 -26   0   4         51.18         12.96       138.06 o                         
 -24   0   4        132.69        162.06        60.91 o                         
 -22   0   4        647.83        747.64        85.62 o                         
 -20   0   4        246.30        319.39        45.70 o                         
 -18   0   4      10929.46      10960.92       258.33 o                         
 -16   0   4       2327.96       2446.70       226.65 o                         
 -14   0   4       4302.83       4091.79       190.89 o                         
 -12   0   4       2121.52       1962.46        67.97 o                         
 -10   0   4       6561.92       5876.91       240.02 o                         
  -8   0   4       2001.76       3285.98       122.78 o                         
  -6   0   4      79864.04      77221.16      2335.49 o                         
  -4   0   4     155162.23     157885.16      3433.13 o                         
  -2   0   4     351128.50     373564.44      2230.82 o                         
   0   0   4      47709.89      45995.48       474.40 o                         
   2   0   4     287013.78     322153.06      4869.21 o                         
   4   0   4      18316.12      15994.71       142.13 o                         
   6   0   4      26393.30      29740.44       294.85 o                         
   8   0   4        364.73        231.57        18.28 o                         
  10   0   4          1.85        119.46        14.33 o                         
  12   0   4      10149.76       9226.07       124.47 o                         
  14   0   4       7605.79       7665.14       123.82 o                         
  16   0   4        316.26        408.14        58.13 o                         
  18   0   4       7061.32       7091.52       186.16 o                         
  20   0   4        320.11        315.96        60.97 o                         
  22   0   4        618.84        930.10       100.63 o                         
 -25   1   4       4506.82       5239.65       195.82 o                         
 -23   1   4       3443.37       3671.57       108.47 o                         
 -21   1   4       1196.90       1113.54        58.49 o                         
 -19   1   4          0.83          2.18        19.40 o                         
 -17   1   4       1074.92       1089.23        42.84 o                         
 -15   1   4       5899.17       5386.04        83.39 o                         
 -13   1   4      10889.62      10851.02       246.65 o                         
 -11   1   4      45465.46      44116.18      1004.20 o                         
  -9   1   4      29088.31      28253.12       633.70 o                         
  -7   1   4       3052.15       2212.74        55.02 o                         
  -5   1   4      32014.45      33769.47       555.75 o                         
  -3   1   4       1845.79       1405.41        20.54 o                         
  -1   1   4      59906.07      65005.53       717.48 o                         
   1   1   4        161.84        245.44         9.10 o                         
   3   1   4      60534.84      72901.16       610.89 o                         
   5   1   4       6782.70       7599.43        87.56 o                         
   7   1   4      27216.85      31236.88       248.09 o                         
   9   1   4      22118.42      24476.33       155.06 o                         
  11   1   4       9309.39       9488.97       105.24 o                         
  13   1   4      20211.85      19607.57       132.63 o                         
  15   1   4       7139.27       6832.64        99.16 o                         
  17   1   4        407.33        476.65        44.47 o                         
  19   1   4        510.99        455.35        49.58 o                         
  21   1   4       1122.21        903.43        67.06 o                         
  23   1   4       2464.24       2594.01       100.11 o                         
 -26   2   4        250.89        198.82        95.17 o                         
 -24   2   4        205.66        206.35        41.90 o                         
 -22   2   4        584.61        587.38        49.27 o                         
 -20   2   4       3849.99       4176.00        90.23 o                         
 -18   2   4       1824.34       2015.83        55.88 o                         
 -16   2   4         25.79          5.75        16.86 o                         
 -14   2   4       3043.67       2803.36        67.79 o                         
 -12   2   4      34685.58      33780.46       790.79 o                         
 -10   2   4        632.72        407.53        16.78 o                         
  -8   2   4      12762.94      12388.55       262.36 o                         
  -6   2   4      27302.68      24393.85       484.60 o                         
  -4   2   4     117493.48     121111.14      2178.60 o                         
  -2   2   4     308965.81     329150.97      6547.95 o                         
   2   2   4      90584.23      99680.13       905.31 o                         
   4   2   4      45359.13      46684.75       513.44 o                         
   6   2   4      29075.90      29937.55       228.13 o                         
   8   2   4       4662.52       4966.37        43.59 o                         
  10   2   4       4196.04       3756.07        42.57 o                         
  12   2   4      17804.06      17799.41       125.70 o                         
  14   2   4       7227.75       7313.85        96.51 o                         
  16   2   4        392.47        503.36        37.98 o                         
  18   2   4        933.87       1038.38        62.38 o                         
  20   2   4       1245.64       1232.04        69.57 o                         
  22   2   4       1191.60       1264.88        79.05 o                         
 -25   3   4       2536.34       2834.78       157.36 o                         
 -23   3   4       4068.95       4178.47       114.95 o                         
 -21   3   4       1596.61       1619.26        67.07 o                         
 -19   3   4        105.99         80.89        26.55 o                         
 -17   3   4       2564.52       2435.20        57.37 o                         
 -15   3   4      15908.83      15108.66       356.66 o                         
 -13   3   4      18279.41      16772.07       347.06 o                         
 -11   3   4       9124.80       7853.07       152.21 o                         
  -9   3   4      30082.09      28481.40       558.22 o                         
  -7   3   4      19163.11      19599.31       427.38 o                         
  -5   3   4       2256.05       2326.84        46.80 o                         
  -3   3   4         98.92        125.00        10.05 o                         
  -1   3   4        300.96        332.69        10.21 o                         
   1   3   4       1082.15       1492.35        27.01 o                         
   3   3   4       5256.94       6693.28        63.26 o                         
   5   3   4       2211.71       2371.15        28.58 o                         
   7   3   4       7531.94       7369.40        63.04 o                         
   9   3   4       9134.36      10196.66        93.55 o                         
  11   3   4      15915.65      15992.86       118.99 o                         
  13   3   4      14718.38      14220.31       185.23 o                         
  15   3   4      11903.95      10814.69       114.22 o                         
  17   3   4         10.18         16.96        21.06 o                         
  19   3   4         79.63         65.60        31.68 o                         
  21   3   4       2001.48       1891.16        85.18 o                         
  23   3   4       2693.70       2733.92       106.81 o                         
 -24   4   4         76.14         60.26        41.17 o                         
 -22   4   4        138.22        173.59        35.07 o                         
 -20   4   4        637.29        736.14        49.16 o                         
 -18   4   4       2695.62       2706.47        70.61 o                         
 -16   4   4      10521.68      10384.51       155.78 o                         
 -14   4   4        608.39        751.64        31.49 o                         
 -12   4   4       5627.17       5280.39       119.03 o                         
 -10   4   4       4573.02       4293.22        70.19 o                         
  -8   4   4       1340.36       1800.21        30.35 o                         
  -6   4   4     102491.65     100899.68      2168.33 o                         
  -4   4   4      73024.21      73010.56      1327.39 o                         
  -2   4   4      57802.27      56585.59      1354.54 o                         
   0   4   4     167344.64     175068.62      2871.44 o                         
   2   4   4      27196.25      26445.99       289.85 o                         
   4   4   4     100232.15     109166.88      1113.26 o                         
   6   4   4      38205.72      39023.40       432.48 o                         
   8   4   4        538.55        530.87        17.98 o                         
  10   4   4       3780.70       4040.73        48.45 o                         
  12   4   4      10266.77       9743.35       122.80 o                         
  14   4   4       1815.25       1950.12        57.49 o                         
  16   4   4       2142.71       2175.86        64.64 o                         
  18   4   4       1429.60       1374.75        58.89 o                         
  20   4   4       1867.46       2115.01        86.70 o                         
  22   4   4        222.72        161.84        44.09 o                         
 -25   5   4       4936.06       5449.87       276.56 o                         
 -23   5   4       2047.28       2202.23       105.31 o                         
 -21   5   4       1415.97       1512.56        66.44 o                         
 -19   5   4         15.89         30.49        24.32 o                         
 -17   5   4       1319.66       1197.46        51.28 o                         
 -15   5   4       1428.27       1614.12        63.01 o                         
 -13   5   4      26741.48      25386.52       612.32 o                         
 -11   5   4      12144.18      10759.29       150.34 o                         
  -9   5   4      21722.50      21902.77       403.93 o                         
  -7   5   4      32511.46      33663.51       581.67 o                         
  -5   5   4       3126.20       3466.85        69.98 o                         
  -3   5   4       6984.08       8411.70       111.47 o                         
  -1   5   4       2569.41       3064.35        47.24 o                         
   1   5   4        246.70        397.60        11.71 o                         
   3   5   4       4242.08       4336.90        64.53 o                         
   5   5   4      21220.17      24986.30       342.53 o                         
   7   5   4      25822.20      27574.56       342.76 o                         
   9   5   4       4401.60       4146.52        92.16 o                         
  11   5   4      37338.14      37176.13       350.28 o                         
  13   5   4       5902.49       5721.40        77.58 o                         
  15   5   4       4259.69       4169.31        82.89 o                         
  17   5   4        503.12        573.86        43.15 o                         
  19   5   4          3.73        -21.83        21.83 o                         
  21   5   4       3639.96       3465.21       117.24 o                         
  23   5   4        965.99       1110.91       116.23 o                         
 -24   6   4         26.74         -9.31        33.19 o                         
 -22   6   4       1969.25       2193.91        87.73 o                         
 -20   6   4       6829.41       6400.65       183.14 o                         
 -18   6   4        516.71        581.69        42.31 o                         
 -16   6   4       3446.60       3374.50       101.74 o                         
 -14   6   4       8091.49       7968.26       100.16 o                         
 -12   6   4       2815.43       2845.96        58.40 o                         
 -10   6   4        402.14        314.30        16.19 o                         
  -8   6   4         14.76         30.17         9.79 o                         
  -6   6   4      38640.62      38435.53       682.46 o                         
  -4   6   4      53649.77      51695.07       919.11 o                         
  -2   6   4      70384.85      70576.35      1148.87 o                         
   0   6   4     190616.33     198184.39      3860.55 o                         
   2   6   4      55394.36      57698.66       769.89 o                         
   4   6   4      54760.64      54318.33       793.08 o                         
   6   6   4      53837.94      56112.17      1001.72 o                         
   8   6   4        853.30        782.92        32.32 o                         
  10   6   4       4679.92       4872.11        67.24 o                         
  12   6   4       2260.66       2118.88        50.00 o                         
  14   6   4       2800.51       3025.64        61.30 o                         
  16   6   4       5407.36       5351.76       110.38 o                         
  18   6   4         18.67         -2.09        24.20 o                         
  20   6   4       2116.25       2221.44        78.71 o                         
  22   6   4        624.51        583.62        61.40 o                         
 -25   7   4       4236.13       4802.04       254.67 o                         
 -23   7   4       2945.35       3021.18       103.58 o                         
 -21   7   4       1194.84       1262.33        72.82 o                         
 -19   7   4         48.06         31.99        25.05 o                         
 -17   7   4       3577.84       3428.05        95.09 o                         
 -15   7   4       3760.68       3539.98        64.95 o                         
 -13   7   4       8528.91       8414.62       140.17 o                         
 -11   7   4      25928.14      25612.77       386.53 o                         
  -9   7   4      19479.54      19495.10       309.27 o                         
  -7   7   4       6503.37       6302.63        96.28 o                         
  -5   7   4      13109.93      15214.81       233.17 o                         
  -3   7   4         85.48        110.34        14.75 o                         
  -1   7   4       4531.07       5774.31        63.96 o                         
   1   7   4        131.58        147.31         8.29 o                         
   3   7   4       2457.78       3039.93        44.84 o                         
   5   7   4       3844.03       4250.63       104.24 o                         
   7   7   4       3292.68       3315.29        83.71 o                         
   9   7   4       6409.70       6477.19        72.82 o                         
  11   7   4      28664.65      28880.48       340.24 o                         
  13   7   4       4850.75       4877.13        75.82 o                         
  15   7   4       8407.94       8637.97       150.58 o                         
  17   7   4        602.45        710.07        47.17 o                         
  19   7   4        445.85        341.40        40.88 o                         
  21   7   4       1825.15       1839.64        88.20 o                         
  23   7   4        704.71        742.56       129.57 o                         
 -24   8   4        448.52        463.76        63.17 o                         
 -22   8   4        397.94        251.97        43.00 o                         
 -20   8   4       4900.68       4708.78       114.88 o                         
 -18   8   4       1766.16       1768.93        63.63 o                         
 -16   8   4         20.18         -3.10        18.46 o                         
 -14   8   4       4426.36       4157.30        82.69 o                         
 -12   8   4       3281.99       3425.97        65.38 o                         
 -10   8   4       7525.83       8265.61       104.03 o                         
  -8   8   4       1924.59       1841.17        31.83 o                         
  -6   8   4      39500.16      38901.32       620.66 o                         
  -4   8   4      66448.39      68627.35      1250.43 o                         
  -2   8   4      33147.68      31420.09       504.23 o                         
   0   8   4      60314.45      64996.55       981.35 o                         
   2   8   4      39459.50      37378.61       497.01 o                         
   4   8   4      15509.20      13089.96       185.25 o                         
   6   8   4      50289.90      51927.62       792.62 o                         
   8   8   4       2634.78       2787.78        41.29 o                         
  10   8   4       4176.83       4064.50        63.73 o                         
  12   8   4      12205.57      12396.28       136.99 o                         
  14   8   4       2093.47       2146.68        56.74 o                         
  16   8   4       1764.41       1797.07        63.66 o                         
  18   8   4        504.31        601.84        46.17 o                         
  20   8   4       1636.14       1631.13        71.52 o                         
  22   8   4        177.21        141.02        41.44 o                         
 -23   9   4       2541.67       2684.21        99.70 o                         
 -21   9   4       1278.25       1271.03        73.73 o                         
 -19   9   4          4.84          3.95        29.10 o                         
 -17   9   4        524.11        576.23        37.98 o                         
 -15   9   4       7561.88       7169.48       137.13 o                         
 -13   9   4      18435.05      18038.53       497.88 o                         
 -11   9   4      11497.96      10982.47       181.62 o                         
  -9   9   4       7067.07       7125.94       165.73 o                         
  -7   9   4      15676.67      17659.31       299.25 o                         
  -5   9   4       4782.76       4726.16        84.46 o                         
  -3   9   4        338.03        695.57        18.35 o                         
  -1   9   4       1511.39       1439.72        27.88 o                         
   1   9   4        503.68        573.15        18.45 o                         
   3   9   4      10754.76      12253.55       132.36 o                         
   5   9   4          7.79         40.07        13.84 o                         
   7   9   4       6695.94       6779.04       116.48 o                         
   9   9   4       6479.79       6743.32        91.75 o                         
  11   9   4       8806.19       9223.63       141.07 o                         
  13   9   4      10912.58      10926.25       200.63 o                         
  15   9   4       6424.54       6620.85        95.54 o                         
  17   9   4        746.04        779.85        49.90 o                         
  19   9   4        307.40        258.16        37.69 o                         
  21   9   4       2146.57       2120.12        82.89 o                         
  23   9   4        624.02        621.92       142.52 o                         
 -24  10   4        303.64        272.09        90.70 o                         
 -22  10   4       1625.45       1401.68        80.09 o                         
 -20  10   4       1256.26       1323.07        73.25 o                         
 -18  10   4         93.11        105.12        28.62 o                         
 -16  10   4       2140.47       2032.99        57.41 o                         
 -14  10   4       2368.21       1992.10        58.06 o                         
 -12  10   4       3193.07       3191.49        70.75 o                         
 -10  10   4       9072.17       9468.32       168.81 o                         
  -8  10   4       4632.26       4975.73        70.80 o                         
  -6  10   4      22601.13      23040.61       351.15 o                         
  -4  10   4      67789.27      69871.62      1163.63 o                         
  -2  10   4      49440.00      48618.62       529.63 o                         
   0  10   4      21504.97      18801.26       547.85 o                         
   2  10   4      51940.80      50669.14      1001.98 o                         
   4  10   4      48527.17      48061.39       553.49 o                         
   6  10   4      18260.31      17418.05       304.63 o                         
   8  10   4         25.30         30.72        13.17 o                         
  10  10   4       1113.63        913.76        36.76 o                         
  12  10   4       4801.33       4481.87        73.65 o                         
  14  10   4       1597.46       1589.21        52.44 o                         
  16  10   4       3690.47       3747.61        86.93 o                         
  18  10   4        320.64        325.93        38.85 o                         
  20  10   4        943.23       1021.27        63.89 o                         
  22  10   4        671.72        667.43        87.00 o                         
 -23  11   4       2558.36       2872.30       105.00 o                         
 -21  11   4        543.43        501.05        53.74 o                         
 -19  11   4         56.14         47.32        32.09 o                         
 -17  11   4        486.29        535.94        38.15 o                         
 -15  11   4       6452.93       6350.93       129.71 o                         
 -13  11   4       1672.20       1642.58        47.97 o                         
 -11  11   4      10969.98      10578.11       234.30 o                         
  -9  11   4      28598.12      28811.29       433.21 o                         
  -7  11   4       8088.12       7985.67       130.48 o                         
  -5  11   4         65.47         28.41         9.48 o                         
  -3  11   4        354.96        358.11        16.22 o                         
  -1  11   4      13269.09      15549.53       336.62 o                         
   1  11   4       2510.17       2915.07        80.34 o                         
   3  11   4       2311.19       2036.79        30.39 o                         
   5  11   4       9475.03       9511.77       232.76 o                         
   7  11   4       7769.37       8752.25       152.89 o                         
   9  11   4       8293.78       8451.66       122.95 o                         
  11  11   4       5771.98       5619.63        81.16 o                         
  13  11   4       9614.26       9874.79       111.71 o                         
  15  11   4       4207.13       4139.20        88.81 o                         
  17  11   4          7.13        -23.14        23.14 o                         
  19  11   4         80.40         35.84        29.93 o                         
  21  11   4       1814.66       1831.66        79.80 o                         
 -22  12   4         16.51         -5.27        39.75 o                         
 -20  12   4        365.80        419.87        49.89 o                         
 -18  12   4       2685.50       2690.72        78.59 o                         
 -16  12   4       4784.81       4455.22       115.71 o                         
 -14  12   4        113.76        133.62        24.17 o                         
 -12  12   4       2721.97       2616.36        76.03 o                         
 -10  12   4       1487.65       1321.55        40.30 o                         
  -8  12   4          4.03          4.81        11.07 o                         
  -6  12   4      10419.00      10972.74       154.45 o                         
  -4  12   4      65173.50      66650.88       960.64 o                         
  -2  12   4      54779.59      57971.47       825.96 o                         
   0  12   4      19918.67      18631.91       266.03 o                         
   2  12   4      27751.52      27373.54       717.79 o                         
   4  12   4      32846.23      30616.74       568.78 o                         
   6  12   4       9600.03       8475.09       172.36 o                         
   8  12   4       5590.40       5812.42        89.51 o                         
  10  12   4        375.38        266.67        26.99 o                         
  12  12   4       9082.18       8827.56       105.36 o                         
  14  12   4       1253.67       1195.39        50.92 o                         
  16  12   4        956.06        830.82        47.13 o                         
  18  12   4        519.25        486.10        46.36 o                         
  20  12   4       1221.30       1245.99        79.40 o                         
 -21  13   4        761.37        700.93        72.78 o                         
 -19  13   4          0.83         10.01        38.21 o                         
 -17  13   4        988.00        826.96        60.55 o                         
 -15  13   4       2189.86       2215.50        71.21 o                         
 -13  13   4      10878.21      10309.11       243.68 o                         
 -11  13   4      11461.06      11172.03       301.46 o                         
  -9  13   4       7977.64       7817.58       162.52 o                         
  -7  13   4       4132.33       4282.71        84.81 o                         
  -5  13   4       2617.96       2890.54        61.96 o                         
  -3  13   4          7.62         45.11        13.38 o                         
  -1  13   4       1124.34       1326.17        32.14 o                         
   1  13   4        730.32        917.64        28.42 o                         
   3  13   4       2444.25       2671.06        51.18 o                         
   5  13   4        193.31        154.98        20.06 o                         
   7  13   4       2887.37       3097.95        66.76 o                         
   9  13   4       3214.01       3389.93        72.23 o                         
  11  13   4       8586.57       9139.73       138.00 o                         
  13  13   4      11217.66      10478.10       134.63 o                         
  15  13   4       2762.60       2570.15        76.85 o                         
  17  13   4         68.41         27.07        34.82 o                         
  19  13   4         11.04         25.40        36.38 o                         
  21  13   4        926.04        790.36       151.01 o                         
 -22  14   4        196.48        207.31        99.19 o                         
 -20  14   4       3407.21       3152.29       123.70 o                         
 -18  14   4        263.47        259.35        43.09 o                         
 -16  14   4        819.58        598.71        52.09 o                         
 -14  14   4        613.63        580.58        44.95 o                         
 -12  14   4      18226.42      16721.14       603.62 o                         
 -10  14   4          2.47         25.22        21.47 o                         
  -8  14   4       3088.32       3503.65        60.72 o                         
  -6  14   4      20914.43      21653.60       369.53 o                         
  -4  14   4      14397.67      14245.27       271.70 o                         
  -2  14   4      26130.67      26022.57       327.62 o                         
   0  14   4      16160.79      15781.09       201.88 o                         
   2  14   4      14861.71      15003.53       144.95 o                         
   4  14   4      25451.48      25355.70       206.52 o                         
   6  14   4      12243.55      12244.24       117.26 o                         
   8  14   4        789.32        873.96        45.12 o                         
  10  14   4        487.08        531.70        39.65 o                         
  12  14   4       5875.86       5401.20        98.81 o                         
  14  14   4       3451.33       3416.03        86.48 o                         
  16  14   4          9.31         -6.51        26.93 o                         
  18  14   4        160.82        193.81        43.62 o                         
  20  14   4       1137.85       1090.23        87.61 o                         
 -21  15   4        576.37        617.20        90.00 o                         
 -19  15   4          2.75        -21.37        32.79 o                         
 -17  15   4        909.11        764.75        60.09 o                         
 -15  15   4       1396.35       1493.22        71.07 o                         
 -13  15   4       7528.00       7127.30       219.57 o                         
 -11  15   4       7122.52       6888.92       158.60 o                         
  -9  15   4       3149.75       3260.00        71.09 o                         
  -7  15   4       2599.96       2722.79        76.63 o                         
  -5  15   4       8654.73       8636.67       151.39 o                         
  -3  15   4        254.60        275.67        21.73 o                         
  -1  15   4       2562.27       3138.83        50.80 o                         
   1  15   4        388.94        473.31        29.64 o                         
   3  15   4        155.95        190.04        22.35 o                         
   5  15   4        670.99        659.98        34.56 o                         
   7  15   4       6064.96       5651.75       102.50 o                         
   9  15   4       3920.61       4202.75        84.85 o                         
  11  15   4       4403.82       4709.87        93.75 o                         
  13  15   4       1000.78        930.24        54.63 o                         
  15  15   4       6513.15       6333.21       117.17 o                         
  17  15   4        371.73        254.77        37.78 o                         
  19  15   4       1101.34       1080.86        97.83 o                         
 -20  16   4        207.26        152.95        52.24 o                         
 -18  16   4       2527.53       2362.56        92.88 o                         
 -16  16   4        690.25        591.18        54.42 o                         
 -14  16   4        274.30        325.05        43.89 o                         
 -12  16   4        740.18        600.22        50.43 o                         
 -10  16   4         31.38         75.86        25.74 o                         
  -8  16   4        424.36        341.14        31.51 o                         
  -6  16   4       6685.53       6618.25       145.46 o                         
  -4  16   4      20976.71      20877.33       358.75 o                         
  -2  16   4      47059.18      45034.95       507.15 o                         
   0  16   4       3076.10       3084.05        58.95 o                         
   2  16   4      24305.90      24666.42       240.47 o                         
   4  16   4      17202.96      16532.65       147.37 o                         
   6  16   4      12127.23      11550.01       141.63 o                         
   8  16   4         47.67         35.22        22.54 o                         
  10  16   4       1183.08       1199.58        55.49 o                         
  12  16   4       1417.52       1442.58        63.63 o                         
  14  16   4        765.79        931.62        57.86 o                         
  16  16   4         54.48         57.89        31.19 o                         
  18  16   4       2253.74       2453.74        98.04 o                         
 -19  17   4         17.52          5.26        32.54 o                         
 -17  17   4        752.08        709.65        60.09 o                         
 -15  17   4       1429.13       1437.95        73.11 o                         
 -13  17   4       1604.70       1612.79        73.14 o                         
 -11  17   4       2636.31       2670.57        84.38 o                         
  -9  17   4      12496.61      12277.28       275.52 o                         
  -7  17   4       2473.14       2728.18        86.28 o                         
  -5  17   4        220.38        276.18        27.10 o                         
  -3  17   4        566.36        568.86        30.52 o                         
  -1  17   4        164.84        174.33        23.76 o                         
   1  17   4        172.75        146.24        23.01 o                         
   3  17   4       3968.46       3676.94        67.70 o                         
   5  17   4        100.05        142.61        23.26 o                         
   7  17   4       3040.68       3015.18        74.18 o                         
   9  17   4       2834.96       2822.84        75.49 o                         
  11  17   4       7164.64       7197.20       118.50 o                         
  13  17   4       3129.62       3296.02        88.27 o                         
  15  17   4        672.14        710.95        52.95 o                         
  17  17   4          4.98         10.97        30.46 o                         
 -20  18   4         23.19         17.42        69.25 o                         
 -18  18   4        701.10        704.32        63.04 o                         
 -16  18   4        157.95        133.73        38.27 o                         
 -14  18   4        589.04        683.44        58.71 o                         
 -12  18   4       1892.74       1916.66        77.85 o                         
 -10  18   4        818.69        938.50        73.77 o                         
  -8  18   4        343.00        356.25        35.00 o                         
  -6  18   4      12122.03      11519.19       280.96 o                         
  -4  18   4       6291.39       5900.03       100.77 o                         
  -2  18   4      18643.76      18414.32       148.80 o                         
   0  18   4       7028.00       6692.90        88.50 o                         
   2  18   4      14971.73      14776.90       130.12 o                         
   4  18   4       4427.38       4683.23        78.59 o                         
   6  18   4      10527.62      10077.12       127.12 o                         
   8  18   4        468.77        431.48        39.93 o                         
  10  18   4        448.74        528.28        48.64 o                         
  12  18   4       2366.01       2614.29        80.82 o                         
  14  18   4       1346.73       1630.18        72.04 o                         
  16  18   4         16.69         62.87        33.03 o                         
  18  18   4        581.97        500.84       112.14 o                         
 -19  19   4          0.02         10.72        45.81 o                         
 -17  19   4         89.27         78.92        37.40 o                         
 -15  19   4       2384.69       2366.21        91.71 o                         
 -13  19   4       4790.71       4864.98       118.19 o                         
 -11  19   4       2213.72       2123.28       114.66 o                         
  -9  19   4       1725.60       1774.36        72.34 o                         
  -7  19   4       2646.73       2967.78        75.50 o                         
  -5  19   4        560.61        631.09        37.72 o                         
  -3  19   4        635.53        540.01        37.05 o                         
  -1  19   4        862.97        904.23        42.10 o                         
   1  19   4        271.44        219.52        26.49 o                         
   3  19   4          1.17         -3.55        19.56 o                         
   5  19   4       1023.86        952.49        51.42 o                         
   7  19   4       1689.83       1667.48        63.70 o                         
   9  19   4        418.91        512.53        44.35 o                         
  11  19   4       2463.20       2621.66        96.32 o                         
  13  19   4       2456.71       2623.36        76.54 o                         
  15  19   4       1398.76       1678.17        77.00 o                         
  17  19   4        553.26        505.35        79.30 o                         
 -18  20   4          2.20          0.00        64.78 o                         
 -16  20   4        581.13        509.11        57.50 o                         
 -14  20   4        117.61        116.47        39.71 o                         
 -12  20   4        735.96        836.51        62.50 o                         
 -10  20   4       2499.90       2395.93        86.36 o                         
  -8  20   4         78.66        122.99        34.60 o                         
  -6  20   4      13017.71      12496.45       285.31 o                         
  -4  20   4       5543.60       5532.30       131.31 o                         
  -2  20   4       4899.01       4824.22       126.01 o                         
   0  20   4       6897.55       6754.36        94.49 o                         
   2  20   4       7254.12       7376.33        99.11 o                         
   4  20   4       3824.32       3910.55        86.07 o                         
   6  20   4       6309.32       6214.98       108.19 o                         
   8  20   4        196.46        148.58        31.89 o                         
  10  20   4       1343.95       1589.62        68.89 o                         
  12  20   4        457.95        458.05        46.97 o                         
  14  20   4        962.04       1034.16        65.21 o                         
  16  20   4        661.55        810.76        91.45 o                         
 -15  21   4        679.75        774.26        76.96 o                         
 -13  21   4       1051.03       1148.77        86.98 o                         
 -11  21   4       3122.96       3314.02       121.08 o                         
  -9  21   4       2238.31       2256.15        87.88 o                         
  -7  21   4       1183.56       1176.92        76.74 o                         
  -5  21   4        898.75       1076.51        52.79 o                         
  -3  21   4          4.70          1.28        24.14 o                         
  -1  21   4          4.80         -6.88        23.22 o                         
   1  21   4        317.66        270.85        30.72 o                         
   3  21   4        750.39        774.59        44.17 o                         
   5  21   4       1726.76       1756.78        67.45 o                         
   7  21   4        203.63        310.81        41.76 o                         
   9  21   4        567.54        676.51        58.77 o                         
  11  21   4       2442.40       2620.14        96.47 o                         
  13  21   4       2306.19       2448.03        99.12 o                         
  15  21   4        741.35        745.18       111.83 o                         
 -14  22   4        492.22        467.21        66.43 o                         
 -12  22   4        651.72        600.94        69.01 o                         
 -10  22   4          5.20        -19.22        36.32 o                         
  -8  22   4        827.46        744.36        68.47 o                         
  -6  22   4       3509.30       3809.71       150.96 o                         
  -4  22   4      12421.51      13065.56       241.97 o                         
  -2  22   4       3498.00       3524.28        95.90 o                         
   0  22   4       5597.75       6108.09       121.14 o                         
   2  22   4       2671.19       2664.79        76.58 o                         
   4  22   4       7079.36       6897.74       161.41 o                         
   6  22   4       3398.62       3419.00       102.51 o                         
   8  22   4        282.62        325.92        45.16 o                         
  10  22   4        493.68        404.91        51.17 o                         
  12  22   4       1327.61       1428.20        80.98 o                         
 -13  23   4        822.23        859.33        78.75 o                         
 -11  23   4       1622.56       1804.87       101.20 o                         
  -9  23   4       2282.86       2064.10       103.91 o                         
  -7  23   4        873.32        942.78        97.64 o                         
  -5  23   4        134.67        151.63        55.84 o                         
  -3  23   4          0.23          0.30        34.00 o                         
  -1  23   4          0.01         -5.18        29.74 o                         
   1  23   4          7.35         -4.95        32.44 o                         
   3  23   4        209.65        196.85        43.01 o                         
   5  23   4         63.38         97.63        36.10 o                         
   7  23   4        676.24        784.42        63.09 o                         
   9  23   4       1620.79       1679.28        84.48 o                         
  11  23   4       1092.30       1116.85        75.90 o                         
 -12  24   4        499.83        487.89       112.14 o                         
 -10  24   4       1061.85        949.95        82.69 o                         
  -8  24   4        477.14        632.09        88.46 o                         
  -6  24   4       1857.57       1987.51       128.15 o                         
  -4  24   4       3152.83       3656.10       155.65 o                         
  -2  24   4       2359.89       2478.40       105.33 o                         
   0  24   4       3096.22       3292.29        98.88 o                         
   2  24   4       2222.06       2435.91       104.90 o                         
   4  24   4       2190.04       2288.71        88.46 o                         
   6  24   4       1645.79       1701.92        84.13 o                         
   8  24   4        473.23        418.69        54.42 o                         
  10  24   4        199.81        192.57        47.32 o                         
 -11  25   4        591.87        578.59       121.08 o                         
  -9  25   4        764.68        874.88        99.04 o                         
  -7  25   4        798.41        752.15        93.16 o                         
  -5  25   4         86.65         89.90        64.78 o                         
  -3  25   4         72.81        128.37        46.19 o                         
  -1  25   4          9.91          3.39        36.48 o                         
   1  25   4          8.03         20.93        31.39 o                         
   3  25   4         63.78        105.81        41.17 o                         
   5  25   4         44.30         80.27        36.69 o                         
   7  25   4        178.69        118.24        41.19 o                         
   9  25   4         42.26         89.01        50.42 o                         
  -6  26   4        557.91        568.16        85.62 o                         
  -4  26   4       3533.66       3631.93       161.75 o                         
  -2  26   4       2603.39       2808.75       116.35 o                         
   0  26   4        576.95        691.74        69.73 o                         
   2  26   4       1072.40       1096.43       106.81 o                         
   4  26   4       3140.02       2908.65       121.05 o                         
   6  26   4       2121.34       2100.94       105.57 o                         
   8  26   4        129.70         86.23        57.74 o                         
  -5  27   4        314.59        453.49       168.44 o                         
  -3  27   4          4.82         38.87        69.25 o                         
  -1  27   4        122.97        102.59        48.57 o                         
   1  27   4          1.30          5.25        58.31 o                         
   3  27   4         26.51         95.17        90.70 o                         
   5  27   4        137.55         99.19        86.23 o                         
   7  27   4       1308.12       1671.42       220.26 o                         
 -24   0   5         21.07        -38.87        64.78 o                         
 -22   0   5        325.69        324.18        60.97 o                         
 -20   0   5       3841.61       3645.25       107.71 o                         
 -18   0   5      15318.10      15269.74       486.63 o                         
 -16   0   5      12980.96      12950.99       489.56 o                         
 -14   0   5      11339.25      11272.72       330.37 o                         
 -12   0   5      24659.24      23976.59       795.97 o                         
 -10   0   5      15872.56      16261.93       675.12 o                         
  -8   0   5      16976.44      16686.24       612.05 o                         
  -6   0   5       2625.45       3420.39       154.86 o                         
  -4   0   5        246.76        154.98        11.66 o                         
  -2   0   5      79375.17      89185.55      1063.98 o                         
   0   0   5       3940.66       4073.20        42.02 o                         
   2   0   5      14816.89      16621.48       208.17 o                         
   4   0   5         41.22         37.64         9.11 o                         
   6   0   5       8556.24       7375.42        74.87 o                         
   8   0   5      18026.46      18323.05       243.70 o                         
  10   0   5       4316.47       3897.64        79.18 o                         
  12   0   5       1206.94       1219.04        62.21 o                         
  14   0   5         94.44         48.47        24.69 o                         
  16   0   5        446.88        356.32        54.97 o                         
  18   0   5       5633.26       5660.85       173.99 o                         
  20   0   5       9325.89       9088.05       225.89 o                         
  22   0   5       3431.04       3355.48       160.14 o                         
 -25   1   5         46.07        -64.78        64.78 o                         
 -23   1   5         64.74        -22.85        31.61 o                         
 -21   1   5       1473.48       1464.68        62.89 o                         
 -19   1   5        954.30        922.86        44.87 o                         
 -17   1   5        495.40        423.25        30.91 o                         
 -15   1   5       3450.88       3566.67       108.50 o                         
 -13   1   5          7.83         34.01        11.36 o                         
 -11   1   5       3403.02       3018.70        65.46 o                         
  -9   1   5      16292.57      15094.60       332.14 o                         
  -7   1   5      28573.84      25368.00       516.76 o                         
  -5   1   5     117950.62     118874.25      1366.75 o                         
  -3   1   5      69599.71      69757.90       633.70 o                         
  -1   1   5     110158.18     118547.80      1302.06 o                         
   1   1   5       1230.81        693.22        14.45 o                         
   3   1   5      60817.44      71014.92       732.92 o                         
   5   1   5         37.70         62.59        19.77 o                         
   7   1   5       6706.35       7536.25        61.38 o                         
   9   1   5      13610.41      14061.83        93.01 o                         
  11   1   5      19663.43      19446.22       202.02 o                         
  13   1   5      16915.39      16341.92       124.80 o                         
  15   1   5       6130.68       5943.79        95.25 o                         
  17   1   5       1416.83       1602.37        68.52 o                         
  19   1   5       1327.94       1427.66        74.39 o                         
  21   1   5         75.70         67.97        41.45 o                         
  23   1   5         73.33         47.36        82.21 o                         
 -24   2   5        235.15        187.15        50.45 o                         
 -22   2   5        600.08        603.25        47.30 o                         
 -20   2   5       4113.11       4197.42        90.59 o                         
 -18   2   5      11854.13      12415.10       183.76 o                         
 -16   2   5      30183.04      29555.39       402.68 o                         
 -14   2   5      16571.98      15583.01       314.16 o                         
 -12   2   5      21018.63      19872.93       483.56 o                         
 -10   2   5      23103.74      23157.99       517.18 o                         
  -8   2   5       6390.18       6055.79       125.68 o                         
  -6   2   5        120.29         80.23         8.25 o                         
  -4   2   5       1998.70       2071.60        79.13 o                         
  -2   2   5      12972.12      14099.12       119.71 o                         
   0   2   5        258.99        353.77        10.75 o                         
   2   2   5          4.13         22.92         6.14 o                         
   4   2   5       1580.37       1728.85        25.42 o                         
   6   2   5        645.81        309.66        13.61 o                         
   8   2   5       5846.99       5577.07        51.41 o                         
  10   2   5        164.81        109.09        11.78 o                         
  12   2   5       1778.43       1972.99        41.52 o                         
  14   2   5       1498.70       1596.47        53.80 o                         
  16   2   5       2137.06       2056.20        64.05 o                         
  18   2   5       9813.29       9908.25       155.36 o                         
  20   2   5       7060.00       7351.97       146.30 o                         
  22   2   5       7636.58       7795.63       159.76 o                         
 -25   3   5        806.07        815.71        97.47 o                         
 -23   3   5         28.51         10.76        32.91 o                         
 -21   3   5        214.39        241.72        34.70 o                         
 -19   3   5       2790.45       2820.07        73.34 o                         
 -17   3   5         77.02         84.43        21.00 o                         
 -15   3   5       2515.01       2656.87        81.37 o                         
 -13   3   5        375.02        240.69        19.01 o                         
 -11   3   5       1830.28       1439.23        28.59 o                         
  -9   3   5      33766.80      32716.59       660.21 o                         
  -7   3   5      79863.41      78826.04      1462.98 o                         
  -5   3   5      62989.28      60703.55      1276.99 o                         
  -3   3   5     114084.45     114527.98      2310.97 o                         
  -1   3   5      25394.22      26459.61       355.18 o                         
   1   3   5       8440.02       8109.80        94.27 o                         
   3   3   5       5202.14       5439.28        61.42 o                         
   5   3   5        437.58        471.78        14.42 o                         
   7   3   5        122.71        332.39        23.26 o                         
   9   3   5      24776.69      25118.37       194.77 o                         
  11   3   5      40858.27      41031.99       351.39 o                         
  13   3   5      33563.46      33154.67       203.40 o                         
  15   3   5       3697.03       3662.93        77.79 o                         
  17   3   5        422.29        602.63        50.33 o                         
  19   3   5        701.20        795.38        62.03 o                         
  21   3   5       1010.26        940.80        69.41 o                         
  23   3   5        123.48         51.83        69.25 o                         
 -26   4   5        735.40        772.94       202.84 o                         
 -24   4   5         14.68         30.73        34.29 o                         
 -22   4   5        394.66        481.76        50.99 o                         
 -20   4   5       4778.66       4832.49       119.15 o                         
 -18   4   5       5806.39       5909.56       116.84 o                         
 -16   4   5      18828.53      18864.84       333.15 o                         
 -14   4   5      47381.19      48111.23       833.06 o                         
 -12   4   5      10052.33       9360.84       195.25 o                         
 -10   4   5       3202.25       3102.51        53.05 o                         
  -8   4   5      13112.06      12827.12       160.29 o                         
  -6   4   5       6438.04       6328.61       138.54 o                         
  -4   4   5        759.89       1076.36        24.68 o                         
  -2   4   5        143.40        187.82         8.04 o                         
   0   4   5        196.19        279.41        24.03 o                         
   2   4   5        448.79        507.45        13.79 o                         
   4   4   5       9943.69      10657.37        99.63 o                         
   6   4   5       2582.59       2656.50        31.62 o                         
   8   4   5       5072.67       4519.65        69.24 o                         
  10   4   5       2198.51       1959.47        43.29 o                         
  12   4   5       6037.84       6774.27        81.84 o                         
  14   4   5         18.98         -0.97        19.54 o                         
  16   4   5       1608.14       1617.08        59.90 o                         
  18   4   5       5262.24       5657.80       121.99 o                         
  20   4   5       6220.42       6367.94       138.05 o                         
  22   4   5       7026.72       6797.98       190.11 o                         
 -25   5   5       1128.87       1151.20       130.56 o                         
 -23   5   5       2512.60       2552.16        95.90 o                         
 -21   5   5        623.36        699.07        57.66 o                         
 -19   5   5        824.07        833.40        49.63 o                         
 -17   5   5          7.31         21.13        20.92 o                         
 -15   5   5       1285.88       1320.99        39.14 o                         
 -13   5   5       5750.12       5622.73       134.98 o                         
 -11   5   5        305.39        225.19        16.23 o                         
  -9   5   5       2015.12       1491.84        41.20 o                         
  -7   5   5      67977.08      69694.44      1209.30 o                         
  -5   5   5     113373.15     116650.24      2864.92 o                         
  -3   5   5     104444.48     104114.57      2584.91 o                         
  -1   5   5      25451.65      24676.09       346.00 o                         
   1   5   5      23235.11      22753.59       380.52 o                         
   3   5   5       1904.77       1396.22        23.13 o                         
   5   5   5       7440.96       9768.22       135.44 o                         
   7   5   5       2917.86       2645.19        36.12 o                         
   9   5   5      30644.42      29981.16       560.73 o                         
  11   5   5      16401.81      15797.66       119.84 o                         
  13   5   5      15088.44      14907.69       124.13 o                         
  15   5   5       3019.81       3133.18        74.37 o                         
  17   5   5       2841.55       2856.14        77.44 o                         
  19   5   5        513.91        471.44        51.91 o                         
  21   5   5        196.87        213.65        43.64 o                         
  23   5   5        276.26        224.73        86.23 o                         
 -24   6   5         23.03         60.80        37.58 o                         
 -22   6   5        103.70        130.70        37.12 o                         
 -20   6   5       4788.91       4909.98       113.38 o                         
 -18   6   5      15438.13      15018.02       332.46 o                         
 -16   6   5      10271.17      10325.57       208.27 o                         
 -14   6   5       4297.04       4269.93        94.64 o                         
 -12   6   5      23560.53      24021.28       458.24 o                         
 -10   6   5      29996.03      30832.81       484.38 o                         
  -8   6   5       4788.58       4353.92        67.95 o                         
  -6   6   5       1475.70       2268.46        39.94 o                         
  -4   6   5       2461.03       3053.81        70.51 o                         
  -2   6   5       4692.41       5959.35        76.65 o                         
   0   6   5       1955.82       2419.59        51.01 o                         
   2   6   5       2446.24       3608.87        58.02 o                         
   4   6   5      32118.54      34357.07       402.28 o                         
   6   6   5       5998.54       6213.84        81.46 o                         
   8   6   5        863.69        557.73        21.59 o                         
  10   6   5      13085.42      12760.37       112.36 o                         
  12   6   5       3479.69       3374.63        61.98 o                         
  14   6   5          0.01        -18.78        18.78 o                         
  16   6   5        466.90        538.70        41.73 o                         
  18   6   5       4867.52       4959.16       102.23 o                         
  20   6   5       8803.49       8955.85       167.67 o                         
  22   6   5       5107.60       5290.75       135.86 o                         
 -25   7   5        441.84        576.20        88.46 o                         
 -23   7   5        393.32        334.04        48.56 o                         
 -21   7   5       2653.78       2631.58       102.21 o                         
 -19   7   5       2937.21       3079.88        92.22 o                         
 -17   7   5       1834.71       1901.14        66.67 o                         
 -15   7   5       1072.23        967.89        40.27 o                         
 -13   7   5       2102.53       1917.85        42.03 o                         
 -11   7   5        139.93        205.92        30.01 o                         
  -9   7   5      20071.50      19615.24       291.44 o                         
  -7   7   5      48057.34      48421.56       618.42 o                         
  -5   7   5     116380.39     121725.68      1360.43 o                         
  -3   7   5      24282.17      20296.82       286.39 o                         
  -1   7   5      42350.27      43479.81       918.56 o                         
   1   7   5      57207.83      65048.71       910.46 o                         
   3   7   5       3387.20       5248.20        63.17 o                         
   5   7   5        825.13        949.49        20.81 o                         
   7   7   5         43.71         69.94        11.22 o                         
   9   7   5      18200.45      16966.99       130.64 o                         
  11   7   5      33092.88      33766.41       317.36 o                         
  13   7   5      11615.05      11383.36       113.10 o                         
  15   7   5       6317.88       6339.45       103.34 o                         
  17   7   5        711.64        821.28        52.75 o                         
  19   7   5        199.11        309.78        39.93 o                         
  21   7   5        207.55        203.28        43.64 o                         
  23   7   5        161.21        267.62       134.04 o                         
 -24   8   5          2.80        -17.42        37.22 o                         
 -22   8   5        245.45        274.07        44.47 o                         
 -20   8   5       1793.78       2009.28        81.91 o                         
 -18   8   5       8767.11       8690.86       140.16 o                         
 -16   8   5      20462.54      20325.73       471.85 o                         
 -14   8   5      26429.59      24666.35       650.84 o                         
 -12   8   5      22756.26      22687.12       392.97 o                         
 -10   8   5        615.39        534.06        23.37 o                         
  -8   8   5       5152.90       4703.49        68.16 o                         
  -6   8   5       4614.05       5535.65        69.97 o                         
  -4   8   5       2957.35       3515.97        56.17 o                         
  -2   8   5      18255.10      20867.11       357.81 o                         
   0   8   5        115.66         95.96        10.78 o                         
   2   8   5       4541.46       5380.27        77.51 o                         
   4   8   5       1984.62       2174.45        29.77 o                         
   6   8   5       5883.76       5491.37        88.16 o                         
   8   8   5       1106.66        891.61        29.52 o                         
  10   8   5       4594.88       4376.54        67.30 o                         
  12   8   5        868.80        783.52        38.97 o                         
  14   8   5        376.81        332.94        29.60 o                         
  16   8   5       1382.44       1527.34        60.93 o                         
  18   8   5       5239.02       5259.20       106.14 o                         
  20   8   5       8786.94       8987.30       144.58 o                         
  22   8   5       3837.37       4063.50       233.22 o                         
 -23   9   5         10.40         29.15        36.64 o                         
 -21   9   5        988.45        968.15        72.54 o                         
 -19   9   5       2416.28       2340.26        83.60 o                         
 -17   9   5        420.65        399.13        37.23 o                         
 -15   9   5         19.29         46.87        20.06 o                         
 -13   9   5       2468.49       2476.13        53.76 o                         
 -11   9   5        377.61        300.70        20.54 o                         
  -9   9   5       8590.87       8132.34        89.94 o                         
  -7   9   5      25209.14      24492.09       434.56 o                         
  -5   9   5     141604.95     149295.05      2555.19 o                         
  -3   9   5      41869.40      40121.80       692.86 o                         
  -1   9   5      25645.90      25205.96       456.43 o                         
   1   9   5       3283.36       2666.49        45.99 o                         
   3   9   5       3679.06       3734.49        62.12 o                         
   5   9   5       5232.89       5468.06        80.67 o                         
   7   9   5       6319.21       6481.14       119.01 o                         
   9   9   5      10044.77       9985.21       147.06 o                         
  11   9   5      39452.87      39667.96       362.52 o                         
  13   9   5       6937.74       6752.04        91.72 o                         
  15   9   5       5006.82       4975.17        87.56 o                         
  17   9   5        188.36        245.79        34.27 o                         
  19   9   5        228.83        260.76        38.94 o                         
  21   9   5       1435.69       1429.02        73.32 o                         
 -24  10   5        137.93         91.62        57.58 o                         
 -22  10   5        506.21        573.98        58.24 o                         
 -20  10   5       4418.81       4265.35       122.78 o                         
 -18  10   5       5054.88       4985.78       112.79 o                         
 -16  10   5      10330.92      10542.39       244.74 o                         
 -14  10   5       8810.59       8554.75       188.32 o                         
 -12  10   5      11126.22      10612.95       190.81 o                         
 -10  10   5      10266.75      10366.21       170.10 o                         
  -8  10   5      12803.78      13391.11       235.21 o                         
  -6  10   5       1889.56       2321.20        47.94 o                         
  -4  10   5       2045.73       2411.39        32.14 o                         
  -2  10   5       1567.55       1287.48        33.80 o                         
   0  10   5         35.84        107.14        12.38 o                         
   2  10   5       1247.34       1472.49        23.59 o                         
   4  10   5       1349.89       1247.12        32.07 o                         
   6  10   5      10824.08      10576.89       205.79 o                         
   8  10   5       4225.60       4056.47        64.04 o                         
  10  10   5       3278.48       2928.09        59.11 o                         
  12  10   5        902.61        767.69        39.94 o                         
  14  10   5          0.15          4.65        20.30 o                         
  16  10   5       1113.60       1124.42        57.04 o                         
  18  10   5       2231.54       2382.42        78.87 o                         
  20  10   5       6034.61       6036.57       123.40 o                         
  22  10   5       5366.24       5251.29       192.40 o                         
 -23  11   5       2115.93       1842.22       120.34 o                         
 -21  11   5        132.38         87.25        36.38 o                         
 -19  11   5        411.74        425.24        46.74 o                         
 -17  11   5        205.50        177.17        30.99 o                         
 -15  11   5         18.80         10.02        22.15 o                         
 -13  11   5       1080.03       1181.77        42.37 o                         
 -11  11   5        220.96        128.63        19.97 o                         
  -9  11   5       7737.60       7663.12       134.26 o                         
  -7  11   5      14890.56      13748.01       188.69 o                         
  -5  11   5      41958.92      41976.73       878.30 o                         
  -3  11   5      72552.48      74959.95      1034.95 o                         
  -1  11   5      26949.57      26003.52       424.43 o                         
   1  11   5       5304.34       4806.36       102.76 o                         
   3  11   5       4335.47       4710.31        88.36 o                         
   5  11   5         41.90         56.92        12.24 o                         
   7  11   5       1846.16       1972.28        41.74 o                         
   9  11   5       9744.48       9736.59       118.86 o                         
  11  11   5      14519.93      14291.26       127.19 o                         
  13  11   5       2343.56       2479.55        62.21 o                         
  15  11   5       5620.29       5588.55        93.24 o                         
  17  11   5        943.09       1085.87        58.08 o                         
  19  11   5        341.27        360.14        49.51 o                         
  21  11   5        187.36        121.08        86.23 o                         
 -22  12   5        331.27        234.47        54.41 o                         
 -20  12   5       1600.51       1756.19        97.88 o                         
 -18  12   5       3494.11       3788.37       124.37 o                         
 -16  12   5      15032.59      14969.09       359.07 o                         
 -14  12   5       8560.54       8275.97       330.31 o                         
 -12  12   5       4170.98       4086.48       112.97 o                         
 -10  12   5       5369.85       5347.87       139.09 o                         
  -8  12   5       6811.89       7006.19       122.30 o                         
  -6  12   5       2589.97       2803.92        45.57 o                         
  -4  12   5       1623.58       1756.21        37.24 o                         
  -2  12   5       4423.88       4840.47        73.64 o                         
   0  12   5        326.79        326.07        19.35 o                         
   2  12   5       3268.01       3806.21        63.18 o                         
   4  12   5       2699.73       2800.14        51.23 o                         
   6  12   5       4945.17       5323.11        75.78 o                         
   8  12   5       3372.42       2850.27        65.14 o                         
  10  12   5          9.84         30.02        21.85 o                         
  12  12   5       4728.97       4639.55        90.29 o                         
  14  12   5        327.09        323.30        37.00 o                         
  16  12   5       1417.80       1383.33        65.36 o                         
  18  12   5       3920.27       4128.10       115.50 o                         
  20  12   5       2037.61       2175.45        96.56 o                         
 -21  13   5          6.50        -37.52        37.52 o                         
 -19  13   5       3223.90       3345.73       123.80 o                         
 -17  13   5          2.05          9.27        31.61 o                         
 -15  13   5        913.88        759.65        56.60 o                         
 -13  13   5         49.42         46.41        29.36 o                         
 -11  13   5        553.26        348.50        32.50 o                         
  -9  13   5       5789.95       5599.46       153.22 o                         
  -7  13   5      31269.39      30501.29       613.06 o                         
  -5  13   5      33591.36      33648.95       701.91 o                         
  -3  13   5      40631.00      41210.90       518.04 o                         
  -1  13   5      13745.88      13596.49       273.58 o                         
   1  13   5       1855.71       1672.75        36.11 o                         
   3  13   5       4325.97       4370.36        84.65 o                         
   5  13   5         14.72         64.21        23.81 o                         
   7  13   5       2475.89       2611.14        63.26 o                         
   9  13   5       6807.87       7238.59       104.12 o                         
  11  13   5      11613.11      12114.62       139.74 o                         
  13  13   5      18201.47      17996.27       177.14 o                         
  15  13   5       1324.38       1425.47        65.11 o                         
  17  13   5         61.57         83.70        35.28 o                         
  19  13   5        562.59        544.34        58.08 o                         
 -20  14   5       2760.43       3038.01       144.93 o                         
 -18  14   5       6807.14       6761.21       138.48 o                         
 -16  14   5       4700.04       4535.90       213.84 o                         
 -14  14   5       7193.33       7323.03       181.98 o                         
 -12  14   5      14109.26      13757.84       464.96 o                         
 -10  14   5       6880.95       6656.11        97.75 o                         
  -8  14   5        256.45        312.33        23.08 o                         
  -6  14   5        654.59        778.48        31.93 o                         
  -4  14   5        415.67        513.22        26.48 o                         
  -2  14   5         91.30         84.86        15.41 o                         
   0  14   5         28.90         30.23        13.44 o                         
   2  14   5        339.78        503.15        33.47 o                         
   4  14   5       1116.48       1282.87        40.85 o                         
   6  14   5         41.38         35.81        18.73 o                         
   8  14   5       3192.57       3019.80        71.05 o                         
  10  14   5        911.32       1014.22        51.28 o                         
  12  14   5        670.07        658.80        46.46 o                         
  14  14   5         14.97         32.70        27.46 o                         
  16  14   5         14.29        -11.02        26.83 o                         
  18  14   5       4332.43       4396.74       121.96 o                         
 -21  15   5        808.77        608.29        90.70 o                         
 -19  15   5       1046.30        930.23        68.51 o                         
 -17  15   5          5.34         -2.80        32.04 o                         
 -15  15   5       1223.57       1110.94        65.87 o                         
 -13  15   5          1.25         -3.03        28.86 o                         
 -11  15   5        129.73        165.41        33.45 o                         
  -9  15   5       8596.58       7596.32       216.77 o                         
  -7  15   5      20948.88      21639.98       419.18 o                         
  -5  15   5      21842.17      22760.69       382.73 o                         
  -3  15   5      33044.30      33043.59       449.01 o                         
  -1  15   5       8974.32       8595.45       160.60 o                         
   1  15   5        760.70        709.68        34.44 o                         
   3  15   5       4035.80       3835.70        70.80 o                         
   5  15   5         46.94         31.62        18.06 o                         
   7  15   5        977.82        996.22        48.46 o                         
   9  15   5       9310.23       9725.23       126.10 o                         
  11  15   5       5921.79       6229.96       107.75 o                         
  13  15   5      12833.83      12568.89       155.45 o                         
  15  15   5        554.15        606.80        49.77 o                         
  17  15   5        274.84        299.99        48.42 o                         
  19  15   5       1281.47       1290.47       104.62 o                         
 -20  16   5        532.59        578.41        72.76 o                         
 -18  16   5       2680.23       2653.41        97.16 o                         
 -16  16   5       6631.41       6464.38       189.46 o                         
 -14  16   5       4946.04       5022.52       138.39 o                         
 -12  16   5       2513.29       2576.42       137.81 o                         
 -10  16   5       3556.67       3401.76        88.88 o                         
  -8  16   5       2039.41       2005.02        80.90 o                         
  -6  16   5        482.55        579.07        31.04 o                         
  -4  16   5        461.01        503.06        26.30 o                         
  -2  16   5       2229.14       2233.35        50.58 o                         
   0  16   5         31.42         23.12        17.40 o                         
   2  16   5        491.42        459.84        31.70 o                         
   4  16   5       5720.53       6310.33        84.75 o                         
   6  16   5        248.27        368.33        34.63 o                         
   8  16   5       2928.18       2796.11        72.81 o                         
  10  16   5       1912.61       1859.73        64.12 o                         
  12  16   5         31.24         21.00        26.70 o                         
  14  16   5       1047.22        952.73        59.67 o                         
  16  16   5        337.32        439.54        44.68 o                         
  18  16   5       2656.76       2819.79       107.34 o                         
 -19  17   5         17.83         31.41        40.50 o                         
 -17  17   5        922.49        808.77        64.96 o                         
 -15  17   5        147.90        169.57        40.14 o                         
 -13  17   5         23.66          1.73        30.61 o                         
 -11  17   5        698.25        772.42        55.87 o                         
  -9  17   5       2507.11       2304.56        87.25 o                         
  -7  17   5       4384.83       4407.79        83.92 o                         
  -5  17   5      27791.15      28674.62       580.24 o                         
  -3  17   5      20218.57      20733.15       321.33 o                         
  -1  17   5      11342.35      11609.39       209.27 o                         
   1  17   5        490.16        383.56        30.18 o                         
   3  17   5       1477.23       1538.29        49.38 o                         
   5  17   5         28.55         35.98        23.22 o                         
   7  17   5         16.37         25.08        23.92 o                         
   9  17   5       5317.11       5139.25        99.48 o                         
  11  17   5       9025.14       8831.31       119.64 o                         
  13  17   5       3310.31       3190.04        87.93 o                         
  15  17   5        227.64        228.91        38.79 o                         
  17  17   5       1368.60       1206.70        69.88 o                         
 -20  18   5       1173.18       1304.16       246.18 o                         
 -18  18   5       2782.02       2942.28       105.48 o                         
 -16  18   5       2719.09       2870.14       101.64 o                         
 -14  18   5       4472.19       4641.75       153.45 o                         
 -12  18   5       2971.17       3196.57       127.75 o                         
 -10  18   5       3909.57       3803.16       158.15 o                         
  -8  18   5       2880.65       2852.93       101.63 o                         
  -6  18   5        773.70        940.45        49.74 o                         
  -4  18   5         53.58         43.32        19.24 o                         
  -2  18   5        342.30        354.58        29.81 o                         
   0  18   5          8.95        -18.29        18.29 o                         
   2  18   5        183.04        133.85        23.93 o                         
   4  18   5       1718.98       1783.52        54.61 o                         
   6  18   5        595.14        684.65        44.78 o                         
   8  18   5        249.93        282.31        35.53 o                         
  10  18   5       1207.37       1225.60        61.19 o                         
  12  18   5       2032.52       1655.74        63.64 o                         
  14  18   5         41.01          1.26        26.89 o                         
  16  18   5       1181.25       1251.80        68.58 o                         
 -19  19   5         30.76         64.78        51.81 o                         
 -17  19   5         19.63         -6.39        35.78 o                         
 -15  19   5        304.53        355.52        49.62 o                         
 -13  19   5         44.31         50.51        32.28 o                         
 -11  19   5          7.74         10.88        29.22 o                         
  -9  19   5       1892.90       1977.06       117.20 o                         
  -7  19   5      17152.79      16701.53       241.91 o                         
  -5  19   5      18576.15      18753.46       435.02 o                         
  -3  19   5       3250.24       3473.16        69.26 o                         
  -1  19   5       6758.63       7023.06       103.46 o                         
   1  19   5       2632.81       2381.75        59.98 o                         
   3  19   5        817.00        791.03        43.00 o                         
   5  19   5         60.44         68.15        25.34 o                         
   7  19   5        117.43        149.95        30.52 o                         
   9  19   5       4693.82       4863.42       100.89 o                         
  11  19   5       4754.12       4510.55       101.84 o                         
  13  19   5       4352.83       3955.58       101.52 o                         
  15  19   5       1436.74       1267.70        70.27 o                         
  17  19   5         10.72         -8.05        47.65 o                         
 -18  20   5        916.50        769.73       111.14 o                         
 -16  20   5       3327.04       3430.71       112.60 o                         
 -14  20   5       5054.91       4647.20       121.59 o                         
 -12  20   5       2986.23       3162.50       107.39 o                         
 -10  20   5        133.13        182.05        40.12 o                         
  -8  20   5       1568.46       1391.42        70.20 o                         
  -6  20   5       1389.11       1305.49        59.71 o                         
  -4  20   5       1532.11       1492.01        67.68 o                         
  -2  20   5         41.34         96.02        24.48 o                         
   0  20   5        408.98        283.28        30.09 o                         
   2  20   5        622.21        443.82        35.04 o                         
   4  20   5        799.43        849.76        62.24 o                         
   6  20   5       2383.33       2418.53        75.16 o                         
   8  20   5        482.74        464.61        44.01 o                         
  10  20   5         92.10        164.27        34.10 o                         
  12  20   5        651.75        607.51        52.25 o                         
  14  20   5         35.20         97.45        36.24 o                         
  16  20   5         38.06         73.16        44.74 o                         
 -15  21   5        117.36         94.03        40.51 o                         
 -13  21   5        552.59        498.69        55.00 o                         
 -11  21   5       1249.04       1152.67        71.02 o                         
  -9  21   5        382.88        317.79        44.47 o                         
  -7  21   5       3442.70       3229.09        94.02 o                         
  -5  21   5      19564.38      19480.54       625.21 o                         
  -3  21   5      11824.60      11547.94       296.77 o                         
  -1  21   5       2712.39       2592.94        66.27 o                         
   1  21   5        254.84        296.70        31.98 o                         
   3  21   5        242.95        179.20        28.68 o                         
   5  21   5       1007.06        958.80        55.37 o                         
   7  21   5         23.60         28.96        29.03 o                         
   9  21   5       5374.12       5498.12       111.74 o                         
  11  21   5       2957.40       2994.82        90.98 o                         
  13  21   5        824.92        816.19        60.42 o                         
 -14  22   5        153.64        205.50        54.04 o                         
 -12  22   5       2033.99       2234.18       110.50 o                         
 -10  22   5       2238.81       2273.23       106.81 o                         
  -8  22   5        315.92        298.34        51.60 o                         
  -6  22   5         43.10         61.95        42.30 o                         
  -4  22   5         13.08         47.59        31.68 o                         
  -2  22   5        395.79        363.07        44.57 o                         
   0  22   5        594.90        564.32        41.11 o                         
   2  22   5       1199.66       1187.46        54.04 o                         
   4  22   5        889.05        859.24        54.41 o                         
   6  22   5        843.82       1006.40        67.56 o                         
   8  22   5        883.46       1025.91        69.04 o                         
  10  22   5         67.92         71.95        37.58 o                         
  12  22   5        759.18        704.86        63.58 o                         
 -13  23   5         24.15         27.96        42.79 o                         
 -11  23   5         58.38         33.63        40.41 o                         
  -9  23   5       1527.45       1482.83        91.80 o                         
  -7  23   5       3299.45       3414.27       154.15 o                         
  -5  23   5       5457.94       5591.82       184.80 o                         
  -3  23   5       4292.59       4218.88       127.12 o                         
  -1  23   5       2562.18       2628.94       106.11 o                         
   1  23   5       2716.23       2699.24        90.51 o                         
   3  23   5          6.85         20.83        31.05 o                         
   5  23   5         53.72         70.11        34.93 o                         
   7  23   5         31.48        102.35        37.58 o                         
   9  23   5        830.79        913.72        70.64 o                         
  11  23   5       3136.69       3612.33       115.87 o                         
 -12  24   5       1040.57       1036.54       151.01 o                         
 -10  24   5        162.94        136.01        49.75 o                         
  -8  24   5        548.89        584.96        87.00 o                         
  -6  24   5        175.76        195.95        66.79 o                         
  -4  24   5        105.30         91.27        43.11 o                         
  -2  24   5        222.15        185.38        67.19 o                         
   0  24   5          2.74         37.92        38.21 o                         
   2  24   5        192.37        289.85        58.58 o                         
   4  24   5        250.25        294.83        44.88 o                         
   6  24   5         12.57         -6.43        32.79 o                         
   8  24   5        127.24        146.60        43.00 o                         
  10  24   5        762.91        740.04        94.48 o                         
 -11  25   5        553.77        617.46       129.57 o                         
  -9  25   5       1670.20       1902.33       149.50 o                         
  -7  25   5       1698.00       1607.20       125.11 o                         
  -5  25   5       5775.15       5976.15       198.49 o                         
  -3  25   5       4777.03       4867.68       142.80 o                         
  -1  25   5        566.86        516.64        63.17 o                         
   1  25   5          5.24        -19.46        36.17 o                         
   3  25   5        138.84        108.87        56.48 o                         
   5  25   5        950.62        826.06        71.65 o                         
   7  25   5        471.43        569.48        62.04 o                         
   9  25   5        724.24        698.49       108.55 o                         
  -6  26   5         37.26         38.87        51.81 o                         
  -4  26   5         18.44         54.06        54.97 o                         
  -2  26   5        211.33        193.91        51.46 o                         
   0  26   5          0.20        -31.28        37.22 o                         
   2  26   5          0.14         -2.23        48.97 o                         
   4  26   5        162.44        190.11        67.29 o                         
   6  26   5       1059.64       1062.45       146.99 o                         
   8  26   5         11.96         43.34        77.74 o                         
  -3  27   5       1612.31       1623.61       172.91 o                         
  -1  27   5       1430.69       1454.65       115.94 o                         
   1  27   5        302.71        323.92       103.65 o                         
 -24   0   6        122.07        134.04        77.74 o                         
 -22   0   6        220.76        194.35        73.27 o                         
 -20   0   6          9.98         88.19        35.38 o                         
 -18   0   6        626.02        578.67        66.11 o                         
 -16   0   6       7901.68       7025.07       207.92 o                         
 -14   0   6       6434.33       6601.53       297.35 o                         
 -12   0   6      10105.19       9050.21       304.77 o                         
 -10   0   6      12450.10      12551.68       382.67 o                         
  -8   0   6      35622.39      35243.55      1068.37 o                         
  -6   0   6     107607.38     109906.44      2255.78 o                         
  -4   0   6      19119.54      17119.01       231.19 o                         
  -2   0   6      98276.41     112513.70      1097.30 o                         
   0   0   6      99253.55     116432.18      1806.36 o                         
   2   0   6      32982.98      35158.00       484.88 o                         
   4   0   6        677.33        228.29        16.62 o                         
   6   0   6      37122.47      33313.28       466.18 o                         
   8   0   6      82782.65      89113.95      1520.17 o                         
  10   0   6      50224.95      51486.98       883.60 o                         
  12   0   6      10327.95      11295.22       144.22 o                         
  14   0   6       1853.91       1776.76        96.95 o                         
  16   0   6        171.22        259.98        51.81 o                         
  18   0   6       2015.82       2016.25       144.53 o                         
  20   0   6        517.75        546.69        79.30 o                         
  22   0   6        232.88        163.87        59.02 o                         
 -25   1   6       1658.71       1787.58       263.60 o                         
 -23   1   6       4755.74       5298.86       183.24 o                         
 -21   1   6       6840.31       7216.65       172.05 o                         
 -19   1   6      17783.93      18168.77       334.29 o                         
 -17   1   6      24832.70      25715.01       431.98 o                         
 -15   1   6       7424.02       7443.81       125.06 o                         
 -13   1   6       5252.27       5385.89       104.64 o                         
 -11   1   6       1763.92       1716.29        39.16 o                         
  -9   1   6         74.73        116.11        10.95 o                         
  -7   1   6        862.77        659.32        19.04 o                         
  -5   1   6        159.64         67.05         6.91 o                         
  -3   1   6      11341.78      12156.14       128.21 o                         
  -1   1   6      13794.72      14577.92       156.72 o                         
   1   1   6        334.57        280.21        13.48 o                         
   3   1   6      32310.87      36142.14       268.50 o                         
   5   1   6         13.70        110.44        16.43 o                         
   7   1   6       6209.46       6914.32        76.87 o                         
   9   1   6        562.03        510.52        20.64 o                         
  11   1   6        128.70        200.10        18.65 o                         
  13   1   6       5460.27       5588.03        95.99 o                         
  15   1   6       4147.77       3801.47        90.66 o                         
  17   1   6      11737.56      11159.60       161.39 o                         
  19   1   6      17226.63      17072.23       210.94 o                         
  21   1   6       4237.74       4539.05       145.87 o                         
 -24   2   6        425.09        509.30        79.28 o                         
 -22   2   6        582.45        578.81        53.24 o                         
 -20   2   6       1029.54       1045.58        57.75 o                         
 -18   2   6         44.16         72.13        22.24 o                         
 -16   2   6       6453.32       6378.99       116.19 o                         
 -14   2   6      13492.62      13465.16       332.44 o                         
 -12   2   6       6038.82       5049.85       132.79 o                         
 -10   2   6      40994.20      41699.65       918.75 o                         
  -8   2   6      50147.34      50125.98       872.18 o                         
  -6   2   6      94837.38      93469.07      1509.76 o                         
  -4   2   6      27453.73      25159.96       260.74 o                         
  -2   2   6      17502.52      17871.36       170.62 o                         
   0   2   6       4534.96       5120.60        38.89 o                         
   2   2   6       4209.64       3974.94        39.60 o                         
   4   2   6      53121.93      57942.91       484.19 o                         
   6   2   6      38305.53      38804.32       326.66 o                         
   8   2   6      36145.80      35224.77       284.85 o                         
  10   2   6      37222.67      37552.11       259.91 o                         
  12   2   6      27085.28      27391.52       163.60 o                         
  14   2   6      13085.15      12878.54       194.08 o                         
  16   2   6        437.22        498.70        44.76 o                         
  18   2   6        148.69        139.10        37.16 o                         
  20   2   6          0.14         23.80        32.16 o                         
  22   2   6        172.20        172.64        41.22 o                         
 -25   3   6        469.32        583.05       138.06 o                         
 -23   3   6       4459.51       4812.27       120.88 o                         
 -21   3   6      13142.62      13780.82       219.39 o                         
 -19   3   6       9107.79       9546.58       144.10 o                         
 -17   3   6      16587.04      16487.60       162.51 o                         
 -15   3   6      24843.27      24208.79       425.89 o                         
 -13   3   6      12620.99      12334.73       303.18 o                         
 -11   3   6        157.27        279.11        16.89 o                         
  -9   3   6        447.71        374.01        16.54 o                         
  -7   3   6        452.50        380.44        15.09 o                         
  -5   3   6        247.43        550.25        19.04 o                         
  -3   3   6       6894.38       6500.12        73.70 o                         
  -1   3   6        103.46        180.48        12.03 o                         
   1   3   6        122.07        152.39         8.86 o                         
   3   3   6       1693.13       1515.05        23.61 o                         
   5   3   6       5431.93       5855.12        59.44 o                         
   7   3   6       7487.37       7777.98        88.47 o                         
   9   3   6       1180.40       1308.33        28.12 o                         
  11   3   6       4328.61       4907.58        68.56 o                         
  13   3   6       1298.41       1190.97        47.25 o                         
  15   3   6       9260.21       8905.20       118.49 o                         
  17   3   6      20685.42      19727.44       266.79 o                         
  19   3   6       7763.46       8064.89       156.45 o                         
  21   3   6       9514.02       9851.70       175.39 o                         
 -24   4   6          1.27         -5.01        33.33 o                         
 -22   4   6         41.67         69.46        33.45 o                         
 -20   4   6        533.02        539.29        50.05 o                         
 -18   4   6        130.22        109.97        25.40 o                         
 -16   4   6       1042.14       1090.24        41.81 o                         
 -14   4   6      20564.05      20400.13       441.98 o                         
 -12   4   6       6833.76       6389.12       140.82 o                         
 -10   4   6      20135.00      19160.37       383.37 o                         
  -8   4   6      27445.81      25963.17       422.62 o                         
  -6   4   6      71906.52      69793.93      1325.09 o                         
  -4   4   6      81923.41      82395.46      1510.42 o                         
  -2   4   6       7437.69       6852.75       120.41 o                         
   0   4   6       8221.81       9332.65       104.00 o                         
   2   4   6      25719.40      29442.95       346.18 o                         
   4   4   6      14468.98      14840.32       186.06 o                         
   6   4   6      26480.65      27129.02       287.78 o                         
   8   4   6      31856.81      30381.30       395.51 o                         
  10   4   6      40714.07      42197.03       216.03 o                         
  12   4   6      25436.25      24992.98       210.25 o                         
  14   4   6       1419.60       1378.84        52.13 o                         
  16   4   6        139.31        144.78        28.67 o                         
  18   4   6        261.00        212.21        41.44 o                         
  20   4   6        187.96        224.17        43.49 o                         
  22   4   6        348.67        265.85        47.79 o                         
 -25   5   6       1843.43       2095.51       142.05 o                         
 -23   5   6       2694.87       2876.56       100.33 o                         
 -21   5   6       9871.08      10233.47       328.15 o                         
 -19   5   6      16323.35      16043.62       341.59 o                         
 -17   5   6      12680.46      12522.02       135.10 o                         
 -15   5   6      10280.39      10251.70       229.39 o                         
 -13   5   6       2007.75       1944.86        41.95 o                         
 -11   5   6        554.39        496.40        23.28 o                         
  -9   5   6       6128.93       7137.78       100.94 o                         
  -7   5   6       8011.04       8183.90       158.42 o                         
  -5   5   6      25991.90      27181.95       497.02 o                         
  -3   5   6      19190.02      19562.23       449.03 o                         
  -1   5   6       1362.43        938.18        17.13 o                         
   1   5   6        247.50        420.02        13.53 o                         
   3   5   6      17075.71      19271.62       274.32 o                         
   5   5   6      17524.96      18911.14       275.04 o                         
   7   5   6       1202.02       1728.92        30.49 o                         
   9   5   6       1383.65       1522.38        39.72 o                         
  11   5   6         24.35         52.89        17.34 o                         
  13   5   6       3364.75       3106.26        61.95 o                         
  15   5   6       6726.50       6434.45       104.06 o                         
  17   5   6      12156.69      11432.78       176.39 o                         
  19   5   6       7502.70       7667.47       147.73 o                         
  21   5   6       8741.76       8815.43       167.26 o                         
 -24   6   6        104.57        132.19        41.16 o                         
 -22   6   6       1387.95       1333.27        75.00 o                         
 -20   6   6       1064.52       1217.71        68.75 o                         
 -18   6   6       3379.70       3202.00        90.06 o                         
 -16   6   6        889.68        781.20        38.22 o                         
 -14   6   6       9389.51       8857.75       165.01 o                         
 -12   6   6      10972.16      11154.50       185.47 o                         
 -10   6   6       7716.75       7219.37       117.78 o                         
  -8   6   6      23362.27      21929.27       344.39 o                         
  -6   6   6      59542.61      59049.54       945.45 o                         
  -4   6   6      73189.04      73053.73      1619.98 o                         
  -2   6   6        160.57        491.77        14.65 o                         
   0   6   6        154.24        199.94        13.11 o                         
   2   6   6      24251.14      24989.42       314.08 o                         
   4   6   6      31453.28      33913.10       372.98 o                         
   6   6   6      16825.87      16743.86       273.28 o                         
   8   6   6      31581.74      31475.16       588.98 o                         
  10   6   6      21518.53      21188.81       149.88 o                         
  12   6   6      14213.57      14249.61       122.70 o                         
  14   6   6       1672.95       1675.63        57.75 o                         
  16   6   6       2179.53       2120.12        68.89 o                         
  18   6   6        241.18        216.97        34.70 o                         
  20   6   6        372.63        408.34        50.99 o                         
  22   6   6          5.13         17.42        64.78 o                         
 -25   7   6       1752.79       1895.70       189.88 o                         
 -23   7   6       3189.82       3330.43       138.33 o                         
 -21   7   6       5307.97       5940.52       128.44 o                         
 -19   7   6      13613.46      14195.62       199.46 o                         
 -17   7   6      18503.33      17940.99       569.79 o                         
 -15   7   6       7394.20       6789.17       172.39 o                         
 -13   7   6       5208.81       5088.67       103.56 o                         
 -11   7   6       3092.74       3128.62        70.80 o                         
  -9   7   6       1677.00       1894.93        34.23 o                         
  -7   7   6         26.49         27.52         8.56 o                         
  -5   7   6       2935.99       2915.51        33.34 o                         
  -3   7   6      13028.97      13486.92       247.38 o                         
  -1   7   6       1128.44       1648.96        28.08 o                         
   1   7   6        882.29       1062.13        23.16 o                         
   3   7   6       2258.09       2577.20        42.23 o                         
   5   7   6       3356.45       3066.82        56.55 o                         
   7   7   6        958.23       1000.80        30.21 o                         
   9   7   6       1120.37       1297.27        38.77 o                         
  11   7   6       1178.65       1207.75        42.42 o                         
  13   7   6       5762.80       5631.98        83.42 o                         
  15   7   6       2974.27       2928.16        75.40 o                         
  17   7   6      10203.36       9950.52       139.04 o                         
  19   7   6       9944.94       9795.98       183.34 o                         
  21   7   6       9439.50       9363.32       173.42 o                         
 -24   8   6        478.34        411.38        61.23 o                         
 -22   8   6        132.07         96.47        36.10 o                         
 -20   8   6       3007.15       3195.33       144.60 o                         
 -18   8   6         91.63         83.27        31.54 o                         
 -16   8   6       4541.87       4403.52       156.46 o                         
 -14   8   6       4440.97       4015.85        93.99 o                         
 -12   8   6      26654.27      25311.67       470.90 o                         
 -10   8   6       6586.15       5872.61        87.19 o                         
  -8   8   6      35731.33      36346.89       555.82 o                         
  -6   8   6      73445.26      76858.39      1165.59 o                         
  -4   8   6      33557.08      34428.03       336.83 o                         
  -2   8   6         39.26        274.44        15.05 o                         
   0   8   6        556.72        765.88        23.24 o                         
   2   8   6      10682.44      10417.84       143.85 o                         
   4   8   6      26744.73      29574.13       380.88 o                         
   6   8   6      12162.37      11366.71       187.35 o                         
   8   8   6      26302.05      25327.74       249.83 o                         
  10   8   6      36167.43      35984.00       211.63 o                         
  12   8   6      25982.74      26101.20       181.08 o                         
  14   8   6       1340.55       1174.16        47.09 o                         
  16   8   6        311.68        284.05        35.17 o                         
  18   8   6        209.39        255.48        37.69 o                         
  20   8   6        208.95        255.97        47.18 o                         
  22   8   6         38.33         69.25        69.25 o                         
 -23   9   6       2574.26       2898.77       103.49 o                         
 -21   9   6       7365.36       7570.75       221.26 o                         
 -19   9   6      11120.24      11174.69       198.48 o                         
 -17   9   6      10212.71       9845.06       247.10 o                         
 -15   9   6      10531.36       9863.42       172.35 o                         
 -13   9   6       5942.93       5654.06       127.94 o                         
 -11   9   6        330.82        335.71        22.41 o                         
  -9   9   6        193.31        245.77        16.92 o                         
  -7   9   6          4.82         11.76         9.02 o                         
  -5   9   6        265.10        274.38        14.54 o                         
  -3   9   6       1361.16       1226.79        27.89 o                         
  -1   9   6       4359.83       5181.02       112.85 o                         
   1   9   6        179.61        193.76        14.46 o                         
   3   9   6       5220.28       5039.15        89.14 o                         
   5   9   6        565.96        621.01        23.64 o                         
   7   9   6       1029.96        952.36        29.10 o                         
   9   9   6       3018.12       3008.69        57.49 o                         
  11   9   6        935.70        931.61        41.32 o                         
  13   9   6       6103.70       5988.59        88.37 o                         
  15   9   6       6345.99       6260.46       172.16 o                         
  17   9   6       8923.84       8892.92       155.14 o                         
  19   9   6       8891.85       9043.27       143.85 o                         
  21   9   6       5045.57       5139.38       176.06 o                         
 -24  10   6        113.11        202.84        95.17 o                         
 -22  10   6        357.85        376.48        60.67 o                         
 -20  10   6        652.60        727.44        58.67 o                         
 -18  10   6        152.63        142.21        30.54 o                         
 -16  10   6       4232.53       3691.46        85.19 o                         
 -14  10   6       3499.92       3217.64        99.35 o                         
 -12  10   6      11095.87      10707.00       209.53 o                         
 -10  10   6      10142.81       9966.28       153.47 o                         
  -8  10   6      18467.98      18713.81       277.68 o                         
  -6  10   6      20295.03      19471.27       344.06 o                         
  -4  10   6      42454.74      44940.79       704.41 o                         
  -2  10   6      10227.43      10902.36       184.72 o                         
   0  10   6       7288.76       8278.61       155.63 o                         
   2  10   6      15924.42      17379.72       272.01 o                         
   4  10   6      14169.31      14131.61       212.73 o                         
   6  10   6       8384.98       7364.02       140.21 o                         
   8  10   6      23261.27      23682.10       191.80 o                         
  10  10   6      24260.65      24041.40       361.15 o                         
  12  10   6      11340.13      11196.89       117.22 o                         
  14  10   6       3271.29       3240.05        71.50 o                         
  16  10   6         94.99         59.00        28.00 o                         
  18  10   6        669.95        628.73        54.60 o                         
  20  10   6         94.13        117.22        40.56 o                         
 -23  11   6       2866.21       3640.40       233.22 o                         
 -21  11   6       6968.80       6885.06       169.52 o                         
 -19  11   6       5459.65       5461.38       234.81 o                         
 -17  11   6      12130.49      12021.64       392.09 o                         
 -15  11   6       5476.80       5615.83       241.83 o                         
 -13  11   6       2336.85       2189.69        82.93 o                         
 -11  11   6          3.68         -7.58        17.14 o                         
  -9  11   6         23.87         43.74        13.96 o                         
  -7  11   6         36.35         40.70        12.63 o                         
  -5  11   6       5643.39       6041.77       111.08 o                         
  -3  11   6       5937.98       5751.39       113.06 o                         
  -1  11   6       1594.28       1707.59        44.71 o                         
   1  11   6        247.41        164.76        15.67 o                         
   3  11   6       1803.44       1585.95        48.27 o                         
   5  11   6       1980.57       2038.44        45.24 o                         
   7  11   6       3129.09       3318.81        67.32 o                         
   9  11   6        582.57        645.58        40.42 o                         
  11  11   6        472.86        557.63        40.44 o                         
  13  11   6       1748.13       1721.62        62.02 o                         
  15  11   6       2500.34       2405.13        75.13 o                         
  17  11   6       8253.05       8255.85       151.65 o                         
  19  11   6       4113.31       4130.59       142.71 o                         
  21  11   6       5271.24       5333.26       272.09 o                         
 -22  12   6          9.70         20.62        41.43 o                         
 -20  12   6         52.42         39.50        39.06 o                         
 -18  12   6          5.67          9.22        31.68 o                         
 -16  12   6       1170.39       1094.81        66.12 o                         
 -14  12   6       6870.51       6598.54       197.53 o                         
 -12  12   6       2282.81       2062.93        69.04 o                         
 -10  12   6       9432.98       9241.59       221.55 o                         
  -8  12   6      22904.99      23269.55       408.62 o                         
  -6  12   6      30241.24      30082.56       462.87 o                         
  -4  12   6      10536.88       9771.50       156.07 o                         
  -2  12   6       4120.38       4244.42        77.60 o                         
   0  12   6        446.86        506.58        23.69 o                         
   2  12   6       8668.19       9140.15       167.67 o                         
   4  12   6       7479.00       8181.54       150.18 o                         
   6  12   6      11223.05      10409.18       178.73 o                         
   8  12   6      21983.26      21561.32       187.47 o                         
  10  12   6      21409.79      21330.99       279.66 o                         
  12  12   6       5574.51       5752.45       101.10 o                         
  14  12   6       1211.87       1229.02        58.89 o                         
  16  12   6         69.98         53.16        33.60 o                         
  18  12   6          0.03         30.75        33.75 o                         
  20  12   6          8.67        -18.06        61.34 o                         
 -21  13   6       3618.72       3759.64       136.18 o                         
 -19  13   6       8131.49       8236.92       353.83 o                         
 -17  13   6       9945.68       9666.44       232.66 o                         
 -15  13   6       4941.66       4773.69       108.99 o                         
 -13  13   6       4415.32       4343.10       105.31 o                         
 -11  13   6          7.36        -11.02        23.89 o                         
  -9  13   6         16.45         19.31        16.76 o                         
  -7  13   6       1992.85       2231.32        66.92 o                         
  -5  13   6          7.82          8.59        13.08 o                         
  -3  13   6       2095.44       2223.97        42.22 o                         
  -1  13   6       4190.42       4268.43        77.67 o                         
   1  13   6        939.67        726.69        32.94 o                         
   3  13   6       2321.26       2336.83        49.79 o                         
   5  13   6       2362.86       2402.66        52.21 o                         
   7  13   6         45.54         67.36        19.77 o                         
   9  13   6        189.18        278.51        33.86 o                         
  11  13   6        341.66        372.81        36.38 o                         
  13  13   6       1606.20       1725.87        67.17 o                         
  15  13   6       2776.70       2729.64        82.13 o                         
  17  13   6       9595.07       9789.78       270.55 o                         
  19  13   6       5576.08       5695.80       165.80 o                         
 -22  14   6        120.31        163.97       138.06 o                         
 -20  14   6        914.20        695.47        72.98 o                         
 -18  14   6         61.78         65.87        36.38 o                         
 -16  14   6       2168.59       2198.36        86.14 o                         
 -14  14   6       9614.73       8739.43       342.17 o                         
 -12  14   6       1116.82       1049.64        58.08 o                         
 -10  14   6       9251.67       8368.69       239.96 o                         
  -8  14   6      13912.96      13407.90       300.94 o                         
  -6  14   6      25669.54      25880.32       541.73 o                         
  -4  14   6      19531.93      18701.58       397.87 o                         
  -2  14   6       7741.52       7657.12       106.98 o                         
   0  14   6       6951.18       7993.86       124.03 o                         
   2  14   6       4224.85       5015.34        76.93 o                         
   4  14   6        871.80        898.99        38.20 o                         
   6  14   6      18274.61      17396.18       153.65 o                         
   8  14   6      12002.17      11599.29       121.18 o                         
  10  14   6       6486.87       6295.76       104.25 o                         
  12  14   6      16438.83      15858.41       169.80 o                         
  14  14   6       4292.54       3971.54        95.27 o                         
  16  14   6        878.36        764.00        54.95 o                         
  18  14   6         35.62         88.27        37.70 o                         
 -21  15   6       3100.51       3543.91       323.92 o                         
 -19  15   6       4899.81       5063.73       148.97 o                         
 -17  15   6       6901.64       6549.12       225.64 o                         
 -15  15   6       4363.51       4326.87       163.93 o                         
 -13  15   6       1065.87       1125.69        65.26 o                         
 -11  15   6        630.99        594.07        47.93 o                         
  -9  15   6         61.84         40.56        27.80 o                         
  -7  15   6       3306.27       3678.62        67.87 o                         
  -5  15   6       1291.61       1487.83        42.22 o                         
  -3  15   6       2766.77       2774.11        66.11 o                         
  -1  15   6          1.59        -13.49        13.49 o                         
   1  15   6        129.76        135.20        21.21 o                         
   3  15   6       4526.71       4524.87        71.27 o                         
   5  15   6         59.70         40.84        19.51 o                         
   7  15   6        799.24        719.33        43.60 o                         
   9  15   6       1192.25       1008.28        48.61 o                         
  11  15   6       4521.36       4630.24        96.52 o                         
  13  15   6       2568.05       2527.48        79.42 o                         
  15  15   6        494.61        504.24        46.72 o                         
  17  15   6       5593.72       5939.99       139.22 o                         
 -20  16   6         39.87          9.35        53.32 o                         
 -18  16   6         64.91         98.54        38.77 o                         
 -16  16   6       1193.07       1085.99        69.53 o                         
 -14  16   6       4418.29       3791.47       127.17 o                         
 -12  16   6        650.03        569.49        48.41 o                         
 -10  16   6       5088.06       4585.28       105.68 o                         
  -8  16   6       5927.26       5694.27       125.10 o                         
  -6  16   6      15076.91      14045.40       242.03 o                         
  -4  16   6      13398.53      12924.17       357.61 o                         
  -2  16   6       4515.76       4097.93        68.76 o                         
   0  16   6       3411.09       3809.35        69.79 o                         
   2  16   6       3371.70       3706.72        68.14 o                         
   4  16   6       8157.33       8243.99        99.75 o                         
   6  16   6       3211.91       3632.63        79.81 o                         
   8  16   6       7815.57       7022.78       115.83 o                         
  10  16   6      11181.55      10844.35       128.82 o                         
  12  16   6       4695.46       4600.88       133.22 o                         
  14  16   6         83.73         66.62        31.28 o                         
  16  16   6          4.41        -26.55        26.55 o                         
  18  16   6        499.45        520.60       102.98 o                         
 -19  17   6       3867.00       4313.41       124.81 o                         
 -17  17   6       3624.79       3852.24       114.33 o                         
 -15  17   6       3519.72       3474.39       128.40 o                         
 -13  17   6        192.65        145.23        36.69 o                         
 -11  17   6        437.29        440.33        46.43 o                         
  -9  17   6         15.77        -25.30        25.30 o                         
  -7  17   6       2255.77       2239.24        64.60 o                         
  -5  17   6         89.21        221.42        26.77 o                         
  -3  17   6       4826.24       4505.48        79.49 o                         
  -1  17   6       2128.34       1735.15        50.97 o                         
   1  17   6         28.45         22.85        20.06 o                         
   3  17   6       8580.34       8002.26        99.04 o                         
   5  17   6        404.12        398.55        36.89 o                         
   7  17   6        189.01        147.56        28.89 o                         
   9  17   6       1911.94       1836.93        66.92 o                         
  11  17   6         44.86         61.16        29.78 o                         
  13  17   6          6.22        -20.26        26.93 o                         
  15  17   6       2437.20       2487.96        85.31 o                         
  17  17   6       3831.39       3656.17       137.01 o                         
 -20  18   6        142.52        138.06        82.21 o                         
 -18  18   6         39.52         24.02        38.18 o                         
 -16  18   6       1557.60       1433.40        81.23 o                         
 -14  18   6       1236.66        970.05       100.99 o                         
 -12  18   6       2035.40       1868.99        80.73 o                         
 -10  18   6       3209.24       3037.37       123.43 o                         
  -8  18   6       5257.20       5080.16       107.75 o                         
  -6  18   6      17203.13      15565.38       353.84 o                         
  -4  18   6       4778.90       4589.96        85.54 o                         
  -2  18   6       1649.70       1639.81        58.58 o                         
   0  18   6       1161.01       1626.64        52.28 o                         
   2  18   6        859.05       1062.55        46.09 o                         
   4  18   6       7016.21       7057.89        97.19 o                         
   6  18   6       4515.92       4723.11        93.61 o                         
   8  18   6       5070.75       5078.65       106.65 o                         
  10  18   6       6676.82       7050.97       121.03 o                         
  12  18   6       4186.79       4033.53        99.20 o                         
  14  18   6       1813.33       1748.08        76.25 o                         
  16  18   6          5.96          8.54        33.30 o                         
 -19  19   6       2789.34       2923.75       272.09 o                         
 -17  19   6       2629.26       2771.75       103.87 o                         
 -15  19   6       3258.59       3308.71       127.17 o                         
 -13  19   6       1271.33       1171.37        72.26 o                         
 -11  19   6        114.97         90.21        35.89 o                         
  -9  19   6        139.50        150.27        35.59 o                         
  -7  19   6         97.48         89.86        32.83 o                         
  -5  19   6       2391.11       2343.38        99.19 o                         
  -3  19   6       1215.16       1127.03        53.27 o                         
  -1  19   6       1573.54       1543.16        61.61 o                         
   1  19   6        499.67        436.75        34.24 o                         
   3  19   6         44.31         63.37        23.28 o                         
   5  19   6        648.26        548.20        44.07 o                         
   7  19   6        417.68        337.36        38.06 o                         
   9  19   6        446.09        432.33        43.18 o                         
  11  19   6          1.46         -3.88        28.54 o                         
  13  19   6        927.95        943.07        62.44 o                         
  15  19   6       2371.31       2430.49        81.97 o                         
 -18  20   6         44.18        172.91        95.17 o                         
 -16  20   6        124.74        101.12        39.03 o                         
 -14  20   6       3117.08       2886.51       102.72 o                         
 -12  20   6       2801.21       2672.29        95.78 o                         
 -10  20   6       1121.46        961.75        63.86 o                         
  -8  20   6       2598.38       2533.08        97.32 o                         
  -6  20   6      13022.55      12156.82       194.68 o                         
  -4  20   6       5112.60       4961.50       119.04 o                         
  -2  20   6        854.93        695.89        46.54 o                         
   0  20   6        667.83        749.27        47.97 o                         
   2  20   6       2794.15       3091.86        71.44 o                         
   4  20   6       1867.05       2108.07        69.92 o                         
   6  20   6        773.63        762.62        52.13 o                         
   8  20   6       5945.23       6018.29       114.45 o                         
  10  20   6       7859.56       7883.79       133.06 o                         
  12  20   6       2621.01       2590.33        88.76 o                         
  14  20   6       1228.21       1225.55        70.79 o                         
 -17  21   6       2639.22       2530.58       202.84 o                         
 -15  21   6        437.68        477.85        57.09 o                         
 -13  21   6       1875.78       1766.75        85.37 o                         
 -11  21   6         32.11         34.10        34.00 o                         
  -9  21   6        183.91        164.26        39.17 o                         
  -7  21   6         58.39         50.63        32.16 o                         
  -5  21   6        227.35        234.87        40.72 o                         
  -3  21   6       1858.32       1823.64        76.46 o                         
  -1  21   6        424.08        398.37        39.52 o                         
   1  21   6        158.11        116.76        30.23 o                         
   3  21   6        339.24        322.89        38.19 o                         
   5  21   6       1240.48       1191.80        60.29 o                         
   7  21   6         25.51         26.26        28.81 o                         
   9  21   6        237.31        354.53        42.22 o                         
  11  21   6         11.92         49.31        31.65 o                         
  13  21   6        769.82        833.39        62.61 o                         
  15  21   6        440.67        505.31       134.04 o                         
 -14  22   6         69.17         55.97        37.69 o                         
 -12  22   6       2331.83       2310.82        99.12 o                         
 -10  22   6       1565.77       1528.37        79.42 o                         
  -8  22   6        392.15        394.39        59.84 o                         
  -6  22   6       6000.83       5845.56       145.12 o                         
  -4  22   6       3657.99       3415.98        97.85 o                         
  -2  22   6        364.30        257.10        42.11 o                         
   0  22   6         12.40         18.24        26.89 o                         
   2  22   6       2963.67       3154.58        89.60 o                         
   4  22   6       1989.15       2169.60        79.49 o                         
   6  22   6       1364.97       1226.48        73.41 o                         
   8  22   6       2166.68       2287.72        80.77 o                         
  10  22   6       4360.41       4147.15       105.21 o                         
  12  22   6        889.24        810.63        73.65 o                         
 -13  23   6        311.65        470.91       116.61 o                         
 -11  23   6        260.69        181.91        49.78 o                         
  -9  23   6          9.42         28.34        73.50 o                         
  -7  23   6        739.49        787.56        93.16 o                         
  -5  23   6         66.97        168.67        56.48 o                         
  -3  23   6        171.70        233.67        45.76 o                         
  -1  23   6        812.77        786.30        63.12 o                         
   1  23   6        142.44        134.68        35.37 o                         
   3  23   6        423.03        366.54        55.46 o                         
   5  23   6        134.77        127.62        46.55 o                         
   7  23   6         46.01         40.40        35.39 o                         
   9  23   6          0.32         30.44        36.01 o                         
  11  23   6          2.03         43.34        77.74 o                         
 -12  24   6         24.22        -12.96        64.78 o                         
 -10  24   6        805.87        872.23        99.16 o                         
  -8  24   6       4837.73       4532.72       178.64 o                         
  -6  24   6       2212.14       1932.61       125.16 o                         
  -4  24   6       2848.54       3111.34       132.81 o                         
  -2  24   6          2.14        -11.24        37.22 o                         
   0  24   6         35.02         37.24        47.43 o                         
   2  24   6        682.95        845.93        76.10 o                         
   4  24   6       1459.95       1496.70        92.07 o                         
   6  24   6        455.54        471.45        63.74 o                         
   8  24   6       1952.13       1981.18       102.09 o                         
  10  24   6       3258.07       3104.70       215.80 o                         
  -7  25   6         14.96        -50.33        50.33 o                         
  -5  25   6         68.49         60.44        54.70 o                         
  -3  25   6        407.31        503.40        64.44 o                         
  -1  25   6        101.63        120.71        46.35 o                         
   1  25   6          8.66        -55.11        79.97 o                         
   3  25   6        906.19       1028.16        82.89 o                         
   5  25   6         58.83        -23.08        39.26 o                         
   7  25   6          7.97        134.04        86.23 o                         
  -6  26   6       1396.82       1364.48       189.88 o                         
  -4  26   6       3437.38       3279.10       248.41 o                         
  -2  26   6        244.86        188.01        50.60 o                         
   0  26   6        498.17        481.03        65.86 o                         
   2  26   6        695.38        774.39        97.20 o                         
   4  26   6        221.86        237.69        99.19 o                         
   6  26   6       1242.69       1416.31       163.97 o                         
  -3  27   6        186.76        293.54        99.19 o                         
  -1  27   6        132.00        240.13        68.26 o                         
 -24   0   7      10742.31      10446.26       362.79 o                         
 -22   0   7       6103.73       6484.53       360.55 o                         
 -20   0   7       5175.29       5047.27       158.39 o                         
 -18   0   7      10300.06       9797.09       157.28 o                         
 -16   0   7       4009.59       3740.35       156.62 o                         
 -14   0   7        655.97        818.23        41.39 o                         
 -12   0   7       5768.18       5821.19       222.55 o                         
 -10   0   7       6229.53       5946.56       139.10 o                         
  -8   0   7      17274.24      17718.17       434.39 o                         
  -6   0   7      45028.56      47626.95       949.26 o                         
  -4   0   7         50.52         38.93         8.46 o                         
  -2   0   7      18809.90      21551.10       254.35 o                         
   0   0   7        914.47        921.05        27.11 o                         
   2   0   7      10942.24      13772.31        98.87 o                         
   4   0   7       8258.64       9485.90       137.10 o                         
   6   0   7      41962.02      50142.61       618.89 o                         
   8   0   7      12287.13      11670.49       266.14 o                         
  10   0   7      11876.59      10863.64       253.63 o                         
  12   0   7      18188.27      18128.55       186.03 o                         
  14   0   7       6157.57       5991.55       154.15 o                         
  16   0   7       7901.96       8204.50       193.96 o                         
  18   0   7      12802.33      13062.01       442.76 o                         
  20   0   7       1669.54       1621.81       118.98 o                         
  22   0   7        153.93         51.83        73.27 o                         
 -25   1   7         12.98         73.27       108.12 o                         
 -23   1   7         28.95         43.16        39.75 o                         
 -21   1   7        164.65        176.96        35.39 o                         
 -19   1   7       1140.77       1171.45        54.95 o                         
 -17   1   7       2071.41       1995.81        54.17 o                         
 -15   1   7      20549.40      20340.44       399.45 o                         
 -13   1   7      16358.08      15445.33       323.15 o                         
 -11   1   7       2099.77       1607.30        43.27 o                         
  -9   1   7      18993.02      17742.76       338.69 o                         
  -7   1   7       6922.01       5429.64        75.89 o                         
  -5   1   7        288.29        319.14        25.23 o                         
  -3   1   7        670.60       1196.75        34.75 o                         
  -1   1   7      33623.69      33288.50       300.79 o                         
   1   1   7     176555.16     189475.91      1972.17 o                         
   3   1   7      53168.72      50987.30       516.78 o                         
   5   1   7      30678.26      28879.56       289.26 o                         
   7   1   7      16328.61      14525.13       171.40 o                         
   9   1   7      22481.04      21453.36       212.15 o                         
  11   1   7       5794.85       5603.30        66.38 o                         
  13   1   7       2029.07       2261.31        60.09 o                         
  15   1   7       2998.16       2683.42        80.87 o                         
  17   1   7        722.11        635.53        53.94 o                         
  19   1   7        223.55        336.91        46.43 o                         
  21   1   7       1366.05       1380.41        80.96 o                         
 -24   2   7       4205.55       4467.68       175.63 o                         
 -22   2   7       8300.08       9231.82       182.65 o                         
 -20   2   7      11051.77      11037.23       140.41 o                         
 -18   2   7       8066.68       7645.94       131.48 o                         
 -16   2   7        435.13        347.63        27.78 o                         
 -14   2   7        390.56        444.30        25.91 o                         
 -12   2   7        956.91        943.00        31.56 o                         
 -10   2   7      16463.70      16138.68       293.79 o                         
  -8   2   7      12247.19      12664.56       232.30 o                         
  -6   2   7       6234.68       5754.85        87.85 o                         
  -4   2   7        101.04         59.99         8.44 o                         
  -2   2   7       1444.45       1683.07        30.05 o                         
   0   2   7        315.10        407.31        13.74 o                         
   2   2   7         57.65        144.69        10.29 o                         
   4   2   7        349.33        354.88        16.02 o                         
   6   2   7       4441.27       4826.32        47.77 o                         
   8   2   7        758.49        648.43        22.32 o                         
  10   2   7      25233.38      25310.64       221.10 o                         
  12   2   7      17555.46      17417.43       147.99 o                         
  14   2   7      10582.54      10850.31       121.04 o                         
  16   2   7       8995.05       8823.24       143.05 o                         
  18   2   7       5946.65       6266.94       132.74 o                         
  20   2   7       3888.46       4105.01       115.90 o                         
  22   2   7        692.36        734.07       134.04 o                         
 -25   3   7        629.72        526.76       134.04 o                         
 -23   3   7         51.78         80.33        42.92 o                         
 -21   3   7         12.05         73.35        33.45 o                         
 -19   3   7        198.29        155.42        28.38 o                         
 -17   3   7       3567.76       3506.80        75.84 o                         
 -15   3   7      18617.96      19128.67       450.16 o                         
 -13   3   7      15820.94      14081.58       229.17 o                         
 -11   3   7      13628.26      12760.63       252.99 o                         
  -9   3   7       5575.77       4577.25        90.41 o                         
  -7   3   7      11870.46      11543.39       195.00 o                         
  -5   3   7       5235.68       5982.17       151.25 o                         
  -3   3   7      10130.39      10736.69       166.92 o                         
  -1   3   7      31444.13      31409.15       317.47 o                         
   1   3   7      44912.77      41763.20       509.25 o                         
   3   3   7      58212.97      56970.09       664.89 o                         
   5   3   7      61415.71      63549.46       694.87 o                         
   7   3   7      17450.13      15917.29       182.19 o                         
   9   3   7      14202.51      13133.57       142.42 o                         
  11   3   7       6834.17       6598.32        80.75 o                         
  13   3   7       4338.22       4795.92        84.69 o                         
  15   3   7        418.90        424.11        37.05 o                         
  17   3   7       5803.15       5766.03       123.35 o                         
  19   3   7        299.97        350.18        47.72 o                         
  21   3   7        451.78        393.90        51.09 o                         
 -24   4   7       5661.62       6068.43       191.19 o                         
 -22   4   7       9816.40      10030.56       524.37 o                         
 -20   4   7       9727.16       9977.37       151.88 o                         
 -18   4   7       1062.57       1091.55        52.63 o                         
 -16   4   7       6025.49       5722.29       112.33 o                         
 -14   4   7         18.16          2.42        15.71 o                         
 -12   4   7      10880.17      10616.34       210.16 o                         
 -10   4   7       5492.30       5238.05       108.33 o                         
  -8   4   7       4889.76       4399.80        78.14 o                         
  -6   4   7      11316.02      10772.47       244.70 o                         
  -4   4   7       6953.37       6860.99        82.32 o                         
  -2   4   7       3537.48       3951.29        39.97 o                         
   0   4   7        436.84        800.93        17.87 o                         
   2   4   7        893.92       1002.15        24.51 o                         
   4   4   7        481.62        362.11        16.52 o                         
   6   4   7       1059.85       1350.28        27.03 o                         
   8   4   7      12464.84      13076.42       145.62 o                         
  10   4   7      18433.16      18190.71       160.91 o                         
  12   4   7       2143.59       1900.73        49.69 o                         
  14   4   7      14116.96      14710.46       149.52 o                         
  16   4   7      12332.03      12354.15       146.46 o                         
  18   4   7       8421.77       8374.50       151.52 o                         
  20   4   7        717.80        870.64        66.17 o                         
  22   4   7         85.76         99.19        73.27 o                         
 -25   5   7        513.90        469.45        83.50 o                         
 -23   5   7        482.39        476.58        61.05 o                         
 -21   5   7        190.68        152.21        43.08 o                         
 -19   5   7          2.44          7.58        27.37 o                         
 -17   5   7       9114.60       8562.50       170.24 o                         
 -15   5   7       7290.08       6717.96        89.03 o                         
 -13   5   7      12577.22      12370.23       215.66 o                         
 -11   5   7      18290.01      18174.70       388.25 o                         
  -9   5   7       1554.87       1250.95        34.38 o                         
  -7   5   7       1029.29        858.58        19.80 o                         
  -5   5   7       5208.44       6045.44       151.39 o                         
  -3   5   7         66.09         65.53        10.94 o                         
  -1   5   7      47752.83      47106.32       607.45 o                         
   1   5   7     120405.23     125770.75      1559.72 o                         
   3   5   7      66156.32      65847.16       754.18 o                         
   5   5   7      43624.84      39899.91       513.53 o                         
   7   5   7      24837.69      24202.38       346.43 o                         
   9   5   7      19846.43      19901.46       138.01 o                         
  11   5   7       9506.64       9306.78        97.82 o                         
  13   5   7        318.90        191.94        25.13 o                         
  15   5   7         13.81         31.93        22.63 o                         
  17   5   7       1313.17       1427.84        66.79 o                         
  19   5   7       2080.69       2204.19        89.43 o                         
  21   5   7         17.71         40.74        37.94 o                         
 -24   6   7       5599.37       6282.52       182.46 o                         
 -22   6   7       3177.67       3235.71       109.11 o                         
 -20   6   7      10669.83      10531.31       329.73 o                         
 -18   6   7       8677.46       8815.65       232.48 o                         
 -16   6   7       2066.03       2236.22        56.42 o                         
 -14   6   7       1786.21       1631.56        47.18 o                         
 -12   6   7       1984.17       1916.19        47.35 o                         
 -10   6   7       9235.84       9129.21       175.06 o                         
  -8   6   7       2167.93       1935.47        39.50 o                         
  -6   6   7       6078.13       5522.37        74.33 o                         
  -4   6   7      20197.51      20966.03       520.55 o                         
  -2   6   7      10858.74      12455.36       279.82 o                         
   0   6   7        276.94        220.79        11.43 o                         
   2   6   7        993.39        974.60        22.70 o                         
   4   6   7       1633.70       1947.15        39.02 o                         
   6   6   7        227.39        188.68        13.62 o                         
   8   6   7       5523.41       5581.14       120.06 o                         
  10   6   7      11368.37      11130.53       104.26 o                         
  12   6   7      12126.15      12410.78       117.56 o                         
  14   6   7       8534.06       8664.64       117.68 o                         
  16   6   7       2145.12       2239.52        71.98 o                         
  18   6   7       5376.40       5456.21       116.79 o                         
  20   6   7       5617.83       6094.36       248.41 o                         
  22   6   7        236.63        237.69        90.70 o                         
 -23   7   7         12.62         45.27        33.70 o                         
 -21   7   7        629.07        532.50        52.72 o                         
 -19   7   7         87.50         55.21        31.86 o                         
 -17   7   7       7571.72       7437.55       139.36 o                         
 -15   7   7       4646.90       4417.77       131.91 o                         
 -13   7   7      19856.18      19327.74       394.47 o                         
 -11   7   7       6332.65       5506.10       101.99 o                         
  -9   7   7       3130.57       2931.99        72.99 o                         
  -7   7   7       9352.26       9297.19       150.38 o                         
  -5   7   7      16000.57      18494.12       236.73 o                         
  -3   7   7      18879.63      21006.96       338.24 o                         
  -1   7   7      33117.42      33499.91       508.57 o                         
   1   7   7      29893.78      28329.25       418.18 o                         
   3   7   7      72779.20      74231.61      1212.43 o                         
   5   7   7      26508.42      25836.38       341.39 o                         
   7   7   7      25892.55      24806.35       464.93 o                         
   9   7   7      15752.81      15094.79       118.88 o                         
  11   7   7      12180.40      12409.46       115.63 o                         
  13   7   7        116.79        126.01        22.89 o                         
  15   7   7        473.48        419.10        38.79 o                         
  17   7   7        511.50        549.11        46.25 o                         
  19   7   7        394.43        398.41        49.58 o                         
  21   7   7        305.66        433.72        80.94 o                         
 -24   8   7       5883.10       5997.80       166.06 o                         
 -22   8   7       5249.96       5351.71       126.77 o                         
 -20   8   7       6936.80       7277.90       179.79 o                         
 -18   8   7       3796.60       3870.76        98.31 o                         
 -16   8   7       1665.03       1590.10        58.38 o                         
 -14   8   7         88.68         71.45        19.72 o                         
 -12   8   7        909.41        882.10        36.55 o                         
 -10   8   7      18110.63      17832.65       346.44 o                         
  -8   8   7       4358.28       4425.55        92.93 o                         
  -6   8   7       3569.47       3459.15        44.28 o                         
  -4   8   7       1528.94       1499.61        28.84 o                         
  -2   8   7       2859.67       3056.98        74.31 o                         
   0   8   7        929.06       1023.64        30.20 o                         
   2   8   7        179.19        197.47        13.05 o                         
   4   8   7       1066.79       1053.39        25.32 o                         
   6   8   7        109.39        134.63        15.67 o                         
   8   8   7       9058.01       9046.68        90.71 o                         
  10   8   7       3016.51       3024.22        59.95 o                         
  12   8   7       7901.81       7734.06        97.42 o                         
  14   8   7      11629.41      11547.56       124.64 o                         
  16   8   7      10874.91      10726.16       142.61 o                         
  18   8   7       4112.32       4256.26       100.96 o                         
  20   8   7       1681.46       1906.75        87.94 o                         
 -23   9   7        338.26        307.06        57.70 o                         
 -21   9   7        301.27        304.18        48.43 o                         
 -19   9   7        246.77        140.73        36.60 o                         
 -17   9   7       4823.30       4925.55       151.84 o                         
 -15   9   7       3588.11       3403.42       117.43 o                         
 -13   9   7      21455.85      20301.62       406.54 o                         
 -11   9   7       4948.87       4340.15        65.51 o                         
  -9   9   7       7990.40       7466.60       161.90 o                         
  -7   9   7        787.60        690.87        29.42 o                         
  -5   9   7       5099.45       5347.32       108.10 o                         
  -3   9   7       1355.79       1493.84        30.28 o                         
  -1   9   7      24046.58      24096.46       396.68 o                         
   1   9   7      34723.63      33251.86       541.65 o                         
   3   9   7      61457.59      63442.58      1026.80 o                         
   5   9   7      25110.85      23784.07       295.53 o                         
   7   9   7      14182.22      13311.34       248.43 o                         
   9   9   7       4791.28       4409.64        81.87 o                         
  11   9   7      11862.73      11627.06       173.46 o                         
  13   9   7       1090.16       1086.91        46.52 o                         
  15   9   7        350.21        362.91        37.78 o                         
  17   9   7       2748.43       2788.35        85.31 o                         
  19   9   7        811.04        832.79        67.29 o                         
 -24  10   7       2910.54       3502.34       233.22 o                         
 -22  10   7       4828.17       4955.01       148.74 o                         
 -20  10   7       6816.61       6928.61       219.38 o                         
 -18  10   7       4053.22       4047.27       104.38 o                         
 -16  10   7       1769.08       1494.76        79.84 o                         
 -14  10   7        804.89        615.72        46.22 o                         
 -12  10   7       1540.33       1499.71        51.90 o                         
 -10  10   7       5526.88       5228.56        70.98 o                         
  -8  10   7       4026.34       3937.12        87.25 o                         
  -6  10   7      14270.60      14807.85       311.23 o                         
  -4  10   7       2851.68       2718.36        58.31 o                         
  -2  10   7       2254.92       1952.02        46.35 o                         
   0  10   7        125.83         92.20        13.84 o                         
   2  10   7        523.79        533.66        25.81 o                         
   4  10   7       1560.55       1528.47        43.49 o                         
   6  10   7        741.62        879.72        34.64 o                         
   8  10   7       8190.48       8080.36       103.32 o                         
  10  10   7       8259.55       8304.05       111.20 o                         
  12  10   7       6901.29       7009.50       107.62 o                         
  14  10   7       3467.73       3395.45        82.87 o                         
  16  10   7       5245.07       5207.12       119.78 o                         
  18  10   7       4263.97       4442.98       119.78 o                         
  20  10   7       2615.54       2582.69       107.15 o                         
 -23  11   7        775.61        617.46       125.10 o                         
 -21  11   7         69.00         59.12        44.88 o                         
 -19  11   7        223.48        180.77        48.97 o                         
 -17  11   7       4802.20       4603.98       117.66 o                         
 -15  11   7       6471.76       6144.34       167.09 o                         
 -13  11   7       6889.15       6280.60       112.03 o                         
 -11  11   7        672.52        554.81        36.24 o                         
  -9  11   7      10155.74      10190.92       267.78 o                         
  -7  11   7       4667.85       4346.07        93.01 o                         
  -5  11   7        777.07        807.82        31.94 o                         
  -3  11   7       2026.80       2255.69        40.23 o                         
  -1  11   7      28867.46      28384.39       538.48 o                         
   1  11   7      40613.68      39282.79       758.33 o                         
   3  11   7      63390.12      63907.15      1044.77 o                         
   5  11   7       8038.12       7191.50       121.60 o                         
   7  11   7      12610.14      12563.59       127.53 o                         
   9  11   7      14919.49      13960.48       173.07 o                         
  11  11   7       2120.34       2049.77        64.30 o                         
  13  11   7        470.30        462.88        39.25 o                         
  15  11   7        380.64        346.80        38.62 o                         
  17  11   7        786.97        829.98        64.15 o                         
  19  11   7        574.74        547.44        57.34 o                         
  21  11   7        202.68        298.00       142.52 o                         
 -22  12   7       3826.74       4495.76       176.97 o                         
 -20  12   7       4342.18       4418.90       142.12 o                         
 -18  12   7       2068.14       2018.14        82.80 o                         
 -16  12   7       1308.56       1302.77        68.00 o                         
 -14  12   7          6.77         -7.50        28.61 o                         
 -12  12   7        992.59        976.88        56.07 o                         
 -10  12   7       6632.82       6319.03       160.51 o                         
  -8  12   7       4503.43       4036.16       110.06 o                         
  -6  12   7       3241.97       3504.71        59.76 o                         
  -4  12   7       3908.42       3571.18        59.55 o                         
  -2  12   7       1803.98       1565.23        42.43 o                         
   0  12   7        120.58         42.99        12.67 o                         
   2  12   7        378.11        327.73        25.42 o                         
   4  12   7        413.36        374.80        26.74 o                         
   6  12   7        876.07        831.08        36.88 o                         
   8  12   7       3611.87       3651.87        75.99 o                         
  10  12   7       8338.26       7865.98       113.24 o                         
  12  12   7       2503.84       2664.65        74.40 o                         
  14  12   7       4964.54       5109.45       115.85 o                         
  16  12   7       4807.88       5229.80       125.24 o                         
  18  12   7       4971.42       4965.25       129.00 o                         
  20  12   7        683.61        803.32       134.04 o                         
 -21  13   7         72.04         86.23        46.19 o                         
 -19  13   7        354.89        382.53        49.35 o                         
 -17  13   7       1582.23       1501.71        73.59 o                         
 -15  13   7       7434.70       7016.57       207.65 o                         
 -13  13   7      10474.68       9985.21       146.22 o                         
 -11  13   7       2391.64       2139.53        70.63 o                         
  -9  13   7       2272.42       2356.57        54.40 o                         
  -7  13   7       8003.70       8094.34       187.62 o                         
  -5  13   7         29.13         39.95        16.21 o                         
  -3  13   7          7.66         22.37        13.86 o                         
  -1  13   7      17572.92      17513.28       357.28 o                         
   1  13   7      42697.06      43385.65       588.83 o                         
   3  13   7      14908.53      14443.49       176.65 o                         
   5  13   7      16028.34      15700.68       269.84 o                         
   7  13   7      13294.82      13223.22       137.69 o                         
   9  13   7       6998.55       6764.27       105.28 o                         
  11  13   7       3198.05       2924.20        76.79 o                         
  13  13   7       1900.64       1910.23        68.71 o                         
  15  13   7        707.24        680.72        50.31 o                         
  17  13   7       1539.92       1600.99        85.18 o                         
  19  13   7         58.71         48.74       151.01 o                         
 -22  14   7       2054.86       2867.46       319.45 o                         
 -20  14   7       4371.02       4457.56       187.55 o                         
 -18  14   7       2887.67       2713.44        95.75 o                         
 -16  14   7       1181.74       1177.34        73.37 o                         
 -14  14   7        669.94        664.70        53.82 o                         
 -12  14   7       2233.64       1970.12        99.05 o                         
 -10  14   7        615.42        600.33        46.01 o                         
  -8  14   7       2217.65       1967.34        58.97 o                         
  -6  14   7       3306.61       3113.91        63.14 o                         
  -4  14   7        282.61        254.85        24.91 o                         
  -2  14   7       1285.99       1360.26        38.65 o                         
   0  14   7        286.54        202.18        22.81 o                         
   2  14   7       1143.05       1124.78        41.00 o                         
   4  14   7        388.76        377.94        28.58 o                         
   6  14   7       1757.10       1675.94        56.24 o                         
   8  14   7         15.39          0.94        21.12 o                         
  10  14   7       4164.04       4136.61        89.25 o                         
  12  14   7       6975.25       6921.08       137.65 o                         
  14  14   7       4390.03       4229.85        98.81 o                         
  16  14   7       1741.39       1952.06        82.26 o                         
  18  14   7       5032.33       4917.53       133.25 o                         
 -21  15   7          1.76        -47.36        60.32 o                         
 -19  15   7          0.90        -15.15        32.91 o                         
 -17  15   7        689.19        570.09        56.06 o                         
 -15  15   7       9529.59       9205.54       300.45 o                         
 -13  15   7       2681.02       2587.35        86.85 o                         
 -11  15   7       4297.35       4025.95       133.30 o                         
  -9  15   7       2778.55       2607.25        78.83 o                         
  -7  15   7        499.78        660.71        35.92 o                         
  -5  15   7        865.45        884.91        38.61 o                         
  -3  15   7         95.83        114.32        20.60 o                         
  -1  15   7       9684.85       9636.37       152.55 o                         
   1  15   7      36279.99      36791.46       512.07 o                         
   3  15   7      12493.43      12128.12       240.74 o                         
   5  15   7      17794.75      18281.29       204.80 o                         
   7  15   7       5683.16       5583.66        96.96 o                         
   9  15   7       3749.20       3833.90        86.53 o                         
  11  15   7       4115.68       4092.71        93.18 o                         
  13  15   7        790.79        713.04        51.90 o                         
  15  15   7       1115.91       1065.70        65.56 o                         
  17  15   7        628.52        616.49        60.14 o                         
 -20  16   7       1491.01       1624.38       126.66 o                         
 -18  16   7       1362.94       1564.17        83.60 o                         
 -16  16   7       1055.41       1008.23        69.29 o                         
 -14  16   7        143.89        153.70        37.35 o                         
 -12  16   7        587.51        575.59        51.17 o                         
 -10  16   7       1607.72       1560.62        67.90 o                         
  -8  16   7       2634.42       2411.01        65.56 o                         
  -6  16   7       2747.21       2517.59        58.52 o                         
  -4  16   7        550.41        687.49        37.20 o                         
  -2  16   7       6247.51       6100.26       162.96 o                         
   0  16   7          9.83         55.21        21.63 o                         
   2  16   7        641.91        781.41        40.71 o                         
   4  16   7        316.77        223.57        27.38 o                         
   6  16   7        895.30        834.36        47.31 o                         
   8  16   7        203.43        174.00        31.97 o                         
  10  16   7       6072.48       6143.92       112.15 o                         
  12  16   7       2878.17       2820.86        82.94 o                         
  14  16   7       1010.00       1069.16        61.92 o                         
  16  16   7       3448.93       3648.20       100.79 o                         
 -19  17   7        456.66        480.23        62.44 o                         
 -17  17   7        733.25        617.33        57.65 o                         
 -15  17   7       4869.25       4555.45       118.07 o                         
 -13  17   7       2208.76       2149.78        83.35 o                         
 -11  17   7       2855.26       2871.71       119.04 o                         
  -9  17   7        550.51        574.47        48.66 o                         
  -7  17   7        748.12        812.10        46.47 o                         
  -5  17   7       3046.57       2839.70        63.45 o                         
  -3  17   7       2803.70       2592.67        85.24 o                         
  -1  17   7       6246.68       6383.29       101.12 o                         
   1  17   7      28017.22      28481.80       356.66 o                         
   3  17   7      10241.14       9862.70       128.15 o                         
   5  17   7      11755.84      11640.70       230.07 o                         
   7  17   7       3763.55       3551.37        84.90 o                         
   9  17   7       6601.92       6503.08       114.36 o                         
  11  17   7       1495.76       1533.54        68.52 o                         
  13  17   7        151.80        154.90        35.36 o                         
  15  17   7         68.31         65.08        32.36 o                         
 -18  18   7       1579.95       1624.25        87.96 o                         
 -16  18   7        444.35        465.08        55.36 o                         
 -14  18   7        122.51        104.38        36.59 o                         
 -12  18   7       1542.82       1730.41        78.74 o                         
 -10  18   7       1330.03       1305.60        68.00 o                         
  -8  18   7        780.79        882.02        58.67 o                         
  -6  18   7       1788.53       1843.63        59.08 o                         
  -4  18   7        257.24        314.24        30.65 o                         
  -2  18   7       2037.46       2223.88        81.65 o                         
   0  18   7        147.51        153.87        29.83 o                         
   2  18   7        355.41        283.49        34.45 o                         
   4  18   7       1617.74       1403.21        57.97 o                         
   6  18   7         81.10         49.16        27.03 o                         
   8  18   7       2813.12       2922.26        82.72 o                         
  10  18   7       3358.41       3278.50        89.34 o                         
  12  18   7       1335.89       1323.93        66.44 o                         
  14  18   7       2163.03       2323.08        77.76 o                         
  16  18   7       1862.18       1876.90       110.02 o                         
 -17  19   7        517.90        428.32        55.54 o                         
 -15  19   7       3804.33       3648.20       178.89 o                         
 -13  19   7       2353.72       2303.55       132.20 o                         
 -11  19   7       1033.88       1015.93        66.91 o                         
  -9  19   7       2074.10       2114.10        81.19 o                         
  -7  19   7       1560.57       1536.67        69.23 o                         
  -5  19   7        853.88        823.08        55.54 o                         
  -3  19   7       1418.10       1374.66        56.85 o                         
  -1  19   7       3894.30       3795.86        93.24 o                         
   1  19   7       8946.05       8813.44       183.96 o                         
   3  19   7       7664.22       7510.59       116.25 o                         
   5  19   7       6806.90       6341.39       110.37 o                         
   7  19   7       2703.24       2729.24        79.89 o                         
   9  19   7       2926.25       2898.78        87.04 o                         
  11  19   7       1258.02       1195.99        66.05 o                         
  13  19   7        936.88        804.18        57.96 o                         
  15  19   7        334.62        362.63        58.84 o                         
 -16  20   7        374.51        349.48        51.67 o                         
 -14  20   7        260.87        232.08        45.16 o                         
 -12  20   7       1224.82       1363.14        79.00 o                         
 -10  20   7       4213.80       4365.20       112.18 o                         
  -8  20   7         45.85         10.66        28.38 o                         
  -6  20   7        668.05        622.57        51.67 o                         
  -4  20   7       3623.77       3404.29        96.35 o                         
  -2  20   7         31.42         -6.01        24.08 o                         
   0  20   7        121.06         84.31        29.08 o                         
   2  20   7         16.96        -15.13        24.20 o                         
   4  20   7        675.19        718.79        57.09 o                         
   6  20   7        211.55        193.97        35.93 o                         
   8  20   7        803.32        877.68        56.49 o                         
  10  20   7       1372.57       1367.77        68.44 o                         
  12  20   7        520.30        569.66        51.28 o                         
  14  20   7       2348.14       2340.37       112.86 o                         
 -15  21   7         30.47         33.89        38.05 o                         
 -13  21   7       5369.51       5141.68       130.01 o                         
 -11  21   7       1670.26       1578.20        80.22 o                         
  -9  21   7         15.72         42.53        32.99 o                         
  -7  21   7        662.26        699.87        68.05 o                         
  -5  21   7        906.24        877.98        60.75 o                         
  -3  21   7          5.45          5.36        30.16 o                         
  -1  21   7       5550.76       5829.78       145.98 o                         
   1  21   7       8214.49       8032.83       173.23 o                         
   3  21   7      10286.27      10664.60       163.72 o                         
   5  21   7       2612.85       2686.24        93.70 o                         
   7  21   7       1050.93       1106.36        67.41 o                         
   9  21   7       2505.28       2270.69       113.05 o                         
  11  21   7        695.01        510.73        51.01 o                         
  13  21   7        130.74        109.16        59.50 o                         
 -14  22   7        293.70        312.74        57.93 o                         
 -12  22   7        104.81         71.16        37.12 o                         
 -10  22   7        805.77        894.67        76.97 o                         
  -8  22   7       2649.08       2544.75       111.81 o                         
  -6  22   7        599.05        682.08        68.74 o                         
  -4  22   7        389.01        379.01        46.99 o                         
  -2  22   7        955.40        752.86        58.61 o                         
   0  22   7        137.46         87.12        30.87 o                         
   2  22   7        249.70        174.29        35.96 o                         
   4  22   7        169.42        201.14        41.00 o                         
   6  22   7         52.82         19.47        32.93 o                         
   8  22   7        952.92        917.63        67.75 o                         
  10  22   7        920.20        881.71        62.10 o                         
  12  22   7        963.29        962.14       101.89 o                         
 -13  23   7        523.35        464.75        79.28 o                         
 -11  23   7         58.19         57.73        37.53 o                         
  -9  23   7       1263.28       1231.70        90.21 o                         
  -7  23   7       1618.09       1402.57        92.49 o                         
  -5  23   7        106.88         56.33        36.81 o                         
  -3  23   7        748.51        838.89        63.04 o                         
  -1  23   7       3213.05       3358.64       100.53 o                         
   1  23   7       2331.57       2428.53        80.05 o                         
   3  23   7       8203.83       8883.88       157.63 o                         
   5  23   7       1581.24       1696.71       106.60 o                         
   7  23   7        623.80        575.56        57.86 o                         
   9  23   7       2504.82       2525.97       100.83 o                         
  11  23   7       1585.24       1545.87       189.88 o                         
 -12  24   7        256.27        276.56        99.19 o                         
 -10  24   7        597.57        624.87       102.32 o                         
  -8  24   7        158.95        163.97        62.49 o                         
  -6  24   7        433.10        409.06        76.45 o                         
  -4  24   7         69.97         33.81        41.49 o                         
  -2  24   7        544.26        606.11        83.13 o                         
   0  24   7        131.42        123.78        46.35 o                         
   2  24   7        470.38        589.38        66.98 o                         
   4  24   7        187.66        199.11        51.46 o                         
   6  24   7         83.82         64.11        42.92 o                         
   8  24   7        712.87        583.05       125.10 o                         
  -7  25   7          7.00         22.73        51.83 o                         
  -5  25   7       1363.79       1177.95       106.81 o                         
  -3  25   7         55.34         91.91        45.70 o                         
  -1  25   7       2144.73       2388.17       112.86 o                         
   1  25   7       2115.39       2146.78       131.16 o                         
   3  25   7       2406.02       2596.05       117.03 o                         
   5  25   7       1373.83       1413.79       138.19 o                         
   7  25   7       1624.09       1645.51       207.31 o                         
  -4  26   7        231.16        121.08        90.70 o                         
  -2  26   7        270.69        176.60        62.49 o                         
   0  26   7        274.52        319.45       103.65 o                         
   2  26   7         82.38          4.47        90.70 o                         
   4  26   7          6.91         60.32        77.74 o                         
  -1  27   7        565.88        660.79       125.10 o                         
 -24   0   8          0.45         43.34        73.27 o                         
 -22   0   8         12.70        -47.36        60.54 o                         
 -20   0   8        740.83        770.58        80.65 o                         
 -18   0   8       1695.30       1544.29        91.45 o                         
 -16   0   8       9213.42       8917.40       367.03 o                         
 -14   0   8      15019.33      14401.01       550.34 o                         
 -12   0   8        455.40        308.20        26.64 o                         
 -10   0   8         25.66        115.71        18.05 o                         
  -8   0   8        389.92        282.00        20.27 o                         
  -6   0   8      50820.96      49683.33       645.78 o                         
  -4   0   8      13996.98      11607.85       171.02 o                         
  -2   0   8      26480.71      21782.06       344.69 o                         
   0   0   8     255079.48     282652.91      2672.05 o                         
   2   0   8     130022.86     136402.50      1674.75 o                         
   4   0   8      41574.37      42868.42       335.96 o                         
   6   0   8       1800.99       1695.95        44.11 o                         
   8   0   8        835.68       1450.15        44.57 o                         
  10   0   8       4260.81       4750.03        79.06 o                         
  12   0   8        286.70        306.67        39.06 o                         
  14   0   8       7621.53       8185.54       184.80 o                         
  16   0   8       5109.16       5043.69       160.31 o                         
  18   0   8        374.26        480.80        73.29 o                         
  20   0   8       3448.85       3483.84       330.40 o                         
 -23   1   8       2425.92       2403.48       107.17 o                         
 -21   1   8        600.96        591.66        52.72 o                         
 -19   1   8        193.28        244.84        38.77 o                         
 -17   1   8        423.50        240.72        33.33 o                         
 -15   1   8       5087.21       4637.58       115.89 o                         
 -13   1   8      22754.23      20680.14       401.34 o                         
 -11   1   8      15632.06      14203.62       289.69 o                         
  -9   1   8       9161.45       8024.74        89.99 o                         
  -7   1   8      25798.91      26830.55       380.29 o                         
  -5   1   8       2210.68       1288.73        20.46 o                         
  -3   1   8       6827.62       6935.62        75.54 o                         
  -1   1   8      12448.94      15321.70       158.93 o                         
   1   1   8        537.32        730.28        21.26 o                         
   3   1   8      16815.50      18675.85       223.69 o                         
   5   1   8       8155.79       9180.47       104.47 o                         
   7   1   8       6185.29       6436.18       103.64 o                         
   9   1   8      10384.97      10803.29       129.88 o                         
  11   1   8      15133.90      14625.59       146.59 o                         
  13   1   8       4402.08       4272.84        85.66 o                         
  15   1   8        195.39        242.27        37.70 o                         
  17   1   8       1447.86       1650.87        76.55 o                         
  19   1   8        221.80        196.47        40.97 o                         
  21   1   8       1704.18       1829.91        87.21 o                         
 -24   2   8          4.03          1.21        37.31 o                         
 -22   2   8        250.83        213.25        47.25 o                         
 -20   2   8        225.20        225.80        39.39 o                         
 -18   2   8        446.75        535.36        46.31 o                         
 -16   2   8       5790.51       5971.38       104.22 o                         
 -14   2   8      16638.95      15792.50       349.86 o                         
 -12   2   8        306.91        295.32        19.76 o                         
 -10   2   8        716.58        651.30        22.32 o                         
  -8   2   8       6812.55       6009.55        72.18 o                         
  -6   2   8       6084.99       4960.16        87.48 o                         
  -4   2   8      52913.82      53011.73       630.37 o                         
  -2   2   8      86509.88      90339.75       996.86 o                         
   0   2   8      60919.15      60518.09       628.15 o                         
   2   2   8      41864.27      40064.85       368.75 o                         
   4   2   8      41165.99      44553.74       397.83 o                         
   6   2   8      19683.08      21176.03       184.55 o                         
   8   2   8        599.48        776.84        25.34 o                         
  10   2   8       2401.73       2379.64        46.17 o                         
  12   2   8        398.74        469.18        34.18 o                         
  14   2   8       1318.86       1437.09        53.75 o                         
  16   2   8      10487.19      10392.24       156.38 o                         
  18   2   8       1642.09       1810.03        80.22 o                         
  20   2   8        333.81        378.35        49.42 o                         
 -25   3   8       1263.89       1325.61       233.22 o                         
 -23   3   8       2819.45       2995.31       123.86 o                         
 -21   3   8       2788.47       2724.89       106.29 o                         
 -19   3   8         35.73         20.21        26.96 o                         
 -17   3   8       1509.00       1434.01        54.46 o                         
 -15   3   8      13459.75      12378.43       222.72 o                         
 -13   3   8      16447.43      14572.93       249.51 o                         
 -11   3   8      26269.74      24483.08       437.59 o                         
  -9   3   8       6932.44       6616.96       138.00 o                         
  -7   3   8      10455.23      10628.61       113.84 o                         
  -5   3   8       8158.07       8465.97        96.88 o                         
  -3   3   8       4170.51       3314.58        67.42 o                         
  -1   3   8       2629.73       3186.64        32.55 o                         
   1   3   8        210.13        307.88        15.13 o                         
   3   3   8       1547.64       2060.36        32.27 o                         
   5   3   8         96.64         96.81        11.40 o                         
   7   3   8       2707.49       2999.20        39.04 o                         
   9   3   8      14296.29      14269.56       148.92 o                         
  11   3   8       5677.77       5534.59        83.25 o                         
  13   3   8       4715.74       4320.47        82.47 o                         
  15   3   8       4981.45       4935.60       109.02 o                         
  17   3   8        752.93        872.13        63.58 o                         
  19   3   8        242.65        245.27        43.62 o                         
  21   3   8        382.40        431.05        55.31 o                         
 -24   4   8         83.74        148.09        51.23 o                         
 -22   4   8         28.50         33.69        38.21 o                         
 -20   4   8        200.28        125.98        40.46 o                         
 -18   4   8       2219.26       2366.27        68.60 o                         
 -16   4   8       7067.30       6452.96        87.77 o                         
 -14   4   8       7174.96       6844.54       163.15 o                         
 -12   4   8       1509.49       1522.22        40.75 o                         
 -10   4   8          0.70         21.56        11.42 o                         
  -8   4   8      12500.37      11979.45       252.09 o                         
  -6   4   8       5515.78       5061.37       112.03 o                         
  -4   4   8      36024.87      33356.05       485.47 o                         
  -2   4   8      39465.19      38302.05       470.28 o                         
   0   4   8     103235.71     108333.87      1064.89 o                         
   2   4   8      89976.98      94262.55       953.30 o                         
   4   4   8      16752.69      16127.04       161.78 o                         
   6   4   8       3543.62       3571.17        43.74 o                         
   8   4   8        364.54        387.66        22.20 o                         
  10   4   8        655.35        700.22        34.67 o                         
  12   4   8       2773.25       2740.68        58.92 o                         
  14   4   8       1480.58       1461.50        56.65 o                         
  16   4   8       5750.20       5671.99       128.46 o                         
  18   4   8       7078.01       7087.21       139.73 o                         
  20   4   8         52.92         48.50        34.94 o                         
 -25   5   8       3409.76       4024.35       224.19 o                         
 -23   5   8       2325.46       2485.10       107.58 o                         
 -21   5   8       1011.96        849.31        71.76 o                         
 -19   5   8         72.75         55.93        29.10 o                         
 -17   5   8         24.93        -11.25        21.47 o                         
 -15   5   8       4009.25       3733.16       100.46 o                         
 -13   5   8      11412.77      11198.51       251.99 o                         
 -11   5   8      34973.64      34346.42       549.16 o                         
  -9   5   8      18195.49      17509.98       359.19 o                         
  -7   5   8       2792.50       2437.40        47.46 o                         
  -5   5   8       1283.07       1173.27        32.03 o                         
  -3   5   8      12366.51      12026.99       254.85 o                         
  -1   5   8        301.57        295.61        13.68 o                         
   1   5   8        164.06         83.31        10.02 o                         
   3   5   8       2274.56       2158.52        32.36 o                         
   5   5   8        319.23        491.79        19.15 o                         
   7   5   8      13850.73      14650.54       226.95 o                         
   9   5   8      22230.53      22205.09       208.60 o                         
  11   5   8      10758.69      10644.51       113.92 o                         
  13   5   8       4230.30       3979.47        81.32 o                         
  15   5   8        274.24        359.72        37.81 o                         
  17   5   8       1480.58       1553.12        77.08 o                         
  19   5   8        148.07        113.27        37.12 o                         
  21   5   8         80.86         25.91        64.78 o                         
 -24   6   8         15.10         14.61        44.64 o                         
 -22   6   8        102.78         28.52        38.84 o                         
 -20   6   8         36.34         -2.71        28.62 o                         
 -18   6   8       4812.38       4402.82       116.08 o                         
 -16   6   8       7303.97       6715.42       125.92 o                         
 -14   6   8       1418.03       1456.34        45.67 o                         
 -12   6   8       5677.69       5743.77        96.73 o                         
 -10   6   8         47.95         27.21        13.27 o                         
  -8   6   8       6979.37       6680.03       105.57 o                         
  -6   6   8       2962.14       2795.19        50.40 o                         
  -4   6   8      26147.93      24287.74       623.37 o                         
  -2   6   8      64254.56      63787.17       965.38 o                         
   0   6   8      76151.21      78858.38      1096.54 o                         
   2   6   8      79929.70      83339.89      1229.45 o                         
   4   6   8      15693.87      15493.23       163.30 o                         
   6   6   8       2845.21       2537.51        53.00 o                         
   8   6   8       1898.52       2026.28        66.91 o                         
  10   6   8        652.94        690.16        35.04 o                         
  12   6   8       1908.58       1892.96        52.72 o                         
  14   6   8       6514.91       6317.52       104.35 o                         
  16   6   8       1822.15       1788.87        67.83 o                         
  18   6   8       1664.17       1552.92        76.43 o                         
  20   6   8       1436.22       1477.86        81.38 o                         
 -23   7   8       1277.22       1511.18        93.90 o                         
 -21   7   8        455.69        417.01        49.51 o                         
 -19   7   8       1130.07       1079.44        64.09 o                         
 -17   7   8       1294.72       1376.64        56.36 o                         
 -15   7   8      10910.42      10671.91       212.73 o                         
 -13   7   8       7831.20       7090.25       170.04 o                         
 -11   7   8      18202.60      17765.09       364.48 o                         
  -9   7   8      20855.54      20150.92       275.71 o                         
  -7   7   8       1772.68       1638.74        45.24 o                         
  -5   7   8       4110.38       3679.28        59.60 o                         
  -3   7   8       2169.56       1861.10        59.21 o                         
  -1   7   8         17.18          9.47         6.28 o                         
   1   7   8         14.53        106.03        10.43 o                         
   3   7   8        180.73        160.57        12.76 o                         
   5   7   8       3732.24       4291.06        71.34 o                         
   7   7   8       5676.08       5448.04        93.73 o                         
   9   7   8      10945.39      11017.42       120.68 o                         
  11   7   8       3613.65       3466.08        66.12 o                         
  13   7   8      10857.50      10572.93       122.88 o                         
  15   7   8       2677.74       2708.50        81.13 o                         
  17   7   8         97.53        121.33        32.21 o                         
  19   7   8        105.66         64.15        36.81 o                         
  21   7   8          5.37        -51.83        82.21 o                         
 -22   8   8          0.57          2.23        44.64 o                         
 -20   8   8        625.39        505.77        52.10 o                         
 -18   8   8       1096.05        997.67        60.06 o                         
 -16   8   8       6646.74       6550.19       154.45 o                         
 -14   8   8       4609.16       4781.52        76.37 o                         
 -12   8   8       6662.96       6100.21       110.09 o                         
 -10   8   8       7324.07       7400.40       118.44 o                         
  -8   8   8       2109.68       1819.54        38.31 o                         
  -6   8   8       7158.39       6910.61       149.22 o                         
  -4   8   8      11367.04      11157.78       225.78 o                         
  -2   8   8      61081.99      65746.51       909.96 o                         
   0   8   8      48939.91      47197.00       717.42 o                         
   2   8   8      41444.21      39683.38       610.15 o                         
   4   8   8      28424.79      29481.17       568.99 o                         
   6   8   8       1033.93        952.47        30.15 o                         
   8   8   8          3.38         33.40        15.14 o                         
  10   8   8         99.38         66.61        19.56 o                         
  12   8   8          9.96         19.63        18.94 o                         
  14   8   8       8399.76       8332.14       121.71 o                         
  16   8   8       5366.42       5380.56       109.91 o                         
  18   8   8       1776.96       1664.52        83.02 o                         
  20   8   8         14.47         45.36        45.97 o                         
 -23   9   8       1579.98       1641.04       176.93 o                         
 -21   9   8       1199.29       1198.71       102.36 o                         
 -19   9   8          0.05        -33.47        33.47 o                         
 -17   9   8        935.74        929.25        58.60 o                         
 -15   9   8       3334.96       3402.34       107.18 o                         
 -13   9   8      20214.26      18793.48       537.62 o                         
 -11   9   8      10855.86      10495.93       241.40 o                         
  -9   9   8      12744.50      12797.88       271.04 o                         
  -7   9   8       2827.17       2565.20        73.03 o                         
  -5   9   8       3259.44       3032.57        69.83 o                         
  -3   9   8       2391.34       2422.38        47.41 o                         
  -1   9   8         86.80         66.22        12.01 o                         
   1   9   8        747.89        841.07        26.82 o                         
   3   9   8       1633.42       1511.47        35.75 o                         
   5   9   8         24.15         25.62        14.33 o                         
   7   9   8       3085.38       3153.37        57.76 o                         
   9   9   8      21348.67      22215.57       263.61 o                         
  11   9   8       2566.08       2757.81        70.42 o                         
  13   9   8       4547.35       4358.48       141.33 o                         
  15   9   8       1039.34       1003.19        64.57 o                         
  17   9   8       1564.58       1525.64        77.69 o                         
  19   9   8        141.90         96.06        38.14 o                         
 -22  10   8         50.07        -36.48        36.48 o                         
 -20  10   8         25.98         -2.97        36.48 o                         
 -18  10   8       1873.39       1709.58        75.65 o                         
 -16  10   8       4866.00       4702.44       168.96 o                         
 -14  10   8       2968.41       2924.10        72.06 o                         
 -12  10   8       1691.99       1559.34        53.52 o                         
 -10  10   8        553.77        541.60        31.86 o                         
  -8  10   8       1289.56       1193.69        39.19 o                         
  -6  10   8      10172.50      10092.65       160.28 o                         
  -4  10   8       6246.09       5436.18        78.86 o                         
  -2  10   8      64040.58      65637.48      1589.01 o                         
   0  10   8      38925.83      38716.63       654.14 o                         
   2  10   8      40601.79      40540.46       663.17 o                         
   4  10   8      32256.81      30825.24       464.57 o                         
   6  10   8       4059.39       4064.75        67.03 o                         
   8  10   8        342.52        382.45        32.42 o                         
  10  10   8       1649.04       1552.55        57.08 o                         
  12  10   8        337.77        295.42        34.55 o                         
  14  10   8       1680.44       1819.88        66.50 o                         
  16  10   8       1370.37       1354.26        74.99 o                         
  18  10   8       3432.94       3392.42       109.52 o                         
  20  10   8        649.08        453.49       112.14 o                         
 -23  11   8       1216.47       1196.04       159.95 o                         
 -21  11   8        777.90        778.23        75.64 o                         
 -19  11   8         38.37         33.88        38.39 o                         
 -17  11   8        299.45        336.84        43.62 o                         
 -15  11   8       3836.36       3815.81        98.04 o                         
 -13  11   8       8055.70       8120.26       157.50 o                         
 -11  11   8       9223.21       8940.68       178.62 o                         
  -9  11   8       5059.66       5081.70       119.09 o                         
  -7  11   8       6119.92       5869.23       139.70 o                         
  -5  11   8       7510.66       8056.41       130.07 o                         
  -3  11   8        896.42        968.04        34.92 o                         
  -1  11   8         81.06         71.93        14.66 o                         
   1  11   8          5.60         24.35        13.12 o                         
   3  11   8          8.99         27.13        15.61 o                         
   5  11   8       1617.67       1607.28        53.75 o                         
   7  11   8       1886.73       1990.34        53.50 o                         
   9  11   8      16976.51      17125.51       237.13 o                         
  11  11   8       8003.57       7906.15       115.34 o                         
  13  11   8       2523.72       2418.15        73.14 o                         
  15  11   8        112.15        111.10        35.59 o                         
  17  11   8        634.26        662.50        60.91 o                         
  19  11   8         87.24         60.80        43.59 o                         
 -22  12   8         60.89        -43.34        69.25 o                         
 -20  12   8         34.01         53.28        39.75 o                         
 -18  12   8        906.45        840.53        61.91 o                         
 -16  12   8       3668.91       3492.29       105.37 o                         
 -14  12   8      10206.16       9763.28       264.27 o                         
 -12  12   8        146.81        212.62        30.69 o                         
 -10  12   8        823.35        835.71        39.70 o                         
  -8  12   8        796.10        695.86        35.32 o                         
  -6  12   8       4446.32       4179.51        76.05 o                         
  -4  12   8       5358.86       5207.23        72.33 o                         
  -2  12   8      24321.54      23878.90       401.76 o                         
   0  12   8      58229.31      59206.77      1032.04 o                         
   2  12   8      54861.04      53687.66       850.47 o                         
   4  12   8       3218.32       2851.18        56.58 o                         
   6  12   8       1195.79       1302.70        45.42 o                         
   8  12   8       3047.49       2892.98        65.04 o                         
  10  12   8          6.99         -3.01        21.76 o                         
  12  12   8        641.96        623.88        46.13 o                         
  14  12   8       2063.83       2218.32        74.70 o                         
  16  12   8       3084.39       3305.54       105.80 o                         
  18  12   8       1994.17       2286.21        97.72 o                         
 -21  13   8        906.17        843.83        78.75 o                         
 -19  13   8          0.50        -28.61        28.61 o                         
 -17  13   8        335.76        300.57        44.19 o                         
 -15  13   8       3474.51       3291.66       101.63 o                         
 -13  13   8       9007.45       8893.63       314.18 o                         
 -11  13   8      15913.27      16190.27       260.54 o                         
  -9  13   8       3104.32       3475.93        80.53 o                         
  -7  13   8       3265.17       3138.50        79.16 o                         
  -5  13   8        176.50        196.66        23.45 o                         
  -3  13   8       1787.84       1877.18        47.47 o                         
  -1  13   8       2110.95       2053.73        48.90 o                         
   1  13   8         68.25         59.24        18.62 o                         
   3  13   8       1106.83       1269.57        42.02 o                         
   5  13   8         29.85         51.99        19.56 o                         
   7  13   8       8754.38       9076.49       118.06 o                         
   9  13   8       3315.51       3382.44        80.29 o                         
  11  13   8       4610.76       4475.65        93.74 o                         
  13  13   8       3247.73       3368.02       121.77 o                         
  15  13   8        286.65        306.38        41.12 o                         
  17  13   8       1598.19       1658.75        87.23 o                         
 -22  14   8         32.17        -12.96       116.61 o                         
 -20  14   8         42.61        -27.47        39.06 o                         
 -18  14   8         21.47         30.52        33.31 o                         
 -16  14   8       1683.17       1759.44        81.58 o                         
 -14  14   8       6479.59       6139.12       134.01 o                         
 -12  14   8         31.01         43.27        31.22 o                         
 -10  14   8          2.72          6.37        22.21 o                         
  -8  14   8       2027.87       2195.98        78.85 o                         
  -6  14   8       4009.36       3716.96        67.90 o                         
  -4  14   8      13933.54      13399.36       243.00 o                         
  -2  14   8       9508.35       9113.67       174.18 o                         
   0  14   8      26165.62      27093.92       459.02 o                         
   2  14   8      16505.51      15630.37       197.03 o                         
   4  14   8      11060.12      10277.50       189.30 o                         
   6  14   8       7842.58       7547.88       136.31 o                         
   8  14   8       1344.80       1259.17        55.82 o                         
  10  14   8        151.73        158.64        32.33 o                         
  12  14   8          5.37        -15.80        25.21 o                         
  14  14   8       1578.49       1630.74        70.02 o                         
  16  14   8       4827.90       5025.04       128.89 o                         
  18  14   8        407.67        492.59        87.00 o                         
 -21  15   8        163.53        172.91        95.17 o                         
 -19  15   8         10.42        -33.19        33.19 o                         
 -17  15   8         13.19         27.42        33.66 o                         
 -15  15   8       4319.27       4248.97       129.73 o                         
 -13  15   8       6785.89       6823.16       131.12 o                         
 -11  15   8       6288.55       6310.46       194.49 o                         
  -9  15   8       2701.96       2943.14        73.51 o                         
  -7  15   8       5851.20       5890.22       117.21 o                         
  -5  15   8        225.92        221.84        25.58 o                         
  -3  15   8        718.80        689.51        36.96 o                         
  -1  15   8        465.52        449.54        35.44 o                         
   1  15   8        194.93        180.51        27.61 o                         
   3  15   8        257.76        210.71        25.96 o                         
   5  15   8       5403.85       5318.19       115.95 o                         
   7  15   8       1266.73       1256.69        56.06 o                         
   9  15   8       1520.32       1887.10        66.48 o                         
  11  15   8       6801.89       6798.00       108.50 o                         
  13  15   8       1423.02       1323.29        65.07 o                         
  15  15   8        392.91        430.15        46.68 o                         
  17  15   8        613.92        619.24        73.83 o                         
 -20  16   8        196.32        122.35        63.90 o                         
 -18  16   8        352.68        291.89        48.55 o                         
 -16  16   8       3498.15       3463.00       154.64 o                         
 -14  16   8        985.61        931.35        69.20 o                         
 -12  16   8        476.83        456.99        48.92 o                         
 -10  16   8         24.15         16.64        27.37 o                         
  -8  16   8       2949.91       2835.22       111.66 o                         
  -6  16   8        476.73        492.90        33.99 o                         
  -4  16   8       7797.81       8049.01       174.77 o                         
  -2  16   8       7245.89       7310.10       113.91 o                         
   0  16   8      38867.45      38552.98       806.98 o                         
   2  16   8      23879.55      23428.13       315.44 o                         
   4  16   8       3729.98       3853.34        74.11 o                         
   6  16   8        187.90        102.50        27.03 o                         
   8  16   8        594.89        459.97        42.55 o                         
  10  16   8        765.19        733.42        51.02 o                         
  12  16   8       1136.96       1238.53        58.52 o                         
  14  16   8        763.24        819.69        59.12 o                         
  16  16   8       2369.25       2524.36        91.10 o                         
 -19  17   8         73.73         89.68        45.54 o                         
 -17  17   8        133.20        149.86        41.08 o                         
 -15  17   8       1415.71       1458.59        79.30 o                         
 -13  17   8       3549.83       3556.27       104.04 o                         
 -11  17   8       3863.09       3872.47       103.05 o                         
  -9  17   8       6387.89       6141.93       175.79 o                         
  -7  17   8       1797.27       1650.17        53.54 o                         
  -5  17   8         54.92         32.76        21.00 o                         
  -3  17   8       2965.30       2654.60        73.70 o                         
  -1  17   8         23.00         41.13        25.37 o                         
   1  17   8        363.76        330.99        36.90 o                         
   3  17   8        371.54        407.54        38.17 o                         
   5  17   8        634.14        714.13        48.72 o                         
   7  17   8       2063.84       2173.95        70.99 o                         
   9  17   8       7249.84       7199.14       121.02 o                         
  11  17   8       2231.22       2302.55        78.90 o                         
  13  17   8        976.12        973.83        62.79 o                         
  15  17   8        380.75        324.74        45.88 o                         
 -18  18   8        243.66        210.21        53.72 o                         
 -16  18   8       2665.65       2551.86       100.33 o                         
 -14  18   8       1587.81       1404.16        79.79 o                         
 -12  18   8        238.18        218.93        40.40 o                         
 -10  18   8        436.85        439.97        49.36 o                         
  -8  18   8        513.03        590.76        51.42 o                         
  -6  18   8        227.32        295.41        31.30 o                         
  -4  18   8       7198.53       7358.21       148.14 o                         
  -2  18   8       8258.31       8534.82       120.86 o                         
   0  18   8      19024.69      19976.44       180.94 o                         
   2  18   8       7842.66       8139.85       119.37 o                         
   4  18   8       5521.96       5545.69       117.59 o                         
   6  18   8        865.78        729.70        56.78 o                         
   8  18   8        340.21        255.66        37.87 o                         
  10  18   8         26.45         36.15        28.89 o                         
  12  18   8       1258.67       1373.39        68.59 o                         
  14  18   8        136.23        116.87        35.85 o                         
  16  18   8       2024.08       2154.84       194.35 o                         
 -17  19   8        331.66        407.23        57.59 o                         
 -15  19   8        710.57        692.24        62.43 o                         
 -13  19   8       3995.96       3687.36       109.38 o                         
 -11  19   8       6810.87       6550.01       197.31 o                         
  -9  19   8        553.11        605.97        53.41 o                         
  -7  19   8        359.11        385.33        39.38 o                         
  -5  19   8       1858.31       1708.63        64.85 o                         
  -3  19   8        433.71        451.62        40.80 o                         
  -1  19   8        633.03        556.19        44.18 o                         
   1  19   8        378.46        366.77        38.35 o                         
   3  19   8          9.31         20.67        24.89 o                         
   5  19   8         17.88         31.12        31.61 o                         
   7  19   8        163.62        173.08        39.71 o                         
   9  19   8       3560.74       3664.73        96.76 o                         
  11  19   8       1359.67       1441.17        72.08 o                         
  13  19   8        828.24        752.62        57.65 o                         
  15  19   8       1043.68        986.82       121.13 o                         
 -16  20   8        417.41        425.37        55.20 o                         
 -14  20   8       1694.10       1656.29        85.15 o                         
 -12  20   8        251.29        246.07        45.36 o                         
 -10  20   8          0.84        -26.55        31.05 o                         
  -8  20   8       2326.22       2415.58        85.88 o                         
  -6  20   8        767.91        803.68        58.87 o                         
  -4  20   8        960.33       1076.80        57.65 o                         
  -2  20   8       8247.42       8705.33       144.55 o                         
   0  20   8       8847.28       9180.99       161.06 o                         
   2  20   8       8316.59       8738.83       129.73 o                         
   4  20   8       4548.32       4457.64       119.69 o                         
   6  20   8        458.44        439.41        50.67 o                         
   8  20   8         63.87         76.94        36.81 o                         
  10  20   8         38.23         26.12        39.27 o                         
  12  20   8          7.69         27.43        31.40 o                         
  14  20   8        806.88        712.62       125.10 o                         
 -15  21   8       1080.02       1134.94        96.86 o                         
 -13  21   8        372.57        394.76        52.91 o                         
 -11  21   8       4045.77       3983.48       113.83 o                         
  -9  21   8       1547.25       1576.62        89.23 o                         
  -7  21   8        529.58        595.98        64.74 o                         
  -5  21   8        165.44        166.52        38.18 o                         
  -3  21   8        524.41        556.77        45.98 o                         
  -1  21   8        248.66        222.80        36.57 o                         
   1  21   8         39.01         51.47        30.31 o                         
   3  21   8        175.03        158.72        38.18 o                         
   5  21   8          2.22         11.82        34.47 o                         
   7  21   8       2594.47       2699.35        97.56 o                         
   9  21   8       2294.98       2496.25        99.08 o                         
  11  21   8        603.27        720.06        66.01 o                         
 -14  22   8        941.54        909.50        99.04 o                         
 -12  22   8         98.94         65.36        40.50 o                         
 -10  22   8        146.51        148.54        39.88 o                         
  -8  22   8        269.23        310.55        56.44 o                         
  -6  22   8        319.31        392.61        57.27 o                         
  -4  22   8        935.34       1043.39        67.89 o                         
  -2  22   8       7908.14       7974.57       129.88 o                         
   0  22   8       6075.51       5896.49       119.84 o                         
   2  22   8       7796.47       7691.36       203.01 o                         
   4  22   8       2902.34       2789.57        98.64 o                         
   6  22   8         88.91         92.85        38.05 o                         
   8  22   8         31.40        -19.27        32.93 o                         
  10  22   8        210.44        168.20        54.54 o                         
  12  22   8        213.28        272.09       146.99 o                         
 -13  23   8       1492.22       1645.21       153.25 o                         
 -11  23   8        506.62        510.95        57.50 o                         
  -9  23   8        634.09        703.63        72.98 o                         
  -7  23   8       1024.44       1094.88        85.46 o                         
  -5  23   8        148.82        119.33        40.97 o                         
  -3  23   8         75.61         59.74        36.60 o                         
  -1  23   8         17.88          2.19        29.93 o                         
   1  23   8         34.17         24.36        30.73 o                         
   3  23   8         41.71         65.21        36.60 o                         
   5  23   8          0.79        -24.80        30.16 o                         
   7  23   8        652.72        720.42        64.53 o                         
   9  23   8       1992.30       1964.96       181.39 o                         
 -12  24   8        135.91        220.26       103.65 o                         
 -10  24   8        362.90        319.45       103.65 o                         
  -8  24   8        384.05        343.70        58.95 o                         
  -6  24   8        134.92        170.59        50.45 o                         
  -4  24   8        451.51        453.55        53.24 o                         
  -2  24   8       5487.65       5539.20       130.91 o                         
   0  24   8       2096.01       1884.64        86.01 o                         
   2  24   8       4243.74       3976.76       115.19 o                         
   4  24   8       2025.62       2115.45        92.86 o                         
   6  24   8         15.10        -25.73        39.91 o                         
   8  24   8          1.76         21.45        69.25 o                         
  -7  25   8         24.27         25.91       129.57 o                         
  -5  25   8          8.64         45.73        52.96 o                         
  -3  25   8        217.39        174.33        49.61 o                         
  -1  25   8        241.28        258.71        54.39 o                         
   1  25   8          0.47        -28.30        79.97 o                         
   3  25   8        287.36        234.00        66.93 o                         
   5  25   8          1.23        -56.29        64.78 o                         
  -4  26   8        425.37        496.82       172.91 o                         
  -2  26   8       1188.93       1444.01       122.26 o                         
   0  26   8       4723.59       4555.86       276.56 o                         
   4  26   8        230.03        263.60       108.12 o                         
 -24   0   9        102.81        116.61        82.21 o                         
 -22   0   9        625.21        572.50       120.86 o                         
 -20   0   9       7308.57       7661.80       239.48 o                         
 -18   0   9       7107.69       6912.62       425.34 o                         
 -16   0   9       7732.85       7912.47       431.82 o                         
 -14   0   9      19624.60      20459.16       650.18 o                         
 -12   0   9      26662.25      26461.99       863.81 o                         
 -10   0   9       8209.89       8267.11       200.04 o                         
  -8   0   9       5481.94       5288.16        90.28 o                         
  -6   0   9        355.77        160.94        15.50 o                         
  -4   0   9      34469.38      39494.30       551.44 o                         
  -2   0   9      28535.03      33529.43       286.71 o                         
   0   0   9       1332.44       1168.91        33.79 o                         
   2   0   9        440.80        549.93        26.80 o                         
   4   0   9         97.58        230.91        20.46 o                         
   6   0   9      16681.15      17678.03       274.27 o                         
   8   0   9      11027.52      10504.11       211.80 o                         
  10   0   9      13665.55      13686.08       160.96 o                         
  12   0   9       4559.35       4793.34       137.43 o                         
  14   0   9       6446.65       6577.82       300.02 o                         
  16   0   9        165.53        148.18        53.32 o                         
  18   0   9        349.98        253.69        63.90 o                         
  20   0   9       4842.17       4585.76       178.64 o                         
 -23   1   9          1.00          5.65        38.21 o                         
 -21   1   9         35.91         55.03        33.45 o                         
 -19   1   9        661.50        625.07        52.28 o                         
 -17   1   9          9.71         23.16        25.77 o                         
 -15   1   9       6579.71       6249.08       161.88 o                         
 -13   1   9       2012.56       1783.26        60.73 o                         
 -11   1   9       7447.88       7157.05       114.68 o                         
  -9   1   9      19678.45      18166.29       263.60 o                         
  -7   1   9      36971.88      39731.99       520.34 o                         
  -5   1   9      25028.81      25054.44       210.33 o                         
  -3   1   9      49181.94      51073.72       388.96 o                         
  -1   1   9      36789.05      35434.20       335.39 o                         
   1   1   9      53147.13      55116.94       293.04 o                         
   3   1   9        194.98        106.16        10.16 o                         
   5   1   9        444.40        532.79        20.74 o                         
   7   1   9      16576.14      17472.22       171.99 o                         
   9   1   9      12438.19      12203.78       120.15 o                         
  11   1   9       7677.33       7393.10       139.93 o                         
  13   1   9      12057.95      12254.27       156.01 o                         
  15   1   9       7607.63       8094.52       138.15 o                         
  17   1   9       3036.48       3003.20        95.47 o                         
  19   1   9        239.32        310.39        47.32 o                         
  21   1   9        126.06        109.55        65.44 o                         
 -24   2   9          5.06         14.07        40.71 o                         
 -22   2   9       1017.31       1008.86        80.30 o                         
 -20   2   9       2153.50       2334.16        84.04 o                         
 -18   2   9       7277.20       7680.71       198.82 o                         
 -16   2   9      17584.58      18278.28       450.64 o                         
 -14   2   9      28254.66      27106.65       628.67 o                         
 -12   2   9      30190.63      30117.67       689.65 o                         
 -10   2   9       5891.68       5548.39        92.46 o                         
  -8   2   9         24.38         17.87        10.78 o                         
  -6   2   9       2781.46       3221.28        48.13 o                         
  -4   2   9       3568.88       3451.54        42.06 o                         
  -2   2   9       1117.53       1215.17        27.26 o                         
   0   2   9        588.56        500.92        16.72 o                         
   2   2   9        485.45        736.59        20.97 o                         
   4   2   9        209.37        172.54        13.17 o                         
   6   2   9       6503.12       6167.75        59.23 o                         
   8   2   9       3628.38       3288.75        50.26 o                         
  10   2   9       6323.55       6754.59        84.06 o                         
  12   2   9       1564.64       1807.02        56.24 o                         
  14   2   9          6.14        -17.29        20.72 o                         
  16   2   9       2905.45       2787.76        99.05 o                         
  18   2   9       4229.31       3712.26       108.46 o                         
  20   2   9       3632.75       3494.90       111.71 o                         
 -25   3   9          7.34          4.47        69.25 o                         
 -23   3   9         27.43         26.93        38.02 o                         
 -21   3   9          2.87          0.28        31.20 o                         
 -19   3   9         41.66         32.89        29.05 o                         
 -17   3   9        740.17        787.74        52.18 o                         
 -15   3   9       2236.81       2052.41        60.34 o                         
 -13   3   9         10.66         19.24        15.53 o                         
 -11   3   9      18119.45      17742.08       236.09 o                         
  -9   3   9      37771.80      37219.59       582.83 o                         
  -7   3   9      27618.81      26158.42       358.51 o                         
  -5   3   9      35779.56      36520.57       312.76 o                         
  -3   3   9      48908.54      51520.17       414.45 o                         
  -1   3   9      44819.31      44509.63       512.75 o                         
   1   3   9      25034.83      23739.48       246.65 o                         
   3   3   9       1807.30       1667.00        33.67 o                         
   5   3   9       1896.53       2072.78        34.68 o                         
   7   3   9       7026.52       7108.45       104.38 o                         
   9   3   9      20194.48      19888.03       297.32 o                         
  11   3   9      20758.74      20772.85       195.80 o                         
  13   3   9       4594.93       4598.66        87.12 o                         
  15   3   9       6474.59       6863.17       115.36 o                         
  17   3   9       6875.39       6758.06       144.00 o                         
  19   3   9        144.42        160.75        40.12 o                         
  21   3   9         80.88        142.52        82.21 o                         
 -24   4   9         75.60         32.36        47.55 o                         
 -22   4   9        610.28        587.88        65.57 o                         
 -20   4   9       2601.90       2584.13        87.86 o                         
 -18   4   9      12052.46      11965.51       335.54 o                         
 -16   4   9       7299.62       7458.60       155.79 o                         
 -14   4   9      25420.72      24531.71       598.69 o                         
 -12   4   9      16327.04      16456.68       310.49 o                         
 -10   4   9      18128.00      16721.50       308.71 o                         
  -8   4   9         39.08         42.11        12.13 o                         
  -6   4   9       1018.04       1076.99        29.52 o                         
  -4   4   9       6456.25       7599.55       116.56 o                         
  -2   4   9       1914.57       1841.08        24.31 o                         
   0   4   9         99.83        109.36        10.75 o                         
   2   4   9          4.39         25.35         8.49 o                         
   4   4   9        715.08        761.76        22.66 o                         
   6   4   9       8043.42       7366.15       117.70 o                         
   8   4   9      13398.00      14185.28       170.64 o                         
  10   4   9      10669.97      10935.17       166.71 o                         
  12   4   9        601.60        610.05        35.42 o                         
  14   4   9        120.37        103.74        26.03 o                         
  16   4   9       2117.16       2144.73        84.17 o                         
  18   4   9        952.55        948.01        67.90 o                         
  20   4   9       3896.04       3715.96       114.08 o                         
 -23   5   9          0.07         14.33        37.22 o                         
 -21   5   9          0.59         -8.98        32.23 o                         
 -19   5   9         30.05         11.93        28.08 o                         
 -17   5   9       5080.31       4850.33       102.77 o                         
 -15   5   9        180.73        171.74        24.30 o                         
 -13   5   9          7.17         -2.30        15.67 o                         
 -11   5   9       7967.08       7298.74       132.18 o                         
  -9   5   9      13929.03      13575.82       283.64 o                         
  -7   5   9      26867.63      27061.29       465.56 o                         
  -5   5   9      41143.35      41181.22       741.72 o                         
  -3   5   9      27879.15      25615.85       382.60 o                         
  -1   5   9      69548.52      69706.95       621.46 o                         
   1   5   9      29399.08      29798.76       275.85 o                         
   3   5   9      14150.43      14890.21       187.04 o                         
   5   5   9       7928.27       8670.84        95.11 o                         
   7   5   9      13144.03      13082.65       195.43 o                         
   9   5   9       3914.11       3832.97        64.90 o                         
  11   5   9       8700.88       8510.67       107.35 o                         
  13   5   9       7790.92       8064.97       114.66 o                         
  15   5   9       2781.89       2952.52        79.66 o                         
  17   5   9       1894.79       1985.51        83.92 o                         
  19   5   9       1144.28       1011.56        73.89 o                         
  21   5   9         73.13         64.78        69.25 o                         
 -24   6   9         35.30        -10.55        48.53 o                         
 -22   6   9       2832.86       2582.53       110.14 o                         
 -20   6   9       1066.12       1038.88        75.30 o                         
 -18   6   9       6997.85       6980.09       165.22 o                         
 -16   6   9      11755.79      11651.11       265.50 o                         
 -14   6   9      14161.74      14068.96       334.45 o                         
 -12   6   9       5343.39       5386.96        68.89 o                         
 -10   6   9      24663.78      24174.29       399.18 o                         
  -8   6   9       1366.70       1253.69        47.58 o                         
  -6   6   9        232.90        267.14        17.70 o                         
  -4   6   9          0.47         -0.71         9.09 o                         
  -2   6   9       1557.48       1214.93        27.50 o                         
   0   6   9        996.49        987.96        25.41 o                         
   2   6   9       1002.18        933.22        23.48 o                         
   4   6   9       2830.37       2963.97        39.90 o                         
   6   6   9       6026.18       5318.90        79.40 o                         
   8   6   9       3740.93       3845.73        92.04 o                         
  10   6   9      10356.38      10515.94       107.90 o                         
  12   6   9        631.04        664.33        37.62 o                         
  14   6   9          6.36         24.13        23.18 o                         
  16   6   9       5418.85       5073.87       103.90 o                         
  18   6   9       2329.73       2272.86        89.42 o                         
  20   6   9       1024.02        973.39        93.32 o                         
 -23   7   9          7.04        -32.18        47.31 o                         
 -21   7   9        132.40        128.97        56.48 o                         
 -19   7   9         71.69         37.05        34.74 o                         
 -17   7   9       3974.53       3752.26        74.88 o                         
 -15   7   9        198.18        226.96        27.21 o                         
 -13   7   9         16.40         28.53        18.70 o                         
 -11   7   9      10549.59      10630.97       307.80 o                         
  -9   7   9      25372.17      24478.41       395.28 o                         
  -7   7   9      29692.35      28989.46       474.11 o                         
  -5   7   9      22919.55      21951.27       377.12 o                         
  -3   7   9      25213.42      25363.11       322.65 o                         
  -1   7   9      47504.37      46620.97       802.47 o                         
   1   7   9      23355.99      22406.52       337.00 o                         
   3   7   9      11814.48      11757.61       188.26 o                         
   5   7   9       4718.46       4992.24        58.18 o                         
   7   7   9      13054.93      13039.94       167.05 o                         
   9   7   9      12119.06      12112.54       182.46 o                         
  11   7   9        777.50        778.50        39.10 o                         
  13   7   9       8055.22       8417.51       107.36 o                         
  15   7   9      10368.32      10626.59       146.56 o                         
  17   7   9       1339.27       1469.78        76.98 o                         
  19   7   9        239.80        252.10        54.75 o                         
 -22   8   9        949.25        755.15       207.08 o                         
 -20   8   9       1807.78       1821.55       122.26 o                         
 -18   8   9       5396.47       5636.27       160.93 o                         
 -16   8   9      12217.30      12233.82       232.78 o                         
 -14   8   9      24830.42      24653.81       481.92 o                         
 -12   8   9      12663.84      12386.18       215.62 o                         
 -10   8   9       9986.36      10134.92       189.55 o                         
  -8   8   9         10.85         26.98        15.83 o                         
  -6   8   9        428.68        457.36        27.47 o                         
  -4   8   9        108.01         96.02        22.37 o                         
  -2   8   9       2306.61       2494.17        47.29 o                         
   0   8   9          5.72         10.13        10.37 o                         
   2   8   9         20.65         16.75        10.62 o                         
   4   8   9       1401.33       1594.80        40.38 o                         
   6   8   9       4220.62       4078.37        78.94 o                         
   8   8   9      20077.80      20452.54       163.21 o                         
  10   8   9        530.00        446.37        35.58 o                         
  12   8   9        503.54        465.03        38.72 o                         
  14   8   9         40.14         36.01        29.56 o                         
  16   8   9          5.76        -18.23        29.83 o                         
  18   8   9       3635.32       3678.77       114.52 o                         
 -21   9   9          0.83        -25.91        45.81 o                         
 -19   9   9          1.75         10.82        34.74 o                         
 -17   9   9        943.23        786.38        56.64 o                         
 -15   9   9        173.89        202.72        31.27 o                         
 -13   9   9        158.91        180.38        28.72 o                         
 -11   9   9       7332.95       7196.61       119.75 o                         
  -9   9   9      27172.08      27031.88       566.12 o                         
  -7   9   9      22130.65      21447.74       303.43 o                         
  -5   9   9      14666.18      13634.56       317.36 o                         
  -3   9   9      49736.03      47686.70       777.80 o                         
  -1   9   9      33261.99      33740.07       750.84 o                         
   1   9   9       1850.99       1680.95        38.63 o                         
   3   9   9       6111.20       5731.74        90.81 o                         
   5   9   9        122.18        125.80        19.14 o
[truncated: 301,969 more chars]
